# Supplementary material for: Deep Illumina sequencing reveals conserved and novel microRNAs in grass carp in response to grass carp reovirus infection
Source: BMC Genomics. 2017 Feb 20;18:195. doi: 10.1186/s12864-017-3562-4 (PMC5319172; doi:10.1186/s12864-017-3562-4)
Supplement: Additional file 3: — Detailed information on 1208 miRNAs. (XLSX 278 kb) [file 12864_2017_3562_MOESM3_ESM.xlsx]

## Sheet: 1208 miRNAs
				TPM						count						log2fold change compared to control
MiRNA name	mature sequences	scaffold	start and stop	0	1	3	5	7	9	0	1	3	5	7	9	1	3	5	7	9	precursors
Cid-miR-100	aaagaaugagaugcgaggauga	CI01000051	5176018..5176077	5.95245	8.08436	5.54251	6.87052	8.46248	7.15363	154	201	84.5	171	188	180	0.441651	-0.102943	0.206937	0.507598	0.265192	CI01000051:5176018..5176077:+|ucucgcaucuauucuuuccaucuuagcugagguguggaaagaaugagaugcgaggauga
Cid-miR-102	uacagacgcgugacacuaacg	CI01000354	1219214..1219270	0	0	0	0	0	0.596135	0	0	0	0	0	15	none	none	none	none	>100	CI01000354:1219214..1219270:+|cauuagugucacgugucuguggugcgacaucuuauuacagacgcgugacacuaacg
Cid-miR-104	acgugacgugugaugacgaac	CI01000112	1860892..1860952	1.04361	3.94163	0.787102	1.56696	0.810238	1.51021	27	98	12	39	18	38	1.91721	-0.406961	0.586386	-0.365167	0.533165	CI01000112:1860892..1860952:+|gcgucauuugacgucacuuuucaagaugucggcaugugaacgugacgugugaugacgaac
Cid-miR-108	uuuuuuccguaaguugaauagg	CI01000108	71614..71672	1.12092	0	0	0	0	0	29	0	0	0	0	0	<100	<100	<100	<100	<100	CI01000108:71614..71672:+|uauucgacuuacggaacgaacguggcaccaguuccguuuuuuccguaaguugaauagg
Cid-miR-116	ugacggaagugaugucucgcau	CI01088118	11476..11536	65.6702	56.5101	0	0	0	0	1699	1405	0	0	0	0	-0.21673	<100	<100	<100	<100	CI01088118:11476..11536:+|ugacggaagugaugucucgcauguauacuuaaaugagugugagacaucacuuccguuguc
Cid-miR-116	augacggaagugaugucucgca	CI01000315	1301198..1301257	28.6413	0	0	0	70.0405	70.4632	741	0	0	0	1556	1773	<100	<100	<100	1.29009	1.29877	CI01000315:1301198..1301257:-|augacggaagugaugucucgcacuuacacuucaaagagugcaagacaauacuucuguug
Cid-miR-116	aacggaagugaugucucgcacu	CI01000208	25829..25887	0	85.288	0	0	0	96.4945	0	2120.5	0	0	0	2428	>100	none	none	none	>100	CI01000208:25829..25887:-|aacggaagugaugucucgcacucauugaaguauaggcgcgaaacaucacuuccguugu
Cid-miR-116	aacggaagugaugucucgcgcc	CI01000052	3149988..3150048	0	0	0	0	0	15.6187	0	0	0	0	0	393	none	none	none	none	>100	CI01000052:3149988..3150048:+|aacggaagugaugucucgcgccuauacuucaaugagugugagacaucacuuccauuguca
Cid-miR-116	ugcgagacaucacuuccguugu	CI01000050	574452..574511	0	2.5339	1.86937	2.0491	3.10591	3.00055	0	63	28.5	51	69	75.5	>100	>100	>100	>100	>100	CI01000050:574452..574511:+|ugacggaagugauaucucgcgcguauacuucaaugaaugcgagacaucacuuccguugu
Cid-miR-116	agcggaagugaugucucgcacu	CI01151375	110..167	0	1.32728	4.821	0	0	2.10635	0	33	73.5	0	0	53	>100	>100	none	none	>100	CI01151375:110..167:-|agcggaagugaugucucgcacucauugaagcaaagcgcgagacaucacuuccgucau
Cid-miR-116	cagcggaagugaugucucgcac	CI01000003	805846..805905	0	0	0.951082	0	0	0	0	0	14.5	0	0	0	none	>100	none	none	none	CI01000003:805846..805905:-|cagcggaagugaugucucgcacccauuaaaguauaagcgcgagacaucacuuccgucau
Cid-miR-116	gcggaagugaugucucgcacu	CI01000004	4558438..4558494	0	0	1.83657	0	0	0	0	0	28	0	0	0	none	>100	none	none	none	CI01000004:4558438..4558494:+|gcggaagugaugucucgcacucauugacgucuacgcgcaagagaucacuucuggca
Cid-miR-116	aauggaagugaugucucgcacu	CI01054964	169..228	0	0	4.32906	0	0	0	0	0	66	0	0	0	none	>100	none	none	none	CI01054964:169..228:+|aauggaagugaugucucgcacucauugaaguauaaggucaagacaucacuuccgucacc
Cid-miR-12	caacggaagugaugucuugcgc	CI01000009	10193869..10193929	19.5194	18.5417	10.6587	15.308	14.7643	0	505	461	162.5	381	328	0	-0.0741307	-0.87288	-0.350621	-0.402792	<100	CI01000009:10193869..10193929:-|caacggaagugaugucuugcgccuauacuucagugagugugagacgucacuucuguuguc
Cid-miR-12	augacggaagugaugucuugcg	CI01000133	1783252..1783312	0	37.9683	24.4002	28.5669	0	50.2343	0	944	372	711	0	1264	>100	>100	>100	none	>100	CI01000133:1783252..1783312:+|augacggaagugaugucuugcgcuuauacuucaaugagugcaggacauuacuuccguugu
Cid-miR-120	aaguucugugauacacucugacu	CI01000353	589263..589323	1388.62	2176.3	1199.22	1672.11	1734.94	1378.82	35926	54109	18283	41617	38543	34694	0.648226	-0.211562	0.268016	0.321236	-0.0102168	CI01000353:589263..589323:+|aaguucugugauacacucugacucuuaauuguuugcagucagugcauuacagaacuuugu
Cid-miR-122	ugggccucauugacuuccauag	CI01000040	4998141..4998204	39.2707	0	34.5341	36.5223	28.2683	0	1016	0	526.5	909	628	0	<100	-0.185431	-0.104677	-0.474268	<100	CI01000040:4998141..4998204:+|ugggccucauugacuuccauaguacaggggaaaaaaaauacuaugaagucaguggggcccauu
Cid-miR-122	ugggccccauugacuuccguag	CI01000028	3095138..3095183	37.8019	0	0	0	0	27.2235	978	0	0	0	0	685	<100	<100	<100	<100	-0.473605	CI01000028:3095138..3095183:-|ugggccccauugacuuccguaguaaggaauucagugggguccauc
Cid-miR-122	cuauggaagucaauggugccc	CI01000053	6068923..6068977	7.88506	4.70582	3.62941	3.09374	3.93865	5.06715	204	117	55.3333	77	87.5	127.5	-0.744675	-1.11938	-1.34977	-1.00142	-0.637947	CI01000053:6068923..6068977:-|gcacaaucgacuuccauaguaggacaaaaauuucuauggaagucaauggugccc
Cid-miR-122	cuauggaagucaauggggccca	CI01000306	4376523..4376581	2.86027	3.2981	1.607	2.45089	2.74581	3.67617	74	82	24.5	61	61	92.5	0.205485	-0.83178	-0.222845	-0.0589203	0.362053	CI01000306:4376523..4376581:-|gggacucauugacuuccauaguauggagaaaaaauacuauggaagucaauggggccca
Cid-miR-122	ccccauugacuuccauaguau	CI01000047	4163531..4163587	0	0	0.655918	0.522321	1.39541	0	0	0	10	13	31	0	none	>100	>100	>100	none	CI01000047:4163531..4163587:+|ccccauugacuuccauaguaugggaaaauaauacuaaagaaguuaaugggcccgau
Cid-miR-122	acuauggaagucaaugggguc	CI01000054	3826810..3826864	0	0	0	1.20536	0	0	0	0	0	30	0	0	none	none	>100	none	none	CI01000054:3826810..3826864:-|gcccauugacuuccauaguauuuuuuuuuccauacuauggaagucaaugggguc
Cid-miR-13	agaccaaacaaauugcugauu	CI01000053	5576285..5576343	2.28048	3.2981	1.27904	1.6875	1.89055	2.26531	59	82	19.5	42	42	57	0.532295	-0.834277	-0.434454	-0.27053	-0.00962773	CI01000053:5576285..5576343:-|agaccaaacaaauugcugauuauuuaaucuuguuagcucaguaauuuguuuuguucaa
Cid-miR-131	ugcccgcauucuccacca	CI01000112	2185690..2185764	3.98118	0	0	0	0	0	103	0	0	0	0	0	<100	<100	<100	<100	<100	CI01000112:2185690..2185764:+|agagagaauguggggaguccgauuuguuggacugagcgcccggcccaacuugucucugcccgcauucuccacca
Cid-miR-138	uaucgccguauaaaguaguagcc	CI01000112	3199884..3199944	6.72549	4.70582	2.95163	4.2991	3.64607	5.88187	174	117	45	107	81	148	-0.515193	-1.18813	-0.645605	-0.883298	-0.193365	CI01000112:3199884..3199944:+|uaucgccguauaaaguaguagccuauuuauaaaugcagcacugcuuuguacagcgguaac
Cid-miR-14	uguuugaucagauaucaguggu	CI01000027	7024849..7024907	0	1.1664	0.229571	0	0	0	0	29	3.5	0	0	0	>100	>100	none	none	none	CI01000027:7024849..7024907:-|cacagauaucaaaucaaacagugcagacauggaaacuguuugaucagauaucaguggu
Cid-miR-141	acacugaacggccuuuugguagc	CI01000005	6810204..6810262	4.63827	3.86119	3.37798	6.30802	7.11209	6.51775	120	96	51.5	157	158	164	-0.264542	-0.457426	0.443601	0.616686	0.490787	CI01000005:6810204..6810262:+|acacugaacggccuuuugguagcaaaccgagcaauccaacagaaggccauucagaaaa
Cid-miR-143	ggugauugggacacuuuuugcc	CI01000039	6845109..6845168	22.9981	21.6387	17.9722	26.7187	23.1218	8.70358	595	538	274	665	513.667	219	-0.0878976	-0.35575	0.216336	0.00773848	-1.40183	CI01000039:6845109..6845168:-|ggugauugggacacuuuuugccauugagaugacuuggaaaaaguuucccaaucaaccug						CI01000152:2319763..2319822:-|ggugauugggacacuuuuugccauugaaaugaagugaaaagugucccaaacaaccugaa	CI01000093:714895..714954:+|ggugauugggacacuuuuugccauugagauaaauuggaagaagugucccaaucaaccug	CI01000006:11702314..11702373:+|ggugauugggacacuuuuugccauugagaagaauuggaaaaaaugucccaaucaaucug
Cid-miR-143	gcaauugggacacuuuuugcc	CI01000052	2103010..2103067	15.5382	0	0	0	0	0	402	0	0	0	0	0	<100	<100	<100	<100	<100	CI01000052:2103010..2103067:+|gcaauugggacacuuuuugccauugagaugacuuggaaaagugucccaaucaaccug
Cid-miR-143	uuaauugggacacuuuuugcc	CI01000050	1529384..1529443	12.3494	3.68019	4.65702	18.2009	11.3433	1.4506	319.5	91.5	71	453	252	36.5	-1.74659	-1.40696	0.559566	-0.122597	-3.08972	CI01000050:1529384..1529443:-|uuaauugggacacuuuuugccauugagauugauuggggaaaaagugucccacuaaaccu
Cid-miR-143	guaauugggacacuuuuugcc	CI01000054	1794269..1794328	0	0	0	0	0	9.33946	0	0	0	0	0	235	none	none	none	none	>100	CI01000054:1794269..1794328:-|guaauugggacacuuuuugccauugagaugaauugaaaaaaggugucccaaucaaccug
Cid-miR-143	ggugauugggacacuuuuugc	CI01000359	498732..498795	0	1.99092	0	3.01339	2.29567	0	0	49.5	0	75	51	0	>100	none	>100	>100	none	CI01000359:498732..498795:+|ggugauugggacacuuuuugcuauugagaugacuuggauaaaaugucccauucagccugaauu
Cid-miR-143	aaaaagugucccaaucacccu	CI01000015	5984038..5984095	0	2.21214	1.14786	0	1.59797	0	0	55	17.5	0	35.5	0	>100	>100	none	>100	none	CI01000015:5984038..5984095:+|uugcuugggauacuuuuuccaagucaucuuaauggcaaaaagugucccaaucacccu
Cid-miR-144	auugugaguuauaaagucaga	CI01000110	803130..803187	0	0	0	0	0	0.914074	0	0	0	0	0	23	none	none	none	none	>100	CI01000110:803130..803187:+|ugaguuauaaagucagaauugcgauaugaagucgcgauugugaguuauaaagucaga
Cid-miR-146	caugcuugaauacauugaaccgu	CI01000010	7431866..7431927	4.17444	3.53942	2.85324	3.57589	3.55604	4.4114	108	88	43.5	89	79	111	-0.23807	-0.54898	-0.223283	-0.231311	0.0796537	CI01000010:7431866..7431927:-|guucauuguauucaagaagcugugacuuuguaguguagcaugcuugaauacauugaaccgu
Cid-miR-149	caagagcaggaacagcaagcu	CI01000063	1273113..1273176	0	0.683752	0.393551	0.723213	0.630185	0.556393	0	17	6	18	14	14	>100	>100	>100	>100	>100	CI01000063:1273113..1273176:+|caagagcaggaacagcaagcuaaggcgucucaugaccuuugcuuggccgugccugcuccccaa
Cid-miR-15	cuuuccuaaucggucaaccguu	CI01000030	1232159..1232215	6.53223	8.36591	4.62422	8.95981	8.28243	11.883	169	208	70.5	223	184	299	0.356946	-0.498364	0.455892	0.342478	0.863248	CI01000030:1232159..1232215:-|cggcugacugguuaggagagaaguagucuuaguccuuuccuaaucggucaaccguu
Cid-miR-152	uuaaggcgauuuacuguugaga	CI01000055	1592095..1592156	0.425175	0	0.262367	0.522321	0.900264	0.67562	11	0	4	13	20	17	<100	-0.696468	0.296879	1.08229	0.668157	CI01000055:1592095..1592156:-|agucagcaguaaaaccguuaagucagcucuuaaugaaacuuaaggcgauuuacuguugaga
Cid-miR-155	uacaggauagaggauaaaagaga	CI01000092	4986473..4986533	11.0545	5.91244	5.83767	6.87052	6.34686	4.45114	286	147	89	171	141	112	-0.902813	-0.921174	-0.686147	-0.800524	-1.31239	CI01000092:4986473..4986533:+|uacaggauagaggauaaaagagagaagauaaucucacucuuuuuuuagcucuacccugga
Cid-miR-157	ggcuuugaucggaguuuucuc	CI01000059	4748354..4748412	0.966306	0.965297	0.819898	0.843749	0.720211	0.794847	25	24	12.5	21	16	20	-0.00150779	-0.237036	-0.195667	-0.424061	-0.281803	CI01000059:4748354..4748412:+|gagaacugcgcuccaugcacugcucaaaacaccgagcggcuuugaucggaguuuucuc
Cid-miR-158	caugcccuuuacugaagauguu	CI01000036	1993750..1993805	2.37711	2.03115	1.92403	2.37053	2.29567	2.14609	61.5	50.5	29.3333	59	51	54	-0.226917	-0.305082	-0.00400011	-0.0502935	-0.147502	CI01000036:1993750..1993805:+|caucagugaggcaaaguggaaucuacccacuaucaugcccuuuacugaagauguu
Cid-miR-162	aaguaaugcauugucuugacu	CI01180000	10701874..10701933	5.79784	0	0	0	0	0	150	0	0	0	0	0	<100	<100	<100	<100	<100	CI01180000:10701874..10701933:-|caagacaaugcauuauuuuaaguuaaaaauuaaacuugaaguaaugcauugucuugacu
Cid-miR-164	uccagaaccagaacugagaucc	CI01000305	112008..112062	2.62835	3.25788	3.70594	2.85267	2.92586	3.02042	68	81	56.5	71	65	76	0.309773	0.49568	0.118156	0.154701	0.20059	CI01000305:112008..112062:-|uucucaguccugguccugaagugcugggcuacuccagaaccagaacugagaucc
Cid-miR-169	caaacuuugcauucacucgca	CI01000024	2664362..2664423	0	0.522869	0.393551	0	0	0.437166	0	13	6	0	0	11	>100	>100	none	none	>100	CI01000024:2664362..2664423:+|caaacuuugcauucacucgcaaagagcuuaaaagguuuugcgagcgaaugcaaaguuucuc
Cid-miR-17	gaggaaacucuggcaguacag	CI01000028	9486213..9486271	0	0.603311	0.360755	0.843749	0	0.437166	0	15	5.5	21	0	11	>100	>100	>100	none	>100	CI01000028:9486213..9486271:-|uguacuaccaguaguuuucugcaacuuuuuaucuucugaggaaacucuggcaguacag
Cid-miR-2	auuccuauggaaguugagcuuc	CI01000098	319773..319840	85.4215	99.2647	65.2639	60.5892	95.2479	78.4117	2210	2468	995	1508	2116	1973	0.216682	-0.388314	-0.495539	0.157089	-0.12353	CI01000098:319773..319840:-|auuccuauggaaguugagcuucaaucucacucgcgagccugaagaagcucaacuucuguaugaauga
Cid-miR-23	uaaaauugaauggugacu	CI01000027	5994294..5994345	0.966306	0	0.459143	0.763392	0	0	25	0	7	19	0	0	<100	-1.07354	-0.340057	<100	<100	CI01000027:5994294..5994345:+|ucaccaaucaauuacauaucuuuuuucauguaauaaaauugaauggugacu
Cid-miR-24	cacucgaggcugucugauagacu	CI01000014	42670..42739	1.81666	1.56861	1.04947	1.4866	1.7105	1.90763	47	39	16	37	38	48	-0.211801	-0.791625	-0.289264	-0.0868656	0.070499	CI01000014:42670..42739:+|cacucgaggcugucugauagacucugagugugcacacagaaagccgccucacagacagcgcucgaguac
Cid-miR-25	acugguguccugugucgcagga	CI01000016	5705990..5706048	0.69574	0.643531	0.327959	0.763392	0.540158	0.476908	18	16	5	19	12	12	-0.112539	-1.08503	0.133874	-0.365167	-0.544837	CI01000016:5705990..5706048:+|cugugacacaggacaccacaggacaccuuuaaaggcacugguguccugugucgcagga
Cid-miR-27	uucuuuauuuugauuuuggggu	CI01000138	37787..37850	3.63331	13.3935	2.16453	0	8.01235	2.86145	94	333	33	0	178	72	1.88218	-0.747231	<100	1.14094	-0.344539	CI01000138:37787..37850:-|uccaaaauuaaaauaaaauauauauuuaaaauagaacguauuucuuuauuuugauuuuggggu
Cid-miR-28	acugaugauugguuugcuguagg	CI01000046	5341771..5341836	1.54609	2.37302	0.852694	0	2.65578	2.26531	40	59	13	0	59	57	0.618101	-0.858525	<100	0.780511	0.551087	CI01000046:5341771..5341836:+|acugaugauugguuugcuguaggauuaucauauuuggucauuuucagcacaccaaucaucaaaaa
Cid-miR-29	auaagucacggcugaagggcguugu	CI01000028	4146218..4146279	5.14075	0	0	0	0	0	133	0	0	0	0	0	<100	<100	<100	<100	<100	CI01000028:4146218..4146279:+|auaagucacggcugaagggcguuguuagcaaccccuucaaccccuugagcugugacuuauu
Cid-miR-29	auaagucauggcugaagggcguuga	CI01000313	359311..359388	1.23687	0	0	0	0	0	32	0	0	0	0	0	<100	<100	<100	<100	<100	CI01000313:359311..359388:+|auaagucauggcugaagggcguugauaggcacgacgcaaagcggagugcugcagccccuucagcugugacuuauuca
Cid-miR-29	accccuucagccgugacuuau	CI01000313	368275..368334	0	20.5126	15.7748	0	9.9029	0	0	510	240.5	0	220	0	>100	>100	none	>100	none	CI01000313:368275..368334:+|aagucaccgcugaagggccgcuucgcgucgugccugcaaccccuucagccgugacuuau
Cid-miR-29	accccuucagccgugacuuauu	CI01000340	546920..546985	0	0	0	0	24.1271	0	0	0	0	0	536	0	none	none	none	>100	none	CI01000340:546920..546985:+|auaagucacggcugaagggcguuguuaggcacgacacgaagcuaccccuucagccgugacuuauu
Cid-miR-31	uaaugcaacugagucuaaaguc	CI01000304	13366506..13366574	3.36275	2.5339	1.77098	2.69196	2.97087	2.94093	87	63	27	67	66	74	-0.408278	-0.925092	-0.320983	-0.178754	-0.193365	CI01000304:13366506..13366574:-|uaaugcaacugagucuaaagucauuaaaagauguuaugcauauugacuagugcuuguauugcauuacu
Cid-miR-34	uaucagcaauacucaucacuau	CI01000310	652266..652331	1.43013	0.764193	0.819898	0.602678	0.99029	0.794847	37	19	12.5	15	22	20	-0.90414	-0.802633	-1.24669	-0.530226	-0.8474	CI01000310:652266..652331:+|uaucagcaauacucaucacuauuauaucaauguucaucuugguagugaugaauauugcugauuga
Cid-miR-37	ugugacgucugauucugucucu	CI01000073	548774..548835	0.425175	0	0	0.441964	0	0	11	0	0	11	0	0	<100	<100	0.0558713	<100	<100	CI01000073:548774..548835:+|agaacagaaacagguguaauucuuguguauucgugugagugugacgucugauucugucucu
Cid-miR-40	ugccccgugguggagucggcugu	CI01000062	215508..215568	0	0.241324	0.327959	0	0.495145	0.516651	0	6	5	0	11	13	>100	>100	none	>100	>100	CI01000062:215508..215568:-|ugccccgugguggagucggcuguuuaugacgauaauacugcugauccacugcagggaggc
Cid-miR-47	ucugucucucuuguuuucauug	CI01000391	111640..111707	0	0	0.459143	0.321428	0	0	0	0	7	8	0	0	none	>100	>100	none	none	CI01000391:111640..111707:+|ucugucucucuuguuuucauugauccaggauuugguuuuaaucucagugugaaacaggagagacuga
Cid-miR-48	uguugcgcagcauguuugagcu	CI01000050	4905932..4906002	0	0	0	1.32589	0	0	0	0	0	33	0	0	none	none	>100	none	none	CI01000050:4905932..4906002:+|cucaagcauguuugcuuggcgugcaagaaccaaugagguucauucucguguugcgcagcauguuugagcu
Cid-miR-49	ucuccucugccucugucugga	CI01000020	5951485..5951538	0	0	0.459143	0.883927	0.270079	0.67562	0	0	7	22	6	17	none	>100	>100	>100	>100	CI01000020:5951485..5951538:+|cagggagauucggcggagagauggacugugucucuccucugccucugucugga
Cid-miR-51	uugaucaggaucaguugaga	CI01000034	25206..25266	0.270566	0	0	0.28125	0	0	7	0	0	7	0	0	<100	<100	0.0558713	<100	<100	CI01000034:25206..25266:+|ucaacucucagcugaucaaauucauuaguuccagauggguuugaucaggaucaguugaga
Cid-miR-52	auaauaggagcagaguuuuucc	CI01000004	13046715..13046772	0.69574	0.804414	0.655918	0.683035	0.540158	0.755105	18	20	10	17	12	19	0.209389	-0.0850332	-0.0265908	-0.365167	0.118128	CI01000004:13046715..13046772:+|aggaaggcugcuccuguaauuugagguuuaaacaaauaauaggagcagaguuuuucc
Cid-miR-54	cacuuaugaagaacaaaaacgu	CI01000340	72648..72707	0	0.361986	0	0.200893	0	0	0	9	0	5	0	0	>100	none	>100	none	none	CI01000340:72648..72707:-|guuuuuguuuuucauaaguguucguuuugcuguguagcacuuaugaagaacaaaaacgu
Cid-miR-58	ccucacuuuuuugaucuuuua	CI01000072	2919244..2919299	0	0.160883	0	0	0	0.238454	0	4	0	0	0	6	>100	none	none	none	>100	CI01000072:2919244..2919299:-|ccucacuuuuuugaucuuuuauauguagaggaaaaaaggucaaugaagugagcag
Cid-miR-64	ugcuggaagugaucucucgugcg	CI01000016	4439354..4439414	8.73541	7.03862	5.44412	6.87052	6.30185	6.27929	226	175	83	171	140	158	-0.311582	-0.682176	-0.346455	-0.4711	-0.476273	CI01000016:4439354..4439414:+|ugcuggaagugaucucucgugcguauacgucaaugagugcgagaggucacuucuggcguc
Cid-miR-65	uacgguaggcuauggcaucucag	CI01000063	1079392..1079448	2.43509	0	0.983877	1.20536	0	0	63	0	15	30	0	0	<100	-1.30743	-1.01452	<100	<100	CI01000063:1079392..1079448:-|gaugccauagccuacuguacgauccaccaaucguacgguaggcuauggcaucucag
Cid-miR-74	cgaaugcaaacccugaaugca	CI01020803	385..443	1.46879	1.64905	0.743374	2.29017	1.75551	2.26531	38	41	11.3333	57	39	57	0.16701	-0.982463	0.640834	0.25727	0.625088	CI01020803:385..443:-|cgaaugcaaacccugaaugcaauauuagcuauuauugcauucaguguuugcacucgau						CI01020803:386..443:-|cgaaugcaaacccugaaugcaauauuagcuauuauugcauucaguguuugcacucga	CI01000033:1934367..1934424:+|cgaaugcaaacccugaaugcaauauuagcuauuauugcauucaguguuugcacucga	CI01000033:1934367..1934426:+|cgaaugcaaacccugaaugcaauauuagcuauuauugcauucaguguuugcacucgaug	CI01020803:384..443:-|cgaaugcaaacccugaaugcaauauuagcuauuauugcauucaguguuugcacucgaug
Cid-miR-75	uccauaauacagugugaucga	CI01000037	4297626..4297684	4.75423	4.82648	4.76634	3.21428	5.49161	5.80239	123	120	72.6667	80	122	146	0.021762	0.00367101	-0.564715	0.208019	0.287435	CI01000037:4297626..4297684:+|uccauaauacagugugaucgauugaucgaucauucgaucacacuguauuauggacagg
Cid-miR-77	ucuagacaguguuuuuagggc	CI01000321	4635352..4635417	2.97622	2.5339	2.03335	2.53125	2.16063	2.46403	77	63	31	63	48	62	-0.232121	-0.549627	-0.233635	-0.462028	-0.272465	CI01000321:4635352..4635417:+|ucuagacaguguuuuuagggcaucauaugugcguguaucuaaugcccaaagaugcuguguggcua
Cid-miR-81	cacuucaggaccaggacugaga	CI01000305	112013..112061	0.850349	0.603311	0	0	0	0.516651	22	15	0	0	0	13	-0.495155	<100	<100	<100	-0.718867	CI01000305:112013..112061:+|ucaguucugguucuggaguagcccagcacuucaggaccaggacugaga
Cid-miR-9	gaaaaagugucccaaucaaccu	CI01000013	9042152..9042211	58.1716	13.7957	7.77263	45.5423	37.0459	23.6864	1505	343	118.5	1133.5	823	596	-2.0761	-2.90384	-0.353108	-0.651003	-1.29625	CI01000013:9042152..9042211:-|gggugauugggaaacuuuuugccauugaaaugacuuggaaaaagugucccaaucaaccu
Cid-miR-9	uugauugggacacuuuuucc	CI01000308	35972..36027	8.54215	0	8.98608	0	7.33715	0	221	0	137	0	163	0	<100	0.0730932	<100	-0.219379	<100	CI01000308:35972..36027:-|uugauugggacacuuuuuccaugucucaauugcaaaaauugucccaaucacccac
Cid-miR-9	aaaagugucccaaucaaccug	CI01068653	98..155	5.41131	0	0	0	0	0	140	0	0	0	0	0	<100	<100	<100	<100	<100	CI01068653:98..155:+|gggcugggacacguuuugccauugagaugaauugggaaaagugucccaaucaaccug
Cid-miR-9	aaaaagugucccaaucaaccug	CI01000001	13053220..13053279	0	29.6024	26.6084	0	0	0	0	736	405.667	0	0	0	>100	>100	none	none	none	CI01000001:13053220..13053279:+|gaugauugggacaaguuuugccauugagaugacuuggaaaaagugucccaaucaaccug
Cid-miR-9	gaaaaagugucccaauuaaccu	CI01000053	2156054..2156111	0	0	2.45969	0	0	0	0	0	37.5	0	0	0	none	>100	none	none	none	CI01000053:2156054..2156111:-|guugauugggauacauuuuccuuugagaagacugggaaaaagugucccaauuaaccu
Cid-miR-91	aucaaaaucuguuguacuugca	CI01000039	6351594..6351658	4.09714	4.02207	2.78765	1.72768	3.37599	3.33836	106	100	42.5	43	75	84	-0.0266784	-0.555566	-1.24578	-0.279306	-0.295478	CI01000039:6351594..6351658:-|aucaaaaucuguuguacuugcagaucuuaaaauuaaaguuaugcauguacaacagauuuugaug
let-7-5p	ugagguaguagguuguaugguu	CI01000304	18368589..18368656	1238.84	1314.77	1444.49	1129.72	824.214	820.421	32051	32689	22022.3	28117.5	18310.5	20643.5	0.0858218	0.221562	-0.13303	-0.587902	-0.594556	CI01000304:18368589..18368656:-|ugagguaguagguuguaugguuucgaaugacaccaugggaguuaacuguacaaccuucuagcuuucc
let-7c-5p	ugagguaguagguuguauaguu	CI01000126	5072..5145	57888	67489.5	98095.9	58161.7	47092.5	35806.4	1.49766e+06	1677979	1.49555e+06	1.44758e+06	1.04619e+06	900962	0.2214	0.76093	0.00680674	-0.297765	-0.693047	CI01000126:5072..5145:+|ugagguaguagguuguauaguuuuagggugacacccuuccuguuagauaacuauacaacuuacugucuuuccu						CI01000339:5538078..5538145:+|ugagguaguagguuguauaguuuagaguuacaacaugggagauaacuguacagccuccuagcuuucc
let-7d-5p	ugagguaguugguuguaugguu	CI01000321	4247695..4247765	2111.9	2197.8	2513.54	1972.4	1536.71	1298.66	54638.5	54643.5	38321	49091	34139	32677	0.0575179	0.251181	-0.098588	-0.458701	-0.701517	CI01000321:4247695..4247765:-|ugagguaguugguuguaugguuuugcaucauaaucagccuggaguuaacuguacaaccuucuagcuuucc
let-7f-5p	ugagguaguagauugaauaguu	CI01000340	16712383..16712456	13165.9	12602.2	17843.2	14009.5	11390.5	11337.2	340624	313326	272034	348682	253049	285268	-0.0631299	0.438573	0.0896053	-0.208966	-0.215737	CI01000340:16712383..16712456:-|ugagguaguagauugaauaguuguggaguauaaaaccucccuuugagauaacuauacaaucuacugucuuucu
let-7g	ugagguaguuguuuguacaguu	CI01000340	10229280..10229360	2084.98	1975.52	1576.89	2005.91	1898.97	1867.73	53942	49117	24041	49925	42187	46996	-0.0778007	-0.402948	-0.0557752	-0.134815	-0.158746	CI01000340:10229280..10229360:+|ugagguaguuguuuguacaguuuuuagggucuguuauucugcccuguuaaggagcuaacuguacagacuacugccuugcc
let-7g-5p	ugagguaguaguuuguauaguu	CI01000001	5196238..5196309	6873.53	7956.7	8600.25	7299.67	5973.72	4780.27	177830	197826	131118	181681	132710	120282	0.211119	0.323327	0.0867802	-0.202421	-0.523959	CI01000001:5196238..5196309:-|ugagguaguaguuuguauaguuugggaucacaccagaucugggagauaacuauacagccuacugucuuucu
let-7i	ugagguaguaguuugugcuguu	CI01000127	745573..745651	1954.64	2240.86	1573.97	2037.09	2945.75	3164.92	50570	55714	23996.5	50701	65442	79636	0.197144	-0.312494	0.0596038	0.591731	0.695264	CI01000127:745573..745651:-|ugagguaguaguuugugcuguugguugggaugugacauugcccguuauggagaugacugcgcaagcuacucccuugcc
let-7k-5p	ugagguaguagauuguauaguu	CI01000306	4229836..4229914	6248.1	7702.06	6582.53	7113.68	6349.43	5726.72	161649	191495	100356	177052	141057	144096	0.301828	0.075226	0.18718	0.0232094	-0.125709	CI01000306:4229836..4229914:-|ugagguaguagauuguauaguuguaggguagugauuuuauccuguguagaagauaacuauacaaucuauugccuuccc
miR-100-5p	aacccguagauccgaucuuguga	CI01000093	168103..168161	1024.67	1029.93	826.588	934.311	818.43	923.493	26510	25607	12602	23254	18182	23237	0.00738747	-0.30992	-0.133186	-0.32423	-0.149988	CI01000093:168103..168161:+|aacccguagauccgaucuugugauaaguuugauggcacaagcucguuucuaugggucu
miR-100-5p	aacccguagauccgaucuugug	CI01000304	18369880..18369938	217.96	221.415	166.833	275.906	203.145	250.894	5639	5505	2543.5	6867	4513	6313	0.0226891	-0.385661	0.340112	-0.101557	0.203012	CI01000304:18369880..18369938:-|aacccguagauccgaucuuguggcauaaucggcaacccaagcucgauucugugggucu
miR-101-5p	caucagcacugugauaacuga	CI01000340	4798252..4798309	2.66701	2.61435	1.44302	1.88839	2.07061	1.78841	69	65	22	47	46	45	-0.0287707	-0.886129	-0.498064	-0.365167	-0.576546	CI01000340:4798252..4798309:-|ucaguuaucacaguacuguaccuuuaagauggacagcaucagcacugugauaacuga
miR-101b	uacaguacuaugauaacugaaga	CI01000205	574117..574176	323.674	570.611	271.714	327.696	501.717	397.861	8374	14187	4142.5	8156	11146	10011	0.817967	-0.252452	0.0178162	0.632333	0.297723	CI01000205:574117..574176:+|caguuaucaugguaccggugcugugugccugucaaguacaguacuaugauaacugaaga
miR-101c	uacaguacugugauaacugaag	CI01000340	4798252..4798311	8331.18	6112.9	4587.69	5712.9	5028.33	4599.82	215542	151984	69943	142188	111708	115741	-0.446664	-0.860754	-0.544298	-0.728441	-0.856944	CI01000340:4798252..4798311:+|ucaguuaucacagugcugaugcuguccaucuuaaagguacaguacugugauaacugaag
miR-106-5p	caaagugcuuacagugcagguag	CI01000299	1125664..1125725	533.478	494.514	452.999	427.801	386.483	403.981	13802	12295	6906.33	10647.5	8586	10165	-0.10942	-0.235922	-0.318491	-0.465024	-0.401142	CI01000299:1125664..1125725:-|caaagugcuuacagugcagguaguauuauggaauaucuacugcaguggaggcacuucuagc
miR-107b	agcagcauuguacagggcuauga	CI01180000	4941911..4941971	534.689	536.243	507.746	478.191	427.378	421.448	13833.3	13332.5	7741	11901.7	9494.5	10604.5	0.00418439	-0.0745933	-0.161114	-0.323189	-0.343347	CI01180000:4941911..4941971:+|agccucuuuacggugcugccuugugaaaucuggaucaagcagcauuguacagggcuauga
miR-107b	agcagcauuguacagggcuauc	CI01000063	742416..742475	476.775	528.098	370.856	484.794	473.899	484.261	12335	13130	5654	12066	10528	12185	0.147495	-0.36245	0.0240611	-0.00873063	0.0224738	CI01000063:742416..742475:+|agcuucuuuacaguguugucuuguggcauggagaucaagcagcauuguacagggcuauc
miR-10a-5p	uacccuguagauccggauuugu	CI01000034	1655572..1655634	89388.3	79703.5	79347	79412.5	73576.7	74287.1	2312629	1981653	1209709	1976493	1634559	1869218	-0.165444	-0.17191	-0.17072	-0.280837	-0.266974	CI01000034:1655572..1655634:-|uacccuguagauccggauuuguguaaacagacgcacagucacaaauucguaucuaggggagu
miR-10b-5p	uacccuguagaaccgaaugugu	CI01000024	3069673..3069734	22.4956	39.2152	13.7087	19.5268	29.2586	16.2546	582	975	209	486	650	409	0.801769	-0.714553	-0.204191	0.379216	-0.468793	CI01000024:3069673..3069734:-|uacccuguagaaccgaauguguguuuccacugcacauucacagauucgguuuuaggggagu
miR-10c-5p	uacccuguagauccgaauuugu	CI01000063	6352365..6352423	2635.19	1708.74	2160.17	2127.21	1994.85	1874.73	68177	42484	32933.5	52944	44317	47172	-0.62498	-0.286766	-0.308947	-0.401629	-0.491229	CI01000063:6352365..6352423:+|uacccuguagauccgaauuugugugaauagaaagucgcaaauucgugucuuggggaau
miR-10d-5p	uacccuguagaaccgaauuugu	CI01000001	2277237..2277299	3294.23	2763.81	3051.88	2648.75	2226.38	2133.21	85227.5	68716	46528.3	65924.5	49460.5	53676	-0.253287	-0.110246	-0.314633	-0.565246	-0.626917	CI01000001:2277237..2277299:-|uacccuguagaaccgaauuuguguccaaaacaugaaaaucgcaaauacgucucuacaggaau
miR-124a-3p	uaaggcacgcggugaaugcc	CI01000018	6245670..6245727	0	0	0	0.522321	0	0	0	0	0	13	0	0	none	none	>100	none	none	CI01000018:6245670..6245727:+|cguguucacagcggaccuugauuuaaugucuuacaauuaaggcacgcggugaaugcc
miR-125a-5p	ucccugagacccuuaaccugug	CI01000321	4239430..4239488	3387.62	2749.43	4105.02	3246.44	2617.9	2811.18	87643.5	68358.5	62584.3	80800.5	58158.5	70735	-0.30114	0.277118	-0.0614115	-0.371861	-0.269098	CI01000321:4239430..4239488:-|ucccugagacccuuaaccugugaugucuucaaaggucacaggugagguccuugggaac
miR-125b-5p	ucccugagacccuaacucguga	CI01000093	171858..171919	297.12	295.984	261.318	301.178	281.648	394.006	7687	7359	3984	7496	6257	9914	-0.00552503	-0.185239	0.0195716	-0.0771539	0.407172	CI01000093:171858..171919:+|ucccugagacccuaacucgugaguucuucuuucaaaaucacgggucaggagcuugggagac
miR-125c-5p	ucccugagacccuaacuuguga	CI01000072	4480067..4480129	1764.39	1547.18	2314.85	1565.64	1302.26	1257.59	45647.7	38467.3	35291.8	38967	28930.7	31643.7	-0.189521	0.391754	-0.172417	-0.438146	-0.488499	CI01000072:4480067..4480129:-|ucccugagacccuaacuugugacguuuuccuguuaugugcacggguuagguucuugggagcu
miR-126-5p	cauuauuacuuuugguacgcg	CI01000010	7405531..7405591	17204.6	19874.6	19000.6	14946.4	12977.2	15166.5	445112	494140	289680	372000	288298	381622	0.208138	0.143257	-0.202993	-0.406808	-0.181899	CI01000010:7405531..7405591:+|cauuauuacuuuugguacgcgcuaggccagacucaaacucguaccgugaguaauaaugca
miR-128	ucacagugaaccggucucuuu	CI01000015	7581330..7581387	1141.07	1051.17	1267.94	1078.55	1101.5	1057.09	29521.3	26135	19330.8	26844	24470.7	26598.7	-0.118389	0.152103	-0.0812869	-0.0509088	-0.110279	CI01000015:7581330..7581387:+|cggggccgugucacuguaugagauucguagucauucucacagugaaccggucucuuu
miR-129b-5p	cuuuuugcggucugggcuugc	CI01000055	4857673..4857738	6.10706	8.36591	8.29081	10.9085	8.23742	6.55749	158	208	126.4	271.5	183	165	0.454045	0.441036	0.836899	0.431715	0.102667	CI01000055:4857673..4857738:+|cuuuuugcggucugggcuugcuguucauaaguaucuagcugggaagcccuuaccccaaaaagcau						CI01000020:489305..489372:+|cuuuuugcggucugggcuugcuguuccuugaacgaguagccaggaagcccuuaccccaaaaaguauc	CI01000013:9454458..9454525:-|cuuuuugcggucugggcuugcuguuccauaagucacuagucaggaagcccuuaccccaaaaaguauc
miR-130a-3p	cagugcaauguuaaaagggca	CI01000304	16126817..16126879	621.49	588.509	472.425	562.901	508.829	514.624	16079	14632	7202.5	14010	11304	12949	-0.0786648	-0.395644	-0.142849	-0.288549	-0.272212	CI01000304:16126817..16126879:-|gccccuuuuauauuguacuacugauaacccaguuauuaaagcagugcaauguuaaaagggca
miR-130a-3p	cagugcaauauuaaaagggca	CI01000071	4478188..4478246	407.665	446.711	446.637	371.31	450.605	444.816	10547	11106.5	6809.33	9241.5	10010.5	11192.5	0.131957	0.131716	-0.134762	0.144477	0.125825	CI01000071:4478188..4478246:-|gcccuuuuucuguuguacuacugugcagucagaugagcagugcaauauuaaaagggca
miR-130b-5p	acucuuucccuguugcacuacu	CI01000071	4471623..4471685	580.789	466.842	501.351	566.316	498.026	531.157	15026	11607	7643.5	14095	11064	13365	-0.31508	-0.212192	-0.0364062	-0.221792	-0.128876	CI01000071:4471623..4471685:-|acucuuucccuguugcacuacugugggagcugcagcuagcagugcaauaaugaaagggcauc
miR-132-3p	uaacagucuacagccauggucg	CI01000304	17057773..17057834	46.344	28.5969	17.4474	39.616	193.984	115.173	1199	711	266	986	4309.5	2898	-0.696524	-1.40937	-0.226301	2.06548	1.31335	CI01000304:17057773..17057834:+|accguggcuuuagauuguuacuguagcgauggcacgugguaacagucuacagccauggucg
miR-132-3p	accauggcuguagacuguuacc	CI01000304	17057771..17057832	7.82708	8.20502	10.7352	8.65847	13.504	14.3271	202.5	204	163.667	215.5	300	360.5	0.0680331	0.455802	0.145637	0.786836	0.872203	CI01000304:17057771..17057832:-|accauggcuguagacuguuaccacgugccaucgcuacaguaacaaucuaaagccacgguca
miR-132-5p	accguggcuuuagauuguuacu	CI01000304	17057773..17057834	0	57.6765	35.8787	81.5624	0	0	0	1434	547	2030	0	0	>100	>100	>100	none	none	CI01000304:17057773..17057834:+|accguggcuuuagauuguuacuguagcgauggcacgugguaacagucuacagccauggucg
miR-133a	uuugguccccuucaaccagcugu	CI01000021	5123411..5123471	37.4154	17.3351	27.6798	21.8571	24.5322	28.1376	968	431	422	544	545	708	-1.10993	-0.4348	-0.775529	-0.608955	-0.411132	CI01000021:5123411..5123471:+|agcugguaaaauggaaccaaaucaacuguuuuauggauuugguccccuucaaccagcugu
miR-133c	uuugguccccuucaaccagcu	CI01000325	831934..831992	1.62339	0	0.655918	0	0	1.35124	42	0	10	0	0	34	<100	-1.30743	<100	<100	-0.264729	CI01000325:831934..831992:-|cuggucaaauggaaccaagucagguguuucugcgagguuugguccccuucaaccagcu
miR-135a	uauggcuuucuauuccuauguga	CI01000001	5031099..5031161	0.773045	0.723973	1.13693	0.522321	0.99029	0.476908	20	18	17.3333	13	22	12	-0.0946172	0.556513	-0.565617	0.357299	-0.69684	CI01000001:5031099..5031161:-|uauggcuuucuauuccuaugugauuuugauaugguguaucauguaggguucaaagccauuag
miR-135a-5p	uauggcuuuuuauuccuaucug	CI01000052	1270938..1270999	7.15067	15.2436	3.44357	5.7857	11.3883	5.64342	185	379	52.5	144	253	142	1.09206	-1.05417	-0.305585	0.671408	-0.341509	CI01000052:1270938..1270999:-|uauggcuuuuuauuccuaucugagaaugcucaggacucauauagggauggaagccaugcag
miR-135b	uauggcuuuuuauuccuaugugaa	CI01000120	688310..688371	0	0.402207	0	0	0.450132	0	0	10	0	0	10	0	>100	none	none	>100	none	CI01000120:688310..688371:+|uauggcuuuuuauuccuaugugaaggugaauaaggcucauguagggauacaagccacuaaa
miR-137-3p	uauugcuuaagaauacgcguag	CI01000082	2229573..2229632	0.618436	1.48817	0.743374	0.843749	0.675198	0.794847	16	37	11.3333	21	15	20	1.26684	0.265464	0.448189	0.126686	0.362053	CI01000082:2229573..2229632:+|acggguauucuuggguggauaauacggcucucguuguuauugcuuaagaauacgcguag
miR-1388	aggacuguccaaccugagaaug	CI01000021	1162280..1162340	5220.45	6839.53	3693.08	6224.57	4681.37	5115.24	135062	170050	56304	154923	104000	128710	0.389723	-0.499349	0.253801	-0.157243	-0.0293724	CI01000021:1162280..1162340:+|aggacuguccaaccugagaaugcuugaguucuggucaaucucagguucgucagcccauga
miR-138b	agcugguguugugaaucaggccg	CI01000013	5538951..5539019	27.2498	27.7523	25.9306	26.8593	23.6544	22.6134	705	690	395.333	668.5	525.5	569	0.026359	-0.07159	-0.0208244	-0.204137	-0.269069	CI01000013:5538951..5539019:-|agcugguguugugaaucaggccgaugucacacguccgcgauaacccggcuauuucacaacaccagggu
miR-139	ucuacagugcaugugucuccagu	CI01000217	88677..88737	175.559	194.145	136.07	178.393	136.255	182.616	4542	4827	2074.5	4440	3027	4595	0.145185	-0.3676	0.0231033	-0.365643	0.0568625	CI01000217:88677..88737:-|ucuacagugcaugugucuccaguguuucuauggcgacuggggaggcagcgcuguuggaau
miR-1-3p	uggaauguaaagaaguauguau	CI01000021	5104322..5104383	1.19822	0.945187	1.15879	0.683035	0.99029	1.11279	31	23.5	17.6667	17	22	28	-0.342222	-0.0482747	-0.810862	-0.274969	-0.106716	CI01000021:5104322..5104383:+|acauacuucuuuauaugcccauaugaacaagagcagcuauggaauguaaagaaguauguau
miR-140-3p	accacaggguagaaccacggac	CI01000179	244692..244754	1149.09	1051.45	660.772	749.409	845.483	777.44	29729	26142	10074	18652	18783	19562	-0.128116	-0.798271	-0.616669	-0.442648	-0.563692	CI01000179:244692..244754:-|cagugguuuuacccuaugguagguuacgucaugcuguucuaccacaggguagaaccacggac
miR-141-3p	uaacacugucugguaacgaug	CI01000340	9748954..9749012	81.7882	76.3791	44.5696	76.982	94.5277	94.0304	2116	1899	679.5	1916	2100	2366	-0.0987138	-0.87583	-0.0873707	0.208845	0.201236	CI01000340:9748954..9749012:-|aucuuacccggcagugcuuggcuguucacugauguucuaacacugucugguaacgaug
miR-142-5p	cauaaaguagaaagcacuacu	CI01000171	324292..324354	14347.6	13953.7	10192	16897.6	12591.8	11520.8	371197	346929	155384	420563	279736	289888	-0.0401587	-0.493379	0.236008	-0.188323	-0.316564	CI01000171:324292..324354:+|cauaaaguagaaagcacuacuaaaccccucgccacaguguaguguuuccuacuuuauggaug
miR-142a-5p	uagugcuuucuacuuuauggau	CI01000171	324289..324352	0	1.97081	0.918286	0	0	3.02042	0	49	14	0	0	76	>100	>100	none	none	>100	CI01000171:324289..324352:-|uccauaaaguaggaaacacuacacuguggcgagggguuuaguagugcuuucuacuuuauggau
miR-142b-5p	cauaaaguagacagcacuacu	CI01000154	1314443..1314505	3491.92	3647.29	2877.35	3718.32	2885.26	2549.47	90342	90682	43867.5	92545	64098	64150	0.0628053	-0.279281	0.0906295	-0.275322	-0.453822	CI01000154:1314443..1314505:+|cauaaaguagacagcacuacuaaaggucucuacacaguguaguguuuccuacuuuauggaug
miR-143-3p	ugagaugaagcacuguagcuc	CI01000000	9024744..9024799	217321	236870	219731	240108	229635	230704	5622456	5889261	3349968	5976043	5101498	5804985	0.124272	0.0159105	0.143861	0.0795162	0.0862172	CI01000000:9024744..9024799:-|ggugcagugcugcaucucuggucaacugggagucugagaugaagcacuguagcuc
miR-144-5p	ggauaucaucguauacuguaagu	CI01000039	4134947..4135005	10613.6	5477.22	2658.9	3425.18	3888.47	2945.19	274591	136179	40537	85249	86385	74107	-0.954394	-1.99701	-1.63166	-1.44864	-1.84948	CI01000039:4134947..4135005:+|ggauaucaucguauacuguaaguucauuauugagacacuacaguauagaugauguacu
miR-145-5p	guccaguuuucccaggaaucccu	CI01000000	9024525..9024587	5052.7	4319.26	3869.59	3663.23	3329	3257.36	130722	107389	58995	91174	73956	81962	-0.22627	-0.384874	-0.463936	-0.601967	-0.63335	CI01000000:9024525..9024587:-|guccaguuuucccaggaaucccuugggcaaucacaagggggauuccuggaaauacuguucuu
miR-146b-5p	ugagaacugaauuccauagaugg	CI01000228	64361..64421	8989.39	13757.8	9129.63	10525.2	17469	17093.7	232571	342057	139188	261960	388087	430114	0.613951	0.0223325	0.227547	0.958505	0.927173	CI01000228:64361..64421:+|ugagaacugaauuccauagaugguguucauauagaguucaucuaugggcucaguucuucu
miR-146d-5p	ugagaacugaauuccaagggug	CI01000040	3890978..3891039	2499.76	4756.74	2709.24	3083.38	3803.93	5776.71	64673	118266	41304.5	76742	84507	145354	0.928186	0.116099	0.302724	0.605703	1.20846	CI01000040:3890978..3891039:+|ugagaacugaauuccaagggugucugcucuauauucagcccacggaguucaguucuuaagu
miR-148	ucagugcauuacagaacuuugc	CI01000024	3048211..3048270	398.582	731.574	373.021	565.553	554.338	445.273	10312	18189	5687	14076	12315	11204	0.876128	-0.0956208	0.504785	0.475888	0.159815	CI01000024:3048211..3048270:-|aaguucugugguccacucuggcugugugaguguguggucagugcauuacagaacuuugc
miR-150	ucucccaauccuuguaccagug	CI01000069	3963582..3963643	848.34	715.124	594.656	1213.51	762.299	847.983	21948	17780	9066	30203	16935	21337	-0.246448	-0.512588	0.516474	-0.154286	-0.000606827	CI01000069:3963582..3963643:+|ucucccaauccuuguaccagugucugauuuacagaugacgcuggacgggguuugggggggg
miR-152-3p	ucagugcaugacagaacuuugg	CI01000034	1382454..1382514	648.044	687.251	436.317	564.026	633.066	566.726	16766	17087	6652	14038	14064	14260	0.0847465	-0.570715	-0.20033	-0.0337359	-0.193439	CI01000034:1382454..1382514:-|aaguucugugauacacucagacuuugaaucagugguagucagugcaugacagaacuuugg
miR-153-3p	uugcauagucacaaaaaugauc	CI01000037	1702285..1702345	199.291	202.431	213.272	208.285	181.088	189.81	5156	5033	3251.5	5184	4023	4776	0.0225522	0.0978168	0.0636848	-0.138185	-0.0703241	CI01000037:1702285..1702345:-|gucauuuuugugauuugcagcuaguagucuggguccaguugcauagucacaaaaaugauc
miR-153b-3p	aucauuuuugugacuaugcaacu	CI01000037	1702286..1702347	18.0119	10.7791	5.83767	7.07142	5.67166	6.19981	466	268	89	176	126	156	-0.740711	-1.62549	-1.34888	-1.66711	-1.53866	CI01000037:1702286..1702347:+|aucauuuuugugacuaugcaacuggacccagacuacuagcugcaaaucacaaaaaugacac
miR-153b-3p	ucauuuuugugacuaugcaacu	CI01000024	1403598..1403657	0.579784	0	0	0	0	0	15	0	0	0	0	0	<100	<100	<100	<100	<100	CI01000024:1403598..1403657:+|ucauuuuugugacuaugcaacuggaaccagacuacuagcugcaaaccacaaaaaugaca
miR-153c-3p	uugcauagucacaaaaaugagc	CI01000024	1403596..1403656	30.2647	33.7452	25.8432	35.1562	27.143	23.9646	783	839	394	875	603	603	0.157044	-0.227853	0.216142	-0.157059	-0.336729	CI01000024:1403596..1403656:-|gucauuuuugugguuugcagcuaguagucugguuccaguugcauagucacaaaaaugagc
miR-153c-3p	uugcauagucacaaaagugauc	CI01000098	3115985..3116046	4.42568	5.91244	6.64664	8.57811	6.61694	4.76908	114.5	147	101.333	213.5	147	120	0.417854	0.586725	0.95476	0.580264	0.107812	CI01000098:3115985..3116046:-|gucauuuuuguggucgugcagcuaguucacuggcuccaguugcauagucacaaaagugauc
miR-155-5p	uuaaugcuaaucgugauaggggu	CI01000299	5774790..5774850	198.209	274.607	103.242	228.776	253.267	274.222	5128	6827.5	1574	5694	5626.5	6900	0.470347	-0.940997	0.206918	0.353637	0.468325	CI01000299:5774790..5774850:-|uuaaugcuaaucgugauagggguuuugugcuuuugaacaccuaugcuguuagcauuaguc
miR-15b-5p	uagcagcacaucaugguuugua	CI01000026	2265605..2265667	3085.38	2533.06	1648.85	2000.53	1535.63	1709.24	79824	62979	25138	49791	34115	43008	-0.284566	-0.903989	-0.625066	-1.00662	-0.852092	CI01000026:2265605..2265667:+|uagcagcacaucaugguuuguaaguucuuagggcaaauuccaaauuaugaugugcugucacu
miR-15c	uagcagcgcgucaugguuuuca	CI01000092	4892903..4892961	696.939	457.39	369.216	487.164	411.691	430.648	18031	11372	5629	12125	9146	10836	-0.607608	-0.916565	-0.516623	-0.759471	-0.694522	CI01000092:4892903..4892961:-|uagcagcgcgucaugguuuucaacaagagggaaggugcaaaccaucauuugcugcucu
miR-15e-5p	uagcagcacagaaugguuugu	CI01000119	1732381..1732439	553.52	420.829	439.749	415.305	350.248	344.884	14320.5	10463	6704.33	10336.5	7781	8678	-0.395399	-0.331952	-0.414463	-0.660259	-0.682522	CI01000119:1732381..1732439:+|uagcagcacagaaugguuugugaguuauaacgggggugcaggccguacugugcugcgg
miR-16-5p	uagcagcacguaaauauuggug	CI01000092	4892727..4892792	344.701	263.325	142.334	176.585	166.639	188.617	8918	6547	2170	4395	3702	4746	-0.3885	-1.27606	-0.964986	-1.04862	-0.869883	CI01000092:4892727..4892792:-|uagcagcacguaaauauugguguguuaaagucaaggccaaccccaauauuaugugugcugcuuca
miR-16c	uagcagcacguaaauauuggag	CI01000119	1732597..1732662	3883.74	2689.92	1815.35	2302.31	2004.44	2045.82	100479	66879	27676.5	57302	44530	51477	-0.529883	-1.0972	-0.754365	-0.954249	-0.924769	CI01000119:1732597..1732662:+|uagcagcacguaaauauuggagucaaagcacuagcgaauccuccaguauugaccgugcugcugga
miR-16c	uagcagcauguaaauauuggag	CI01000009	349314..349378	3844.74	2735.89	2105.01	2534.22	1908.92	1751.88	99470	68022	32092.5	63074	42408	44081	-0.490874	-0.869062	-0.601345	-1.01013	-1.13398	CI01000009:349314..349378:-|uagcagcauguaaauauuggaguuacuccuuggccaaugccuccaauauugcucgugcugcuga
miR-1788-3p	caggcagcuaaagcaagucug	CI01000036	1400193..1400251	1.89396	0.603311	0.623122	0.80357	1.3504	1.43073	49	15	9.5	20	30	36	-1.65043	-1.60382	-1.23691	-0.488024	-0.40466	CI01000036:1400193..1400251:-|ggcuuguuuuaaguugccugcgaacucuuuaaugacucaggcagcuaaagcaagucug
miR-181a-5p	aacauucaacgcugucggugag	CI01000030	5002382..5002446	58068.2	53133.9	75990.7	56522.8	55018.5	50444.1	1.50232e+06	1.32106e+06	1.15854e+06	1.40679e+06	1.22228e+06	1.26928e+06	-0.128116	0.388075	-0.0389162	-0.0778309	-0.203063	CI01000030:5002382..5002446:-|aacauucaacgcugucggugaguuugagcuaaauagaaaaaaaccaucgaccguugauuguacc
miR-181b	cacauucauugcugucgguggguu	CI01000069	5049238..5049293	247.142	248.484	167.784	205.192	188.155	153.962	6394	6178	2558	5107	4180	3874	0.00780703	-0.558739	-0.268371	-0.39342	-0.682769	CI01000069:5049238..5049293:+|cacauucauugcugucgguggguuuuaucucugacucgccggacaaugaaugaga
miR-181b-5p	aacauucauugcugucggugggu	CI01000152	2087110..2087170	2274.3	2254.6	2534.93	2376.2	2699.71	2661.52	58840	56055.7	38647	59141	59976	66969.3	-0.0125511	0.156523	0.0632327	0.247384	0.226829	CI01000152:2087110..2087170:-|aacauucauugcugucgguggguuuaguuuuguaacagcucucugaacaaugaauguaac
miR-182	uuuggcaaugguagaacucaca	CI01000020	3284482..3284546	191.445	198.369	94.4194	126.281	226.056	122.486	4953	4932	1439.5	3143	5022	3082	0.0512561	-1.01977	-0.600289	0.239755	-0.64431	CI01000020:3284482..3284546:-|uuuggcaaugguagaacucacacuggugagguagucagauccggugguucuagacuugccaacu
miR-183-3p	auggcccuuugguaauucacug	CI01000020	3285592..3285652	28.8732	25.5804	11.6098	16.5535	28.8535	18.3212	747	636	177	412	641	461	-0.174696	-1.3144	-0.802593	-0.000988197	-0.656216	CI01000020:3285592..3285652:+|auggcccuuugguaauucacugauagugugcuuucacagugaauucuaccagugccauac
miR-184	uggacggagaacugauaagggc	CI01000026	4980063..4980127	187.231	125.73	87.7181	105.469	151.694	210.217	4844	3126	1337.33	2625	3370	5289.5	-0.574495	-1.09388	-0.82801	-0.303655	0.167058	CI01000026:4980063..4980127:-|uccuuaucacuuuuccagcccagcuaaagauggugaaucuguuggacggagaacugauaagggc
miR-187-3p	ucgugucuuguguugcagccagu	CI01000054	6280939..6281002	282.316	162.653	256.759	225	169.385	173.913	7304	4044	3914.5	5600	3763	4376	-0.795518	-0.136895	-0.327389	-0.737008	-0.698949	CI01000054:6280939..6281002:-|ggcugcaacacaggacaugggagcugccuuucacucccgcucgugucuuguguugcagccagu
miR-18b-5p	uaaggugcaucuagugcagauag	CI01000299	1125527..1125590	51.4461	40.2609	27.2534	37.0848	30.3839	34.2579	1331	1001	415.5	923	675	862	-0.353683	-0.916626	-0.472237	-0.759755	-0.586625	CI01000299:1125527..1125590:-|uaaggugcaucuagugcagauagugaaguagacuagcaccuacugcccuaagugcuccuucug
miR-18b-5p	uaaggugcauuuagugcaga	CI01000048	1360104..1360168	12.9872	10.2161	6.49359	9.5223	9.67784	8.8228	336	254	99	237	215	222	-0.346247	-0.999997	-0.447703	-0.424329	-0.557776	CI01000048:1360104..1360168:+|uaaggugcauuuagugcagauagugaaguagacuagcaccuacugcccuaagugccccuucugg
miR-18c	uaaggugcaucuuguguagu	CI01000000	10738075..10738140	133.234	131.642	89.2705	112.219	115.459	134.369	3447	3273	1361	2793	2565	3381	-0.0173418	-0.577711	-0.247654	-0.206587	0.012234	CI01000000:10738075..10738140:-|uaaggugcaucuuguguaguuagugaaguagucuaguaucuacugcgcuagaugcuccuuucggc
miR-190a	ugauauguuugauauauuagguug	CI01000330	2490374..2490432	82.5999	92.2663	78.1855	74.8927	54.0158	68.0389	2137	2294	1192	1864	1200	1712	0.159664	-0.079239	-0.141314	-0.612757	-0.279779	CI01000330:2490374..2490432:-|ugauauguuugauauauuagguuguuauucuguccaacuauauaucaaacauauuccu
miR-190b-3p	aauaugucugauauuuaguuga	CI01000016	9217594..9217655	1.12092	1.1664	0.590326	1.20536	0	1.51021	29	29	9	30	0	38	0.0573859	-0.925092	0.104781	<100	0.430072	CI01000016:9217594..9217655:+|aauaugucugauauuuaguugacgugauauaaggaaagcaaccgaauaucaaacauaucac
miR-193a	aacuggccuacaaagucccagu	CI01000046	6363050..6363112	6.02975	11.4227	7.89288	5.18303	7.26963	5.24599	156	284	120.333	129	161.5	132	0.921731	0.388454	-0.218304	0.269784	-0.200883	CI01000046:6363050..6363112:+|ugggucuuugcgggcaaggugaguaguuaaauuuacucucaacuggccuacaaagucccagu
miR-193b-3p	aacuggcccgcaaagucccgcu	CI01000046	2095031..2095091	38.3817	42.3524	29.6147	30.0937	22.7317	31.1183	993	1053	451.5	749	505	783	0.142026	-0.374104	-0.350957	-0.755715	-0.302656	CI01000046:2095031..2095091:-|cgggacuuugggggcaagaugaguauugaucucaauccaacuggcccgcaaagucccgcu
miR-194-5p	uguaacagcaacuccaugugga	CI01000304	12592841..12592899	254.139	686.326	182.804	244.446	653.322	407.359	6575	17064	2787	6084	14514	10250	1.43328	-0.475314	-0.0560994	1.36218	0.680686	CI01000304:12592841..12592899:+|uguaacagcaacuccauguggaaggauugugucuuccaguggagcugcuguugcgugc
miR-196	uagguaguuucauguuguuggga	CI01000001	2316981..2317040	8.40042	4.54494	5.47692	5.99999	6.93203	7.10064	217.333	113	83.5	149.333	154	178.667	-0.886201	-0.617098	-0.485502	-0.277183	-0.242514	CI01000001:2316981..2317040:-|uagguaguuucauguuguugggauuggcuuccuggcucgacaacaagaaacugccuuga
miR-196	uagguaguuucauguuguugggc	CI01000016	8302675..8302734	0	0	0	0	4.32127	0	0	0	0	0	96	0	none	none	none	>100	none	CI01000016:8302675..8302734:+|uagguaguuucauguuguugggcucuauuuuacauccccacaacaagaaacugucuuaa
miR-196b	uagguaguuucaaguuguugggc	CI01000034	1701313..1701375	12.0982	5.02759	3.90271	5.62499	6.03177	3.17939	313	125	59.5	140	134	80	-1.26685	-1.63224	-1.10486	-1.00413	-1.92797	CI01000034:1701313..1701375:-|uagguaguuucaaguuguugggcuguacguuuaauuucacaggaaccugaaacugccugaau
miR-199-3-3p	accaaugugcggacuacuguuc	CI01000033	464472..464533	2217.48	2686.9	1818.76	2196.72	2544.06	2095.26	57370	66804	27728.5	54674	56518	52721	0.277024	-0.285963	-0.0135702	0.19821	-0.0817935	CI01000033:464472..464533:+|accaaugugcggacuacuguucagcugcagcaugaugaacagguagucugaacacugggca
miR-199b-3p	acaguagucugcacauugguu	CI01000237	229429..229489	3049.25	3278.4	3974.86	3049.43	3168.87	2812.7	78889.2	81510.2	60600	75897	70398.8	70773.2	0.104539	0.382453	8.55e-05	0.0555168	-0.116499	CI01000237:229429..229489:-|cccaguguucagacuaccuguucauggucaagcuaguguacaguagucugcacauugguu
miR-19a-3p	ugugcaaaucuaugcaaaacug	CI01000048	1360239..1360296	269.406	220.007	166.603	172.647	173.706	162.348	6970	5470	2540	4297	3859	4085	-0.292232	-0.693366	-0.641958	-0.633136	-0.730697	CI01000048:1360239..1360296:+|aguuuugcguaguugcacuacaagaaauauugaguugugcaaaucuaugcaaaacug
miR-19b	ugugcaaauccaugcaaaacu	CI01000000	10737683..10737742	196.663	163.537	117.803	130.299	148.273	145.537	5088	4066	1796	3243	3294	3662	-0.266103	-0.739348	-0.593898	-0.407462	-0.434342	CI01000000:10737683..10737742:-|aguuuugcaggauugcauccagccuuauuacaacaugcugugcaaauccaugcaaaacu
miR-19c-3p	ugugcaaauccaugcaaaacug	CI01000048	1360521..1360580	1096.89	869.732	886.299	763.371	687.689	652.987	28378.5	21624	13512.3	18999.5	15277.5	16430.5	-0.334779	-0.307558	-0.522966	-0.673594	-0.748297	CI01000048:1360521..1360580:+|aguuuugcugguuugcagucagcguuccugucguugcugugcaaauccaugcaaaacug
miR-19d-3p	ugugcaaacccaugcaaaacug	CI01000307	158348..158408	458.57	382.7	281.192	334.285	270.124	256.497	11864	9515	4287	8320	6001	6454	-0.260929	-0.705586	-0.456064	-0.76352	-0.8382	CI01000307:158348..158408:-|agcuuugcggggucggcagucagccucagucacgccgcugugcaaacccaugcaaaacug
miR-200-3p	uaauacugccugguaaugaugau	CI01000001	8419077..8419137	54.2678	65.238	35.19	50.3035	48.5242	49.9164	1404	1622	536.5	1252	1078	1256	0.265617	-0.624929	-0.109437	-0.16139	-0.120581	CI01000001:8419077..8419137:+|caucuuacgaggcagcauuggauuucauaacuuucucuaauacugccugguaaugaugau
miR-200a	uaacacugucugguaacgauguu	CI01000001	8419221..8419282	134.548	167.399	96.9447	143.598	169.79	166.759	3481	4162	1478	3574	3772	4196	0.315161	-0.472892	0.0939092	0.335624	0.309638	CI01000001:8419221..8419282:+|caucuuaccggacagugcuggacuguguaucuguuuucuaacacugucugguaacgauguu
miR-200b	uaauacugucugguaaugccg	CI01000001	8420805..8420863	167.789	151.149	94.4522	148.5	153.72	151.538	4341	3758	1440	3696	3415	3813	-0.150676	-0.828995	-0.176191	-0.126346	-0.146976	CI01000001:8420805..8420863:+|gucuuaccagacaugguuagaucuauuaauuugugucuaauacugucugguaaugccg
miR-200b	uaauacugccugguaaugaugc	CI01000340	9749188..9749246	43.2905	36.2389	19.3824	38.3303	37.0459	40.0603	1120	901	295.5	954	823	1008	-0.256514	-1.15931	-0.175566	-0.224739	-0.111878	CI01000340:9749188..9749246:-|caucuuacaaggcaguuuuggauguuauaucuucucuaauacugccugguaaugaugc
miR-200b-3p	uaauacugccugguaaug	CI01000340	9747953..9748004	6.64819	6.15377	3.34518	6.38838	6.88702	7.86899	172	153	51	159	153	198	-0.111491	-0.990876	-0.0575105	0.0509188	0.243217	CI01000340:9747953..9748004:-|uuaccaggcaaguuuagauguugauacucugucuaauacugccugguaaug
miR-202-5p	uuccuaugcauauaccucuuu	CI01180000	2193024..2193082	1.93261	2.01104	0.819898	0.723213	11.2083	6.83569	50	50	12.5	18	249	172	0.0573859	-1.23704	-1.41806	2.53594	1.82253	CI01180000:2193024..2193082:+|uuccuaugcauauaccucuuugagauguagcuuuaaagaggcauagggcaugggaaaa
miR-203b-3p	gugaaauguucaggaccacuug	CI01000325	5802925..5802984	188.584	27.9132	42.4051	111.094	87.8658	159.248	4879	694	646.5	2765	1952	4007	-2.75619	-2.1529	-0.763435	-1.10184	-0.243938	CI01000325:5802925..5802984:+|agugguucucaacaguucaacaguucuuuugaaaauugugaaauguucaggaccacuug
miR-203b-3p	gugaaauguuuaggaccacuug	CI01000315	1379584..1379644	130.567	23.8509	30.4674	86.2231	69.4554	131.388	3378	593	464.5	2146	1543	3306	-2.45268	-2.09946	-0.598648	-0.910636	0.0090427	CI01000315:1379584..1379644:+|agugguucuuaacaguucaacaguucuaucucaaaauugugaaauguuuaggaccacuug
miR-205	uccuucauuccaccggagucug	CI01000001	3866313..3866373	458.145	68.1741	76.1521	207.16	246.267	396.152	11853	1695	1161	5156	5471	9968	-2.74851	-2.58885	-1.14506	-0.89558	-0.209751	CI01000001:3866313..3866373:-|uccuucauuccaccggagucuguguaguuguccaaucagauuucaguggugugaagugua
miR-205b	cccuucauuccaccggagucug	CI01000186	810549..810605	12.2141	1.85015	2.32851	8.19641	9.49778	10.0946	316	46	35.5	204	211	254	-2.72283	-2.39107	-0.575484	-0.362886	-0.274971	CI01000186:810549..810605:-|cccuucauuccaccggagucugucgggacggaucagauuucaguggaaugaagaac
miR-206	uggaauguaaggaagugugugg	CI01000325	832648..832708	0.386522	0	0	0	0	0.317939	10	0	0	0	0	8	<100	<100	<100	<100	-0.281803	CI01000325:832648..832708:-|acaugcuuccuuauaugcccauaugaauacucaaguuauggaauguaaggaagugugugg
miR-20a-5p	uaaagugcuuauagugcagguag	CI01000299	1125177..1125237	321.973	304.069	272.337	240.488	224.818	263.989	8330	7560	4152	5985.5	4994.5	6642.5	-0.0825444	-0.241546	-0.420973	-0.518181	-0.286465	CI01000299:1125177..1125237:-|uaaagugcuuauagugcagguaguauuucugucaucuacugcagugugagcacuugaagu
miR-20b	caaagugcucacagugcagguag	CI01000000	10737813..10737881	0	120.22	0	0	0	0	0	2989	0	0	0	0	>100	none	none	none	none	CI01000000:10737813..10737881:-|caaagugcucacagugcagguagugccaguguaucuacugcaauguuugcacuucuaguauugccggu
miR-21	uagcuuaucagacugguguuggc	CI01000304	13364694..13364756	127029	130597	144725	149692	161891	188564	3.28645e+06	3.24702e+06	2.20645e+06	3.72566e+06	3.59652e+06	4.74466e+06	0.0399739	0.188164	0.236841	0.349871	0.569903	CI01000304:13364694..13364756:-|uagcuuaucagacugguguuggcuguuacauucgcccggcgacaacagucuguaggcugucu
miR-210-3p	cugugcgugugacagcggcu	CI01000330	1175332..1175392	1495.11	1518.33	1203.61	1439.76	1454.11	1227.96	38681	37750	18350	35834	32304	30898	0.0222375	-0.312881	-0.0544247	-0.0401166	-0.283986	CI01000330:1175332..1175392:-|agccacugacuaacgcacauugcgccuauucucuacuccacugugcgugugacagcggcu
miR-211-5p	uucccuuugucauccuaugccu	CI01000330	3622655..3622714	784.351	729.664	355.289	399.615	460.71	371.412	20292.5	18141.5	5416.67	9946	10235	9345.5	-0.104267	-1.14251	-0.972887	-0.76764	-1.07848	CI01000330:3622655..3622714:+|uucccuuugucauccuaugccuggaacuugugauaaggcagggacagcaaagggaggcu
miR-212	gccaugacuguagacuguuacu	CI01000304	17057417..17057484	1.2562	1.60883	1.85844	1.70759	2.58826	2.2057	32.5	40	28.3333	42.5	57.5	55.5	0.356946	0.565024	0.442894	1.04292	0.812173	CI01000304:17057417..17057484:-|gccaugacuguagacuguuacuguacuguuggacuccauaagcaguaagcagucuagagccaagguc
miR-212-5p	accuuggcucuagacugcuuacu	CI01000072	1825076..1825143	35.7533	27.9936	23.8536	39.9776	170.105	95.1233	925	696	363.667	995	3779	2393.5	-0.35298	-0.583873	0.161115	2.25027	1.41172	CI01000072:1825076..1825143:-|accuuggcucuagacugcuuacugcuaaaagugccugaaaguacaguaacagucuacagucauggcu
miR-214-3p	acagcaggcacagacaggcaga	CI01000051	3073307..3073369	143.612	167.318	126.155	138.214	122.413	97.5278	3715.5	4160	1923.33	3440	2719.5	2454	0.220413	-0.186984	-0.0552765	-0.230419	-0.558296	CI01000051:3073307..3073369:+|ugccugucuacacuugcugugcagaacuuccugcaccuguacagcaggcacagacaggcaga
miR-214-5p	cacagcaaguguagacaggcac	CI01000237	227022..227082	0.386522	0.603311	0.295163	0.562499	0	0.397424	10	15	4.5	14	0	10	0.642348	-0.389039	0.541298	<100	0.0401253	CI01000237:227022..227082:+|gccugucugugccugcuguacagccucaggauccucugcacagcaaguguagacaggcac
miR-215-5p	augaccuaugaauugacagcc	CI01000304	12593073..12593135	9031.45	26997.5	6647.24	8565.9	27797.4	16119.2	233659	671234	101342	213196	617539	405593	1.5798	-0.442202	-0.0763529	1.62192	0.835753	CI01000304:12593073..12593135:+|augaccuaugaauugacagccaguguuugcaguccagcugccugucaguucuguaggccacu
miR-216a	uaaucucagcuggcaacuguga	CI01000015	6775048..6775109	129.717	285.808	177.688	281.933	221.33	211.986	3356	7106	2709	7017	4917	5334	1.13968	0.453981	1.11998	0.770831	0.7086	CI01000015:6775048..6775109:+|uaaucucagcuggcaacugugaguaugugucaccccucucacaggcgcugcugggguucug
miR-216b	uaaucucugcaggcaacuguga	CI01000015	6774719..6774776	584.345	1208.43	824.981	1309.54	809.202	818.693	15118	30045	12577.5	32593	17977	20600	1.04824	0.497542	1.16417	0.469681	0.486502	CI01000015:6774719..6774776:+|uaaucucugcaggcaacugugaugugauuacagucucacauugaccuguagagguug
miR-217-5p	uacugcaucaggaacugauugga	CI01000015	6775384..6775443	91.9537	206.775	107.177	180.361	121.581	123.082	2379	5141	1634	4489	2701	3097	1.16908	0.221016	0.97191	0.402934	0.420641	CI01000015:6775384..6775443:+|uacugcaucaggaacugauuggaugauauuuaggagccaucaguucuugaugcacuccc
miR-2184	aacaguaagaguuuaugugcug	CI01000304	17059165..17059222	1610.41	2056.65	2007.67	2415.61	2793.07	2581.23	41664	51134	30608.5	60122	62050	64949	0.352867	0.318095	0.584963	0.794426	0.680631	CI01000304:17059165..17059222:-|aacaguaagaguuuaugugcugagguuccaauaucagcacauggucucuuacuugua
miR-218-5p	uugugcuugaucuaaccaug	CI01000304	7299555..7299613	11.3251	13.1924	6.65757	9.08034	8.68755	7.74976	293	328	101.5	226	193	195	0.220181	-0.766457	-0.318707	-0.382504	-0.547301	CI01000304:7299555..7299613:+|uugugcuugaucuaaccaugcaguucccuuucuguccaugguugugccaagcacuuug
miR-2187-3p	uuacaggcuaugcuaaucuaugc	CI01044290	805..865	15.9247	14.4392	13.184	11.7321	16.6999	14.9829	412	359	201	292	371	377	-0.141275	-0.272485	-0.440805	0.0685705	-0.0879545	CI01044290:805..865:-|uuuaauuaguauagccuguauuagugaugucaguucuuuacaggcuaugcuaaucuaugc
miR-2187-5p	uuaauuaguauagccuguuuuag	CI01000106	2094350..2094412	86.2718	72.1559	66.8381	59.1428	73.5966	70.7017	2232	1794	1019	1472	1635	1779	-0.257771	-0.368219	-0.544688	-0.229251	-0.287145	CI01000106:2094350..2094412:-|uuaauuaguauagccuguuuuagugaucacaucaauucuuuacaggcuaugcuaaucuaugc
miR-2188-5p	aagguccaaccucacauguccu	CI01000059	7302255..7302315	22695.6	9305.34	3897.66	6270.7	7053.3	5129.31	587174	231357	59423	156071	156694	129064	-1.28628	-2.54173	-1.85571	-1.68604	-2.14558	CI01000059:7302255..7302315:+|aagguccaaccucacauguccugugaggcugaaggaaggcugugugagguuagaccuauc
miR-218b	uugugcuugaucuaaccaugug	CI01000000	17244082..17244144	140.733	151.753	124.756	95.6851	73.4165	72.1125	3641	3773	1902	2381.5	1631	1814.5	0.108763	-0.173854	-0.556593	-0.938782	-0.964637	CI01000000:17244082..17244144:+|uugugcuugaucuaaccaugugccgccgccuacacaagccucacaugguuccgucaagcacc
miR-2192	auuggaagugaauggugacuga	CI01000092	1189156..1189215	1.19822	0.603311	0	1.32589	0	0.874332	31	15	0	33	0	22	-0.98992	<100	0.146069	<100	-0.454639	CI01000092:1189156..1189215:+|agucaccauuugcuuucauuguaugagaaaaagacgcauuggaagugaauggugacuga
miR-2192	auuggaagugaauggugacug	CI01000092	1268210..1268267	0	0	0	0	0.765224	0	0	0	0	0	17	0	none	none	none	>100	none	CI01000092:1268210..1268267:+|gucaccauuugcuuucauuguaugagaauaagaugcauuggaagugaauggugacug
miR-22	aagcugccagcugaagaacugu	CI01000072	2433892..2433955	5550.35	6785.8	5860.17	5136.2	6789.9	5506.98	143597	168714	89343	127834	150842	138567	0.28994	0.0783647	-0.111877	0.290813	-0.0113166	CI01000072:2433892..2433955:+|aguucuucacuggcaagcuuuauguccuuguguaccagcuaaagcugccagcugaagaacugu
miR-221	agcuacauugucugcuggguuu	CI01000009	3005490..3005552	2014.47	2302.62	2134.86	1978.28	1935.45	1955.96	52117.7	57249.7	32547.7	49237.3	42997.5	49216	0.192881	0.0837453	-0.0261485	-0.057724	-0.0425198	CI01000009:3005490..3005552:-|accuggcauacaauguagauuucugugugguacaaucuacagcuacauugucugcuggguuu
miR-222	agcuacaucuggcuacugggucuc	CI01000009	3006076..3006138	1668.1	1553.04	1665.77	1687.86	1987.09	2136.13	43156.5	38613	25396	42009	44144.5	53749.5	-0.103105	-0.00201289	0.0169919	0.252452	0.356799	CI01000009:3006076..3006138:-|ugcucaguagucaguguagauccuguguugcaaucagcagcuacaucuggcuacugggucuc
miR-222b-3p	agcuacaucugauuacuggguca	CI01000040	1859361..1859423	658.286	648.639	409.785	1001.93	858.987	897.462	17031	16127	6247.5	24937	19083	22582	-0.0212992	-0.683849	0.605996	0.383921	0.447135	CI01000040:1859361..1859423:+|acucaguacucaguguagagucuguugauaucaaaaugcagcuacaucugauuacuggguca
miR-22-3p	aagcugccaguugaagagcugu	CI01000071	4814326..4814385	1672.79	1585.42	1166.81	1419.59	1291.02	1219.53	43278	39418	17789	35332	28681	30686	-0.0773934	-0.519685	-0.236787	-0.373743	-0.455928	CI01000071:4814326..4814385:-|cguucuucacuggcuagcuuuauguggcucuaccuuaaagcugccaguugaagagcugu
miR-23a-3p	aucacauugccagggauuacc	CI01000347	1599843..1599901	290.452	301.012	352.578	307.084	240.078	276.925	7514.5	7484	5375.33	7643	5333.5	6968	0.0515183	0.279641	0.0803333	-0.274799	-0.0688072	CI01000347:1599843..1599901:-|ggguuccuggcgugcugauuugugacuuaagauaaaaaucacauugccagggauuacc
miR-23b-3p	aucacauugccagggauuucc	CI01000113	2117265..2117324	422.791	444.747	535.115	434.919	330.442	362.384	10938.3	11057.7	8158.25	10824.7	7341	9118.33	0.07304	0.339902	0.040801	-0.355549	-0.222426	CI01000113:2117265..2117324:+|gaauuccuggcagagugauuuuuaaaccuaaugacugaaucacauugccagggauuucc
miR-24	uggcucaguucagcaggaac	CI01000347	1596808..1596863	115.988	136.437	152.064	110.579	104.161	109.8	3000.8	3392.2	2318.33	2752.2	2314	2762.8	0.23426	0.390705	-0.0688905	-0.155163	-0.0790907	CI01000347:1596808..1596863:-|ugccuacugagcugauuacaguccuguagaaacacuggcucaguucagcaggaac						CI01000113:2120686..2120742:+|ugccugcugugcugauaaucaguggaucgcugcagcuggcucaguucagcaggaac	CI01000304:4647469..4647525:+|gugccuucugagcugauaucaguuguaguaaauuacuggcucaguucagcaggaac	CI01000113:2120686..2120742:+|ugccugcugugcugauaaucaguggaucgcugcagcuggcucaguucagcaggaac
miR-24b	uguuccugcugaacugagcca	CI01000304	4647466..4647526	0.889002	1.34739	0.557531	0.80357	0	0.953817	23	33.5	8.5	20	0	24	0.599913	-0.673135	-0.145763	<100	0.101526	CI01000304:4647466..4647526:-|uguuccugcugaacugagccaguaauuuacuacaacugauaucagcucagaaggcacugg
miR-24b	uuccugcugaacugagccagu	CI01000004	13046526..13046587	0	0	0	0	0.450132	0	0	0	0	0	10	0	none	none	none	>100	none	CI01000004:13046526..13046587:-|uuccugcugaacugagccagugcuaaauacaucaacuguuaucagcucaguaggcacagga
miR-25	cauugcacuugucucggucuga	CI01000307	158231..158291	5884.88	4540.76	3132.99	4454.95	4080.54	3350.2	152252	112896	47765	110879	90652	84298	-0.374081	-0.909472	-0.401604	-0.528255	-0.812766	CI01000307:158231..158291:-|aggccgagacuugggcaguugcuggcuuucccagaaggcauugcacuugucucggucuga
miR-26a-2-3p	aacaaguaaucaagaauaggcc	CI01000001	8765527..8765588	0.34787	1.08596	0.524735	0.642856	1.08032	0.67562	9	27	8	16	24	17	1.64235	0.593039	0.885946	1.63483	0.957663	CI01000001:8765527..8765588:+|aacaaguaaucaagaauaggccguacuagugggaacuaaccuauccuggauuacuugaacc
miR-26a-5p	uucaaguaauccaggauagguu	CI01000001	8765525..8765586	27524.5	20581	15323.9	18078.2	18266.3	16715.9	712107	511702	233625	449946	405799	420607	-0.419404	-0.844936	-0.606471	-0.591533	-0.719496	CI01000001:8765525..8765586:-|uucaaguaauccaggauagguuaguucccacuaguacggccuauucuugauuacuuguuuc
miR-26b	uucaaguaauccaggauaggcu	CI01000009	12142752..12142812	58685.8	53086.4	65923	56327.9	53803	51080.8	1.5183e+06	1.31988e+06	1005049	1.40194e+06	1.19527e+06	1.2853e+06	-0.14467	0.16777	-0.0591625	-0.125325	-0.20023	CI01000009:12142752..12142812:+|uucaaguaauccaggauaggcuugugauguccggaaagccuauucaggaugacuugguuc
miR-2779	auccggcucgaaggacca	CI01000327	2623368..2623432	7.34393	5.6309	3.60755	6.50892	0	0	190	140	55	162	0	0	-0.383187	-1.02553	-0.174134	<100	<100	CI01000327:2623368..2623432:+|auccggcucgaaggaccauaauaauguagcgaagccccacuacaauuaaguuuuuagcugauug
miR-27a-3p	uucacaguggcuaaguucagu	CI01000030	10870188..10870252	198.015	192.818	159.618	214.433	180.278	174.906	5123	4794	2433.5	5337	4005	4401	-0.0383731	-0.310992	0.114911	-0.135391	-0.179032	CI01000030:10870188..10870252:-|agagcuuagcuaauuggugagcauugaucccuuaagaauacuguucacaguggcuaaguucagu
miR-27b-5p	agagcuuagcugauuggugaac	CI01000304	4645355..4645416	235.431	229.137	222.127	263.37	202.874	209.879	6091	5697	3386.5	6555	4507	5281	-0.0390908	-0.0839204	0.161788	-0.214716	-0.165743	CI01000304:4645355..4645416:+|agagcuuagcugauuggugaacaugcacgguuuguuuuguuguucacaguggcuaaguucu
miR-27b-5p	uucaccaaucagcuaagcucug	CI01000347	1599571..1599629	0.927654	0.965297	0.623122	0.964284	0.540158	0.755105	24	24	9.5	24	12	19	0.0573859	-0.574071	0.0558713	-0.780204	-0.29691	CI01000347:1599571..1599629:+|gaacuuagccacugugaacaaagaguucaaucacuguucaccaaucagcuaagcucug
miR-27c	uucacaguggcuaaguuccgcu	CI01000004	13044882..13044946	964.412	1101.85	903.462	1076.1	904.27	921.228	24951	27395	13774	26783	20089	23180	0.192201	-0.0941864	0.158091	-0.0928962	-0.0660918	CI01000004:13044882..13044946:+|aggacuuagcucacucugugaacagaucuuggauauccuauguucacaguggcuaaguuccgcu
miR-27c-3p	uucacagugguuaaguucugcc	CI01000113	2117535..2117599	2676.9	2559.85	2009.7	2437.39	2074.34	1931.36	69256	63645	30639.5	60664	46083	48597	-0.064506	-0.413583	-0.135227	-0.367909	-0.470947	CI01000113:2117535..2117599:+|caggacuuaacccacuugugaacacugcauugaacuucuauguucacagugguuaaguucugcc
miR-27d	uucacaguggcuaaguucug	CI01000347	1599569..1599628	7929.55	8732.24	7740.1	9326.96	7438.93	7921.77	205151	217108	118004	232138	165261	199328	0.139113	-0.0348867	0.234168	-0.0921442	-0.0014165	CI01000347:1599569..1599628:-|agagcuuagcugauuggugaacagugauugaacucuuuguucacaguggcuaaguucug
miR-29a	uagcaccauuugaaaucggu	CI01000001	6268450..6268509	35.9466	26.1435	11.9705	24.2678	31.1941	31.3965	930	650	182.5	604	693	790	-0.459405	-1.58637	-0.566811	-0.20458	-0.195253	CI01000001:6268450..6268509:-|acugauuuccucugguguucagaguugacugggguuuucuagcaccauuugaaaucggu
miR-29d-3p	uagcaccauuugaaaucgguua	CI01000020	5626442..5626502	570.797	571.094	541.307	505.707	612.607	603.667	14767.5	14199	8252.67	12586.5	13609.5	15189.5	0.000749616	-0.0765296	-0.174677	0.101984	0.0807741	CI01000020:5626442..5626502:+|acugauuuccucuggugcugagagucccuucugucaucuagcaccauuugaaaucgguua
miR-29e	uagcaccauuugaaaucagugu	CI01000001	4343854..4343918	137.602	178.097	130.79	105.241	145.648	118.803	3560	4428	1994	2619.33	3235.67	2989.33	0.372164	-0.0732481	-0.386806	0.0819814	-0.211928	CI01000001:4343854..4343918:+|gcugguuucaaguggugucuuagagugcugaugaaaugaaucuagcaccauuugaaaucagugu
miR-301a	cagugcaauaguauugucauagc	CI01000304	7178414..7178474	108.149	101.557	90.6807	95.5445	94.8878	86.4794	2798	2525	1382.5	2378	2108	2176	-0.0907267	-0.254153	-0.178776	-0.188725	-0.322592	CI01000304:7178414..7178474:+|cucugacgauguugcacuacuguaccauccauucuagcagugcaauaguauugucauagc
miR-301b-3p	cagugcaauaguauugucaaagc	CI01000304	16126688..16126748	1178.51	1067.5	993.847	1017.84	926.867	849.016	30490	26541	15152	25333	20591	21363	-0.142728	-0.245864	-0.211447	-0.346527	-0.473097	CI01000304:16126688..16126748:-|gcucugacuucauugcacuacuguauuggacagcuagcagugcaauaguauugucaaagc
miR-301b-5p	gcuuugacgauguugcacuacu	CI01000071	4477698..4477758	17.2389	0	0	13.5402	0	0	446	0	0	337	0	0	<100	<100	-0.348424	<100	<100	CI01000071:4477698..4477758:-|gcuuugacgauguugcacuacugaaccaucuacucaagcagugcaauaguauugucauug
miR-3065-5p	uccagcaucagugauuuuguug	CI01000055	607772..607832	3138.97	2953.04	4365.56	2889.45	2561.6	2677.54	81210.7	73421	66556.5	71915.3	56907.7	67372.3	-0.0880906	0.475874	-0.119498	-0.293251	-0.229388	CI01000055:607772..607832:+|aacaaucuccugaugcugccugaguguuuuuacuccacuccagcaucagugauuuuguug
miR-30b-5p	uguaaacauccuacacucagcu	CI01000027	5835808..5835869	2106.01	2020.41	1456.93	1815.75	1540.53	1656.14	54486	50233	22212	45192	34224	41672	-0.0598642	-0.531583	-0.213947	-0.451082	-0.346682	CI01000027:5835808..5835869:+|uguaaacauccuacacucagcuguauucugcaaaagaggcuggggggaggguguuugcugu
miR-30c	uguaaacauccuacacucucagcu	CI01000012	10690380..10690442	5997.84	5538.09	5220.1	4670.89	4870.41	4708.5	155174	137692	79584.7	116254	108200	118476	-0.115056	-0.200365	-0.360746	-0.300402	-0.349177	CI01000012:10690380..10690442:-|uguaaacauccuacacucucagcuggagcccagcccgaggccgggagugggauguuugcgcu
miR-30d	uguaaacauccccgacuggaagcu	CI01000027	5835544..5835611	14226.3	12392.9	10304.9	12492.3	11344.4	11910.6	368060	308123	157106	310919	252024	299696	-0.199049	-0.465239	-0.187531	-0.326584	-0.256316	CI01000027:5835544..5835611:+|uguaaacauccccgacuggaagcugugcuauacuugaacaacaagcuuucaguuggauguuugcugc
miR-30e-5p	uguaaacauccuugacuggaagcu	CI01000012	10697164..10697226	14525.9	13201	14169.2	11627.9	12747.2	13153.4	375811	328214	216021	289406	283187	330966	-0.137982	-0.0358698	-0.321039	-0.188457	-0.143199	CI01000012:10697164..10697226:-|uguaaacauccuugacuggaagcuggugcuuaagauggagcuuucagucggauguuugcagc
miR-31	uggcaagauguuggcauagcug	CI01000352	1011159..1011220	0	3.13721	0	4.33928	3.87114	3.57681	0	78	0	108	86	90	>100	none	>100	>100	>100	CI01000352:1011159..1011220:+|uggcaagauguuggcauagcuguuuguguuuacggcccugcuaugccuccauauugccauu
miR-33b-3p	caauguuccugcagugcaaua	CI01000113	2702330..2702387	66.2886	57.9983	31.1889	33.7499	50.0097	39.9808	1715	1442	475.5	840	1111	1006	-0.192752	-1.08773	-0.973876	-0.406554	-0.729453	CI01000113:2702330..2702387:+|gugcauuguaguugcauugcaugugucucaacugugcaauguuccugcagugcaaua
miR-34b-5p	uggcagugucuuagcugguugu	CI01000001	7539790..7539855	15.7701	20.231	9.51082	25.2321	35.2003	64.8595	408	503	145	628	782	1632	0.359375	-0.729553	0.678067	1.1584	2.04013	CI01000001:7539790..7539855:+|uggcagugucuuagcugguuguuguguggagugagaacgaagcaaucagcaaguauacugccgca
miR-34c-5p	aggcaguguaguuaguugauuac	CI01000059	2376013..2376070	2.47374	0.281545	0	0.843749	2.16063	3.73578	64	7	0	21	48	94	-3.13526	<100	-1.55181	-0.195242	0.594714	CI01000059:2376013..2376070:-|aggcaguguaguuaguugauuacaauccuuauaguaaucacuaaccucacuaccagg
miR-3591	uggagugugacaaugguguuug	CI01000006	12850785..12850843	488.526	1498.99	259.94	272.25	1716.17	1092.24	12639	37269	3963	6776	38126	27483	1.61748	-0.910254	-0.843505	1.81269	1.16078	CI01000006:12850785..12850843:+|uggagugugacaaugguguuuguauccuguguugucaaacgccauuaucacacuaaau
miR-3618	auuuccaauaauugagacagu	CI01000339	2520395..2520453		4.06229	2.91884	2.69196	2.70079	3.0999	0	101	44.5	67	60	78	>100	>100	>100	>100	>100	CI01000339:2520395..2520453:+|auuuccaauaauugagacagugaauuguaaaaagcugucuacauuaaugaaaagaaca
miR-363	aauugcacgguauccaucugu	CI01000000	10737301..10737370	578.817	547.726	367.544	475.352	628.429	627.135	14975	13618	5603.5	11831	13961	15780	-0.0796553	-0.655192	-0.284113	0.118642	0.115667	CI01000000:10737301..10737370:-|cggguggaugacuuugcaauuuuaauaguggcgaaaaucuucaauaaaaauugcacgguauccaucugu
miR-365b-5p	uaaugccccuaaaaauccuuau	CI01000046	6364093..6364156	24.1448	28.1679	23.4327	20.6919	19.5957	17.4734	624.667	700.333	357.25	515	435.333	439.667	0.222341	-0.0431888	-0.222643	-0.30117	-0.466551	CI01000046:6364093..6364156:+|gagggacuuuuaggggcagcuguguuuuauuaacccagucauaaugccccuaaaaauccuuau						CI01000112:914093..914156:-|gagggacuuuuaggggcagcuguguuauacugacccagucauaaugccccuaaaaauccuuau	CI01000046:2093449..2093512:-|gaggggcuuuugggggcacuuguguuucaguuucaccaucauaaugccccuaaaaauccuuau	CI01000112:914093..914156:-|gagggacuuuuaggggcagcuguguuauacugacccagucauaaugccccuaaaaauccuuau	CI01000046:6364093..6364156:+|gagggacuuuuaggggcagcuguguuuuauuaacccagucauaaugccccuaaaaauccuuau	CI01000046:6364094..6364156:+|agggacuuuuaggggcagcuguguuuuauuaacccagucauaaugccccuaaaaauccuuau	CI01000112:914093..914155:-|agggacuuuuaggggcagcuguguuauacugacccagucauaaugccccuaaaaauccuuau
miR-375	uuuguucguucggcucgcguua	CI01000024	1491838..1491896	597.003	709.614	565.642	1165.88	728.719	525.613	15445.5	17643	8623.67	29017.5	16189	13225.5	0.249295	-0.0778496	0.965608	0.287623	-0.183739	CI01000024:1491838..1491896:+|acguugagccacacgcacaauacauguggauucaguuuuguucguucggcucgcguua
miR-454a	uagugcaauauugcuuauagggu	CI01000071	4474084..4474148	704.437	641.56	603.478	587.008	495.505	530.362	18225	15951	9200.5	14610	11008	13345	-0.134886	-0.223171	-0.263091	-0.507571	-0.409494	CI01000071:4474084..4474148:-|cccuaucaauauugccucugcuuuuuucacuguuuauggaguagugcaauauugcuuauagggu
miR-454b	uagugcaauauugcuaauagggu	CI01000304	16126508..16126571	262.642	258.659	196.054	204.87	180.593	191.24	6795	6431	2989	5099	4012	4812	-0.0220446	-0.421847	-0.358388	-0.540356	-0.457712	CI01000304:16126508..16126571:-|acccuaucaguauugccucugcuguccacuguguucagaguagugcaauauugcuaauagggu
miR-455-2-5p	uaugugcccuuggacuacaucg	CI01000080	1896359..1896419	124.538	169.289	93.1732	113.946	129.863	119.148	3222	4209	1420.5	2836	2885	2998	0.442907	-0.418594	-0.128228	0.0604105	-0.0638308	CI01000080:1896359..1896419:+|uaugugcccuuggacuacaucguggaagccagcaccaugcaguccaugggcauauacacu
miR-455-5p	uaugugcccuuggacuacauug	CI01000187	96117..96177	61.6117	68.2948	54.1461	56.9329	56.4916	61.7199	1594	1698	825.5	1417	1255	1553	0.148571	-0.186348	-0.113941	-0.125169	0.00253151	CI01000187:96117..96177:-|uaugugcccuuggacuacauuguggaggccagcaccaugcaguccaugggcauauacacu
miR-456-3p	caggcugguuagaugguuguca	CI01000313	484072..484135	408.786	352.695	293.195	402.227	370.414	314.839	10576	8769	4470	10011	8229	7922	-0.212924	-0.479484	-0.0233366	-0.142209	-0.376732	CI01000313:484072..484135:+|ugcaggcaucuuuccagucuacauguggauccaggagucugcaggcugguuagaugguuguca
miR-457a	uagcagcacaucaauauuggca	CI01000026	2266152..2266216	1283.6	996.025	583.734	691.914	561.63	570.82	33209	24764	8899.5	17221	12477	14363	-0.365944	-1.13681	-0.891534	-1.19251	-1.16909	CI01000026:2266152..2266216:+|uagcagcacaucaauauuggcagcugcccucucccuggguugccaguaugguuugugcugcucc
miR-457b-5p	uagcagcacauaaauacuggag	CI01000000	10772356..10772415	531.971	0	0	0	0	0	13763	0	0	0	0	0	<100	<100	<100	<100	<100	CI01000000:10772356..10772415:-|uagcagcacauaaauacuggaggugaaugugguguuauccaguauuacuguucugcugu
miR-458b-5p	auagcucuuugaaugguacugc	CI01000000	16828624..16828682	218.463	269.72	187.199	246.214	205.17	181.146	5652	6706	2854	6128	4558	4558	0.304077	-0.222812	0.172526	-0.0905649	-0.270235	CI01000000:16828624..16828682:+|agcgccauuuacagagcuauaagcaucaugguugucauagcucuuugaaugguacugc
miR-459-5p	ucaguaacaaggauucauccug	CI01000299	4763960..4764023	1.15957	4.02207	10.9866	25.2321	23.5869	7.47156	30	100	167.5	628	524	188	1.79435	3.24409	4.4436	4.34633	2.68782	CI01000299:4763960..4764023:-|ucaguaacaaggauucauccuguuguggaacacaaauccaacagggaaucucuguuacugggg
miR-460a-3p	cacagcgcauacaauguggaug	CI01000004	17231903..17231962	73.5552	63.9911	52.8998	57.857	62.0732	52.6189	1903	1591	806.5	1440	1379	1324	-0.200956	-0.475565	-0.346335	-0.244857	-0.483247	CI01000004:17231903..17231962:+|ccugcauuguacacacugugcggaaaaguuggacaugcacagcgcauacaauguggaug
miR-462b-5p	uaacggaacccauaaugcagcug	CI01000052	1226884..1226944	58193.9	50484.3	47745.1	73623	78501.3	93662.3	1505576	1255183	727912	1832399	1743961	2356738	-0.205032	-0.285515	0.339289	0.431848	0.686601	CI01000052:1226884..1226944:-|uaacggaacccauaaugcagcuguucgguugauugacagcuggcuauggauucugugccc
miR-489	ugacaucauauguacggcugcu	CI01000054	2653603..2653664	6.10706	5.02759	3.31239	3.93749	5.58164	4.61011	158	125	50.5	98	124	116	-0.280611	-0.882606	-0.6332	-0.129789	-0.405674	CI01000054:2653603..2653664:+|uggucguauguaugacgucauuuacuucaaaguuuggagugacaucauauguacggcugcu
miR-499b-3p	uuaagacuugcagugauguuu	CI01000001	5372703..5372763	35.8693	25.9424	44.4057	32.9464	17.06	24.1634	928	645	677	820	379	608	-0.46744	0.307995	-0.12263	-1.07213	-0.569928	CI01000001:5372703..5372763:+|uuaagacuugcagugauguuuagguaaucugacccaugaacaucacuuuaagucugugcu
miR-551	gcgacccauccuugguuucug	CI01000095	2760700..2760758	4.40636	6.43531	5.77208	17.116	33.5348	60.5276	114	160	88	426	745	1523	0.546424	0.389505	1.95769	2.928	3.77994	CI01000095:2760700..2760758:+|gaaaccaaguguggguguggccugaacauuugcuauggcgacccauccuugguuucug
cid-miR-nov-728	uggaagacuagugauuuuguug	CI01000145	680546..680610	5.08277	7.11906	5.18175	12.3047	6.23433	6.4482	131.5	177	79	306.25	138.5	162.25	0.486072	0.0278254	1.27552	0.294619	0.343281	CI01000145:680546..680610:+|uggaagacuagugauuuuguuguuguuccuucugcuuucugacaacaagucacagucuaccuca
miR-7133	uaguuugauucacagcacaag	CI01000010	8155074..8155134	29.453	10.578	19.4152	17.3169	15.5746	18.2815	762	263	296	431	346	460	-1.47734	-0.60123	-0.766232	-0.919223	-0.688032	CI01000010:8155074..8155134:-|uggugcuguguguuaaacuguaucauucuauaacaccuauaguuugauucacagcacaag
miR-7147	uguaccaugcugguagccagu	CI01000327	3691080..3691138	21.4133	29.2002	17.0211	21.375	15.3495	16.2546	554	726	259.5	532	341	409	0.447469	-0.331188	-0.00258838	-0.480319	-0.39766	CI01000327:3691080..3691138:-|uguaccaugcugguagccaguaugaaauagggcuugcugguaaccaguguugugcccc
miR-722	uuuugcagaaacguuucagauu	CI01000033	1486370..1486435	612.194	1219.77	543.363	411.95	1157.74	799.596	15838.5	30327	8284	10253	25720	20119.5	0.994553	-0.172073	-0.571518	0.919251	0.385284	CI01000033:1486370..1486435:-|uuugaaacguuuuagccaaaaauguuuccaugguaaagguguuuuuugcagaaacguuucagauu
miR-724	uuaaagggaauuugcgacuguu	CI01000052	2215466..2215528	17.2776	10.0552	11.9377	14.0625	14.5843	14.3271	447	250	182	350	324	360.5	-0.780961	-0.533373	-0.297049	-0.244485	-0.27015	CI01000052:2215466..2215528:-|uuaaagggaauuugcgacuguuuagucacauuauuagaacagccacaccuuccuuuuaagau
miR-725-3p	uucagucauuguuucuaguagu	CI01000030	5828940..5828996	134.548	21.9605	24.0722	75.3749	64.684	96.8124	3481	546	367	1876	1437	2436	-2.61514	-2.48269	-0.835971	-1.05665	-0.474862	CI01000030:5828940..5828996:-|ugcuaggaaucguggcugagaugaacagcaggauuucagucauuguuucuaguagu
miR-726	uucacuacuagcagaacucgga	CI01000306	3121821..3121883	3.94253	4.58516	3.64035	4.2991	3.10591	2.38454	102	114	55.5	107	69	60	0.217851	-0.115046	0.124913	-0.344105	-0.725409	CI01000306:3121821..3121883:-|ggaauuccgcuaguucugaacuauucgugauuggcaaaaguucacuacuagcagaacucgga
miR-727-5p	ucagucuucaauuccucccagc	CI01000082	83164..83227	0	4.2835	2.09894	0	2.70079	2.0666	0	106.5	32	0	60	52	>100	>100	none	>100	>100	CI01000082:83164..83227:+|ucagucuucaauuccucccagcccguaaccauggaaacugugaguugaggcgaguugaagacu
miR-734	uaaaugcugcagaaucguaccg	CI01000049	3530919..3530985	13.7602	12.388	13.5447	10.9687	11.2533	11.6445	356	308	206.5	273	250	293	-0.151561	-0.0227718	-0.327105	-0.290153	-0.240851	CI01000049:3530919..3530985:+|aaccguucugcagcauggcugccuguggauccucuggggaaagguaaaugcugcagaaucguaccg
miR-7552b-5p	uuacaauuaaaggauauuucuu	CI01000189	4577417..4577476	11.2285	13.1119	12.8997	17.096	9.74536	9.12087	290.5	326	196.667	425.5	216.5	229.5	0.22372	0.200178	0.606492	-0.204375	-0.299919	CI01000189:4577417..4577476:+|uuacaauuaaaggauauuucuugagacgacacuaacagaaauaucucuuaauuguuugg
miR-7-5p	uggaagacuugugauuuuguuguu	CI01000059	1060988..1061052	7.03471	5.832	3.11561	6.38838	5.49161	9.89585	182	145	47.5	159	122	249	-0.2705	-1.17498	-0.13904	-0.357262	0.492333	CI01000059:1060988..1061052:-|uggaagacuugugauuuuguuguuguuaguuagaugaagugacaacaaaucacagucugcccua
miR-9	ucuuugguuaucuagcuguauga	CI01000158	1445420..1445480	17.0147	15.3643	21.1206	15.308	15.1694	14.6252	440.2	382	322	381	337	368	-0.147201	0.311865	-0.152497	-0.165615	-0.218328	CI01000158:1445420..1445480:-|ucuuugguuaucuagcuguaugagugugcuggucgucauaaagcuagauaaccgaaagua						CI01000158:1445421..1445480:-|ucuuugguuaucuagcuguaugagugugcuggucgucauaaagcuagauaaccgaaagu	CI01000105:1896292..1896353:-|ucuuugguuaucuagcuguaugaguguuuaucuuccuucauaaagcuagauaaccgaaagu	CI01000039:1506061..1506120:+|ucuuugguuaucuagcuguaugaguauguugcacuucauaaagcuagauaaccgaaagu	CI01000153:1340689..1340749:+|ucuuugguuaucuagcuguaugaguuuuaacacuuuucauaaagcuagauaaccgaaagu	CI01000158:1445421..1445480:-|ucuuugguuaucuagcuguaugagugugcuggucgucauaaagcuagauaaccgaaagu	CI01000105:1896292..1896353:-|ucuuugguuaucuagcuguaugaguguuuaucuuccuucauaaagcuagauaaccgaaagu	CI01000027:7788872..7788933:+|ucuuugguuaucuagcuguaugaguguuauucauucuucauaaagcuagauaaccgaaagu	CI01000153:1340689..1340749:+|ucuuugguuaucuagcuguaugaguuuuaacacuuuucauaaagcuagauaaccgaaagu	CI01000039:1506061..1506120:+|ucuuugguuaucuagcuguaugaguauguugcacuucauaaagcuagauaaccgaaagu
miR-92a-3p	uauugcacuugucccggccugu	CI01000299	1124914..1124973	20304.3	16606.7	18920.7	20277.5	18498.3	18936.1	525307	412890	288462	504686	410954	476471	-0.290019	-0.101818	-0.00190482	-0.13439	-0.100647	CI01000299:1124914..1124973:-|agguugggauugguagcaaugcuguguguuuggaagguauugcacuugucccggccugu
miR-92b-3p	uauugcacucgucccggccucc	CI01000027	3230355..3230418	33.898	47.0582	41.1589	52.0312	37.7211	34.1387	877	1170	627.5	1295	838	859	0.473246	0.280002	0.618175	0.154169	0.0102066	CI01000027:3230355..3230418:-|aggugugggaugcugugcacuguuguucaaucucccgccaauauugcacucgucccggccucc
miR-93	aaaagugcuguuugugcagguag	CI01000307	158489..158547	205.63	195.231	130.626	166.058	146.203	157.817	5320	4854	1991.5	4133	3248	3971	-0.0748662	-0.654607	-0.308366	-0.492079	-0.381799	CI01000307:158489..158547:-|aaaagugcuguuugugcagguagcugcaaucaucucuacuguagaaacggcacuucac
miR-96-5p	uuuggcacuagcacauuuuugcu	CI01000020	3285403..3285467	3.16948	2.01104	0.983877	1.20536	1.7105	1.90763	82	50	15	30	38	48	-0.65631	-1.6877	-1.39479	-0.889829	-0.732464	CI01000020:3285403..3285467:-|uuuggcacuagcacauuuuugcuuuuuuauauauacguugagcaauuauguguagugccaauau
miR-9-7-3p	uaaagcuagagaaccgaauguau	CI01000030	2510728..2510789	51.9873	51.8445	41.9132	58.3794	52.7105	58.0239	1345	1289	639	1453	1171	1460	-0.00396801	-0.310755	0.1673	0.0199306	0.158488	CI01000030:2510728..2510789:+|ucuuugguuaucuagcuguaugaguuuaucugauaucauaaagcuagagaaccgaauguau
miR-9-7-3p	uaaagcuagagaaccgaauguag	CI01000075	1299858..1299919	45.1072	44.8461	35.1572	49.3392	45.2383	49.3998	1167	1115	536	1228	1005	1243	-0.00837495	-0.359536	0.129377	0.00418663	0.131147	CI01000075:1299858..1299919:+|ucuuugguuaucuagcuguaugaguuuaugaaauaucauaaagcuagagaaccgaauguag
miR-98-5p	ugagguaguaaguuguguuguu	CI01000001	11122861..11122943	2114.86	2326.89	1750.35	2088.36	1771.13	1582.74	54715	57853	26685.5	51977	39347	39825	0.137841	-0.272917	-0.0181917	-0.255887	-0.418137	CI01000001:11122861..11122943:+|ugagguaguaaguuguguuguuguuggggaucaguauaguguggcccuugaaggagauaacuauacaauuuacugccuuccu
miR-99a-5p	aacccguagauccgaacuugug	CI01000339	5537749..5537806	6514.16	7347.72	7418.37	5470.58	5009.32	4829.55	168532	182685	113099	136157	111286	121522	0.173717	0.187523	-0.251884	-0.378966	-0.43169	CI01000072:4487197..4487254:-|aacccguagauccgaacuuguggugacuguccacacaagcuuguaucuauagguauc
cid-miR-nov-1000	ucagacgucacagcuggagaga	CI01000516	22477..22532	4.75423	0	0	0	0	7.74976	123	0	0	0	0	195	<100	<100	<100	<100	0.704941	CI01000516:22477..22532:+|aaucccagcuguguguuugugcaucagaaugucucagacgucacagcuggagaga
cid-miR-nov-1001	uucuacaucugaacgcugacu	CI01000587	1140..1202	27.4431	38.8934	44.6024	34.2723	38.3963	39.2257	710	967	680	853	853	987	0.503083	0.700679	0.320598	0.484522	0.515356	CI01000587:1140..1202:+|uucuacaucugaacgcugacucauugauggccaauacugagccagagaucugauguagaacc
cid-miR-nov-1002	uccuccauugacuaccauagu	CI01000590	15158..15227	2.12587	1.42783	0	1.60714	4.36628	2.16596	55	35.5	0	40	97	54.5	-0.574227	<100	-0.40356	1.03835	0.0269499	CI01000590:15158..15227:+|uccuccauugacuaccauaguaggaaaaaaaaaauaauaauaauacugugguagucaauggggggcgag
cid-miR-nov-1003	cagaacuccuuagcaacugccu	CI01003079	606..672	5.56592	6.07333	4.49304	6.10713	3.60106	3.73578	144	151	68.5	152	80	94	0.125866	-0.308929	0.133874	-0.628201	-0.575211	CI01003079:606..672:-|gcaguugcuaaagaguucugaccgguuguuaguguguugcuaggcagaacuccuuagcaacugccu
cid-miR-nov-1004	ggaauaccaggugcuguaagcuu	CI01009698	132..197	0	0	0	0	6233.65	0	0	0	0	0	138485	0	none	none	none	>100	none	CI01009698:132..197:-|gcagggucgggccugguuaguacauggaugggagaccgccugggaauaccaggugcuguaagcuu
cid-miR-nov-1005	ucugauaauguccgauaauguc	CI01011351	30..117	0	0	0	0	0	0.437166	0	0	0	0	0	11	none	none	none	none	>100	CI01011351:30..117:+|caauaucugauaauauccgauaaugucugauaauauccaacaaugucugauaauauccgacaauaucugauaauguccgauaauguc
cid-miR-nov-1006	guaaugguuagcacucug	CI01014464	232..314	168.292	0	53.6213	0	0	37.9937	4354	0	817.5	0	0	956	<100	-1.65009	<100	<100	-2.14713	CI01014464:232..314:+|ggcugaaugacuucauccuccggggcucggcgagcaaaggcgacucucgccgcgguucccugggguaaugguuagcacucug
cid-miR-nov-1007	auccacagagaccugaagccugu	CI01020488	407..493	0	0	0	0	0.675198	0	0	0	0	0	15	0	none	none	none	>100	none	CI01020488:407..493:-|auccacagagaccugaagccugucaacaucuuccuggacucucaggaucaugugaagaucggagacuucggccuggccacggauca
cid-miR-nov-1008	uuucugacuccguuggcagaua	CI01020888	2134..2208	0	1.46806	0	0	0	0	0	36.5	0	0	0	0	>100	none	none	none	none	CI01020888:2134..2208:+|uuccaauggagucagaaaaauaaucuuaauucaaagugaaaauaagauucuuuuucugacuccguuggcagaua
cid-miR-nov-1009	gaugcucaugugcccacuguu	CI01022884	1863..1926	0	0	0	2.00893	0	3.0999	0	0	0	50	0	78	none	none	>100	none	>100	CI01022884:1863..1926:+|gaugcucaugugcccacuguugucacuuucggcgguggacaggggucagcaugggcacccuga
cid-miR-nov-1010	caucgucuggacacccauuccggu	CI01027225	52..115	2.70566	0	2.4269	3.41517	0	0	70	0	37	85	0	0	<100	-0.156866	0.335979	<100	<100	CI01027225:52..115:-|caucgucuggacacccauuccgguucugacgugaguagcgaccggagauguucugacggauca
cid-miR-nov-1011	ccucccauugacuaccauagu	CI01031705	49..105	0	1.00552	0	0	0	0	0	25	0	0	0	0	>100	none	none	none	none	CI01031705:49..105:-|ccucccauugacuaccauaguauuuauuuuucccacuaugguaguaaauguggggc
cid-miR-nov-1012	cgaugcucaugugcccacuguu	CI01032352	809..871	3.51735	3.98185	3.06095	0	3.55604	0	91	99	46.6667	0	79	0	0.178948	-0.20051	<100	0.0157818	<100	CI01032352:809..871:-|cgaugcucaugugcccacuguugucacuuucggcgguggacaggggucagcaugggcacccu
cid-miR-nov-1013	aguuuauaucugucaguucuga	CI01033457	408..493	0.34787	0.361986	0	0	0	0.238454	9	9	0	0	0	6	0.0573859	<100	<100	<100	-0.544837	CI01033457:408..493:+|aaauugcaagauauaaacuuguaauugugagauaaaugccgcaauuaucucuuauuaauugugaguuuauaucugucaguucuga
cid-miR-nov-1014	aaaagagaagcucaaaggucagu	CI01034797	234..292	0.425175	0.361986	0.229571	0.381696	0	0.476908	11	9	3.5	9.5	0	12	-0.232121	-0.889113	-0.155633	<100	0.165656	CI01034791:94..153:+|aaaagagaagcucaaaggucagucugaacucccaaagacugaaauugagacucuuggga
cid-miR-nov-1015	aacggaagugaugccucucacu	CI01039269	35..92	4.3677	2.73501	4.06669	3.97767	5.17652	7.07414	113	68	62	99	115	178	-0.67533	-0.103019	-0.134951	0.245107	0.69568	CI01039269:35..92:+|aacggaagugaugccucucacucauugaaguauaagcgcgagacaucacuuccguca
cid-miR-nov-1016	auggacaaacccaacuguugug	CI01040317	52..124	0	0	0	0	0	0.874332	0	0	0	0	0	22	none	none	none	none	>100	CI01040317:52..124:+|auggacaaacccaacuguuguguuuaaaaaaaaauuaaaaaaaauuaaaccaucaguuggguuuguacauau
cid-miR-nov-1017	uagacagugagagcacaggacg	CI01049384	446..504	6.33897	9.29098	4.8538	7.75445	5.98676	6.71646	164	231	74	193	133	169	0.551583	-0.385135	0.290776	-0.0824739	0.0834527	CI01049384:446..504:-|cccugugcucucucaugcuuucauuucagugauugauagacagugagagcacaggacg
cid-miR-nov-1018	augaaagucacuggggaccaga	CI01052155	336..411	0	0	0	0.562499	0	0.715363	0	0	0	14	0	18	none	none	>100	none	>100	CI01052155:336..411:-|cugguccccacugacuuccauacuauaggaaaaaagaagaaaaaaaaaauacuaugaaagucacuggggaccaga
cid-miR-nov-1019	acuauggaagucaauggggacc	CI01061114	1040..1087	0	0	0	0	1.53045	0	0	0	0	0	34	0	none	none	none	>100	none	CI01061114:1040..1087:+|uugacugccauaguaaagaaaaaauacuauggaagucaauggggacc
cid-miR-nov-1020	auggaguacgucagaacaugaa	CI01064745	42..99	0.72473	1.30717	1.36431	0.816963	0.596425	0.596135	18.75	32.5	20.8	20.3333	13.25	15	0.850935	0.912657	0.172827	-0.281103	-0.281803	CI01064745:42..99:+|auggaguacgucagaacaugaacgggcaaugcguucauguucugacguacuccaugc
cid-miR-nov-1021	uugaugcaccucuugaugga	CI01071037	4952..5015	0	0	0	0	0	0.476908	0	0	0	0	0	12	none	none	none	none	>100	CI01071037:4952..5015:+|uugaugcaccucuugauggaaauaaugucaacauuuauuuccaucaagaguuuuuggucaaga
cid-miR-nov-1022	gcccccauugacuaccauagu	CI01071553	61..117	2.00992	0	0	0	0	0	52	0	0	0	0	0	<100	<100	<100	<100	<100	CI01071553:61..117:-|gcccccauugacuaccauaguauuuuuuccccuacuaugguaguaaauggggggcg
cid-miR-nov-1023-3p	aagcuuacgaggcuuuugggaa	CI01074469	119..175	0.734393	0.764193	0	0.321428	0	0	19	19	0	8	0	0	0.0573859	<100	-1.19206	<100	<100	CI01074469:119..175:+|cccaaaagccucauaagccuaaauugaucaacuuaagcuuacgaggcuuuugggaa
cid-miR-nov-1023-5p	uucccaaaagccucauaagccu	CI01074469	117..175	0	0	0	0	1.62048	0	0	0	0	0	36	0	none	none	none	>100	none	CI01074469:117..175:+|uucccaaaagccucauaagccuaaauugaucaacuuaagcuuacgaggcuuuugggaa
cid-miR-nov-1024	ugcgauccgucacgugugaccu	CI01074590	106..165	11.9435	22.8454	3.86992	1.96875	28.8985	15.7777	309	568	59	49	642	397	0.93567	-1.62586	-2.60088	1.27476	0.401657	CI01074590:106..165:+|ugcgauccgucacgugugaccuuuguaaagugauuaugucaugcguggcggaucgcaga
cid-miR-nov-1025	cgcgcuccuggaugacaaugacg	CI01077684	76..136	0	0	0	0	0.360106	0.616007	0	0	0	0	8	15.5	none	none	none	>100	>100	CI01077684:76..136:+|cgcgcuccuggaugacaaugacgucuugucuuugacgucaucggauccaggagcgagugc
cid-miR-nov-1026	ugaggaaacacaucugaaguugu	CI01081329	130..193	8.77406	2.25236	4.39465	6.66963	4.59135	4.64986	227	56	67	166	102	117	-1.96181	-0.997496	-0.395638	-0.934327	-0.916058	CI01081329:130..193:+|ugaggaaacacaucugaaguuguguguagacaaaauucauacaacuuuaugauuucacucacu
cid-miR-nov-1027	acaccugauagaccuggaucuc	CI01082472	660..712	0	9.73341	6.3952	0	0	0	0	242	97.5	0	0	0	>100	>100	none	none	none	CI01082472:660..712:+|acaccugauagaccuggaucucacaggaaaugauccuggacaaucaggagug
cid-miR-nov-1028	acgaaguugacuuugacaaagu	CI01084484	1650..1736	0.502479	0	0	0	0.630185	0.635878	13	0	0	0	14	16	<100	<100	<100	0.326711	0.339686	CI01084484:1650..1736:-|uuacgaagucaacuuuuaguuguuuaacaaaguuguacguuugcgacuuuauuaagucgauuuaacgaaguugacuuugacaaagu
cid-miR-nov-1029	uggggcaccauugacuuccau	CI01085201	9828..9888	29.3757	0	7.2479	6.66963	0	0	760	0	110.5	166	0	0	<100	-2.01899	-2.13894	<100	<100	CI01085201:9828..9888:+|uggggcaccauugacuuccauaguaggagaaaaaauacuauggaggucaguggugcccca
cid-miR-nov-1030	ugacugucucuguucugcagga	CI01087000	266..329	0.463827	0	0	0	0	0	12	0	0	0	0	0	<100	<100	<100	<100	<100	CI01087000:266..329:-|ugacugucucuguucugcaggaguuuccuguucccuucuuccugcugucacagaacaguuugu
cid-miR-nov-1031	agugcugucaaaucgauuaauc	CI01087328	86..146	1.43013	0	0	0	0	0	37	0	0	0	0	0	<100	<100	<100	<100	<100	CI01087328:86..146:+|uuaaucgaucugacaguacuaaugcuaauacauuaaguagugcugucaaaucgauuaauc
cid-miR-nov-1032	cggagaagaagcuggaucgucu	CI01101442	1136..1198	0.927654	0.764193	0.852694	0.843749	0	0.67562	24	19	13	21	0	17	-0.279649	-0.121559	-0.136774	<100	-0.457374	CI01101442:1136..1198:-|cggagaagaagcuggaucgucugcggucggaacgucuccgccgguccuggauucuucuccag
cid-miR-nov-1033	cacccuguuugaagacaugccuagg	CI01104398	116..178	0.69574	0	0	0.562499	0.855251	0	18	0	0	14	19	0	<100	<100	-0.306699	0.297798	<100	CI01104398:116..178:+|cacccuguuugaagacaugccuaggaaaauacagcauucuagacagucuucaacaguuagaa
cid-miR-nov-1034	caacggaagcgaugucucgcac	CI01104904	184..244	0	0.482648	0	0	0	0.556393	0	12	0	0	0	14	>100	none	none	none	>100	CI01104904:184..244:-|caacggaagcgaugucucgcacucauugaaguauaagcacgagagaucacuuccgucauc
cid-miR-nov-1035	uguguaggaaaucacagcgucu	CI01112339	116..176	0.579784	0.844635	0.481007	0.562499	0	0.437166	15	21	7.33333	14	0	11	0.542813	-0.269458	-0.0436643	<100	-0.407334	CI01112339:116..176:-|acucugugaaucuucacugcacuguucucauugagagauguguaggaaaucacagcgucu						CI01010770:631..693:+|agacucugugaaucuucacugcacuguucucacugagagauguguaggaaaucacagcgucu	CI01112339:116..178:-|agacucugugaaucuucacugcacuguucucauugagagauguguaggaaaucacagcgucu
cid-miR-nov-1036	accuccagaucugucugaggacc	CI01114087	60..119	0	1.08596	0	0	0.855251	0	0	27	0	0	19	0	>100	none	none	>100	none	CI01114087:60..119:-|accuccagaucugucugaggacccugaauauagucagaggcuucaguaucugggagaua
cid-miR-nov-1037	ugauggaacugaugucucgcgcu	CI01115971	88..147	2.08722	2.82886	0	0	0.585172	1.15253	54	70.3333	0	0	13	29	0.438635	<100	<100	-1.83465	-0.856781	CI01115971:88..147:-|ugauggaacugaugucucgcgcuuauaguucaaugagugcgagagaucacuuccauugu						CI01044427:298..357:-|ugauggaacugaugucucgcgcuuugcuucaaugagugugggacaucacuuccguuguc	CI01115972:204..264:+|ugauggaacugaugucucgcgcuuauaguucaaugagugugagagaucacuuccguuguc
cid-miR-nov-1038	acagccacugaagagaguuuug	CI01131254	428..482	0.309218	0.442428	0.481007	0	0.360106	0.158969	8	11	7.33333	0	8	4	0.516818	0.637433	<100	0.219796	-0.959875	CI01131254:428..482:-|augcucucuccaguggacagccacuccaguggacagccacugaagagaguuuug						CI01016608:231..285:-|augcucucuccaguggacagccacuccaguggacagccacugaagagaguuuug	CI01131254:428..482:-|augcucucuccaguggacagccacuccaguggacagccacugaagagaguuuug
cid-miR-nov-1039	aaaaaguuucccaaucaaccug	CI01136647	97..155	0	0	0	2.12946	0	0	0	0	0	53	0	0	none	none	>100	none	none	CI01136647:97..155:+|uugacugggacacuuuuugccauugagaugacugggaaaaaguuucccaaucaaccug
cid-miR-nov-1040	cguuccguagguugaauaggga	CI01151154	267..329	0	0	0	1.44643	0	0	0	0	0	36	0	0	none	none	>100	none	none	CI01151154:267..329:+|ccuauucuacuuacggaaaaaacggaacuggcaccgcguucguuccguagguugaauaggga
cid-miR-nov-1041	ucggcccccauugacuaccau	CI01155272	267..328	5.44997	0	0	2.33035	0	0	141	0	0	58	0	0	<100	<100	-1.2257	<100	<100	CI01155272:267..328:+|ucggcccccauugacuaccauaguaggaaaaaaauacuauguuagucaauggggggugaga
cid-miR-nov-1042	acggaagugaucuuucgcacuc	CI01156412	161..217	0	0	0	0	0.540158	0	0	0	0	0	12	0	none	none	none	>100	none	CI01156412:161..217:+|acggaagugaucuuucgcacucauugaaguauaagcgcgagacaucacuuccguca
cid-miR-nov-1043	aaaugcugauugaacaaaauua	CI01156479	565..627	2.5124	2.17192	1.70539	1.6875	1.48544	1.43073	65	54	26	42	33	36	-0.210094	-0.558964	-0.574179	-0.758178	-0.812318	CI01156479:565..627:+|auuuuguuccuucaggcauguuucuucguuuuauguccagaaaugcugauugaacaaaauua
cid-miR-nov-1044	ugucauaaccuuggugaacuc	CI01160063	339..396	0.850349	0	0.491939	1.16518	0.585172	0.476908	22	0	7.5	29	13	12	<100	-0.789577	0.454421	-0.539196	-0.834344	CI01160063:339..396:+|aguucacauggugaugucauagauuucauaugauggugucauaaccuuggugaacuc
cid-miR-nov-1045	uugaagugaaauuacugaaccu	CI01161655	80..151	0.579784	0	0	0	0	0	15	0	0	0	0	0	<100	<100	<100	<100	<100	CI01161655:80..151:+|guuaaguuauuuaacuuuaauggcaaugaaaaugaccuauuaauugccauugaagugaaauuacugaaccu
cid-miR-nov-1046	uuaaucgauuugacagcacua	CI01180000	1390886..1390959	0	0	31.7136	0	0	0	0	0	483.5	0	0	0	none	>100	none	none	none	CI01180000:1390886..1390959:+|uuaaucgauuugacagcacuaauaagugugugauauauauacacacuuauuagugcugucaaaucgguuaaua
cid-miR-nov-1047	augcugugcagcucaaacacgu	CI01180000	1673132..1673192	0	0.281545	0.295163	0.321428	0.270079	0.238454	0	7	4.5	8	6	6	>100	>100	>100	>100	>100	CI01180000:1673132..1673192:-|cuguucugagcuugcacagcgcugucuauuauugguccaugcugugcagcucaaacacgu
cid-miR-nov-1048	ucugaacacacgcacacgcgc	CI01180000	2743055..2743112	0.309218	0	0	0.321428	0	0	8	0	0	8	0	0	<100	<100	0.0558713	<100	<100	CI01180000:2743055..2743112:-|ugugugugugugugucugaggucaguggauguaaccucugaacacacgcacacgcgc
cid-miR-nov-1049	cugaggaccagauuagaggag	CI01180000	2796978..2797059	0.502479	1.12618	0.393551	0.642856	1.0353	0.635878	13	28	6	16	23	16	1.1643	-0.352514	0.355432	1.04292	0.339686	CI01180000:2796978..2797059:-|cugaggaccagauuagaggaguuuuuuacuaguuuaugguccagcaggugaaaaaaaacuccucuaaucuaguccucagau
cid-miR-nov-1050	ucaggcuucucagaugcaaca	CI01180000	3286889..3286947	0	0	0	0.401785	0.450132	0	0	0	0	10	10	0	none	none	>100	>100	none	CI01180000:3286889..3286947:+|ugaugcaucugaaaaggcucagagaagguuccagcacucaggcuucucagaugcaaca
cid-miR-nov-1051	uucugguccugguggugugugu	CI01180000	3431265..3431338	0.618436	0	0	0.361607	0	0	16	0	0	9	0	0	<100	<100	-0.774204	<100	<100	CI01180000:3431265..3431338:+|uucugguccuggugguguguguguauauauauauauauauaauauauauauauaccaccaggaccagaauuga
cid-miR-nov-1052	aaugccgaacuacacagugacug	CI01180000	5561395..5561466	2.16453	2.21214	1.01667	1.4866	0	0	56	55	15.5	37	0	0	0.0313907	-1.09019	-0.54203	<100	<100	CI01180000:5561395..5561466:+|guccauucgaguucagaugcagcucuagcugaucuccagcuugacgaaaaugccgaacuacacagugacug
cid-miR-nov-1053	agaauugugagauauaaacuc	CI01180000	5609901..5609986	0	0	0	1.64732	0	0	0	0	0	41	0	0	none	none	>100	none	none	CI01180000:5609901..5609986:+|gugucuugcaauucugacuuuugcaauugcaacuuuauaauugcgauucugagaaaaaaaaaucagaauugugagauauaaacuc
cid-miR-nov-1054	aauuuggcugugacggcacugu	CI01180000	5765490..5765545	0.34787	0.361986	0.295163	0	0	0.357681	9	9	4.5	0	0	9	0.0573859	-0.237036	<100	<100	0.0401253	CI01180000:5765490..5765545:+|agugccgucacagccaaauuaugguauuacuauaauuuggcugugacggcacugu
cid-miR-nov-1055-3p	cagaacuaugacugcagucagc	CI01180000	6027515..6027573	0	0	0	0.723213	0.99029	0	0	0	0	18	22	0	none	none	>100	>100	none	CI01180000:6027515..6027573:+|ucuguaguuuuuguucuguguauaaauguggacacacagaacuaugacugcagucagc
cid-miR-nov-1055-5p	ucuguaguuuuuguucugugu	CI01180000	6027515..6027573	1.15957	1.40772	0.524735	0	0	1.07304	30	35	8	0	0	27	0.279778	-1.14393	<100	<100	-0.111878	CI01180000:6027515..6027573:+|ucuguaguuuuuguucuguguauaaauguggacacacagaacuaugacugcagucagc
cid-miR-nov-1056	aguggaagugaauggugccc	CI01180000	7014561..7014605	1.31418	0	0	0.401785	1.0353	0.357681	34	0	0	10	23	9	<100	<100	-1.70966	-0.344105	-1.87741	CI01180000:7014561..7014605:+|gcaccauuuacuuccuuaguaggaaguggaagugaauggugccc
cid-miR-nov-1057	aaaacaauauguuaucgguugu	CI01180000	7557928..7557982	0.386522	0	0	0	0	0	10	0	0	0	0	0	<100	<100	<100	<100	<100	CI01180000:7557928..7557982:-|aaccgguaacauagugauuuuuaagugucugaaaaacaauauguuaucgguugu
cid-miR-nov-1058	ucagguuaccucugacccaga	CI01180000	8156931..8156987	0	0.683752	0.459143	0	0.405119	0.556393	0	17	7	0	9	14	>100	>100	none	>100	>100	CI01180000:8156931..8156987:-|ucugaggucaaguggccaccucagguuggugauccucagguuaccucugacccaga
cid-miR-nov-172	ggaagucaauugcuaucgucaa	CI01000000	10322944..10323006	1.73935	1.56861	0.852694	1.64732	0.99029	0	45	39	13	41	22	0	-0.149065	-1.02845	-0.0784297	-0.812626	<100	CI01000000:10322944..10323006:-|uugauguuagccauugacuuacauaguuuuuucccacuauggaagucaauugcuaucgucaa
cid-miR-nov-173	acaaugcaagugaauggugacu	CI01000000	10580131..10580187	0	0	0	2.93303	0	0	0	0	0	73	0	0	none	none	>100	none	none	CI01000000:10580131..10580187:+|ucaccauucacuuugauagcaucucuuuuuucauacaaugcaagugaauggugacu
cid-miR-nov-174	uccaguauuacuguucugcugu	CI01000000	10772356..10772415	0	512.693	354.524	465.307	370.189	349.932	0	12747	5405	11581	8224	8805	>100	>100	>100	>100	>100	CI01000000:10772356..10772415:-|uagcagcacauaaauacuggaggugaaugugguguuauccaguauuacuguucugcugu
cid-miR-nov-175	aaagcaggacgcaauuacagugc	CI01000000	11896420..11896484	0	0	0	3.57589	3.24095	0	0	0	0	89	72	0	none	none	>100	>100	none	CI01000000:11896420..11896484:-|gcuaguaguuuucuugucuuguaguuuauaauauccaaacgaaagcaggacgcaauuacagugc
cid-miR-nov-176	ucugaaucagguguguuugauc	CI01000000	16044179..16044250	1.31418	0.965297	1.24624	1.20536	1.21536	1.23201	34	24	19	30	27	31	-0.445114	-0.0765716	-0.124701	-0.11278	-0.0931412	CI01000000:16044179..16044250:+|ucugacacccccauuucaggucuuggagucuugacuaaugagcugaugaucugaaucagguguguuugauc
cid-miR-nov-177	ucaagucuguuuuuguagagu	CI01000000	16267453..16267509	2.24183	3.74053	1.93496	2.85267	1.89055	3.06016	58	93	29.5	71	42	77	0.738564	-0.212374	0.347637	-0.245868	0.448931	CI01000000:16267453..16267509:+|ucucuacaaacauagacuugacuuuauuuauuuagucaagucuguuuuuguagagu
cid-miR-nov-178	ucggguagcucaguugguaga	CI01000000	17140630..17140699	0	0	0	0	0	0.874332	0	0	0	0	0	22	none	none	none	none	>100	CI01000000:17140630..17140699:+|ucggguagcucaguugguagagcauugcguuauacaacgauaugcaauuaugcgauuguguguucgauc
cid-miR-nov-179	ugacagagccuauugacuucca	CI01000000	3130010..3130081	0.618436	0.482648	0	0.683035	0	0.317939	16	12	0	17	0	8	-0.357652	<100	0.143334	<100	-0.959875	CI01000000:3130010..3130081:-|ugacagagccuauugacuuccauagaauuuuuuuuuccauacuauggaaaucagugggguccaucagcugu
cid-miR-nov-180	uuaguaauccuucacauucauug	CI01000000	4026432..4026494	1.04361	1.32728	1.11506	2.0491	2.29567	2.90119	27	33	17	51	51	73	0.346893	0.095539	0.973409	1.13733	1.47506	CI01000000:4026432..4026494:-|uuaguaauccuucacauucauugcaucauuuuccacacaaugaaagggaagauuacugaggc
cid-miR-nov-181	ucugaagccucuaagugaggagg	CI01000000	5654391..5654446	0.115957	0	0	0.160714	0	0.357681	3	0	0	4	0	9	<100	<100	0.470909	<100	1.62509	CI01000000:5654391..5654446:-|ucugaagccucuaagugaggagguaaacgaggcuuccucacugaggcuucuggga
cid-miR-nov-182	uguaacagccacuccaugugga	CI01000000	5752923..5752982	1.54609	2.01104	0.951082	1.36607	2.25066	1.54995	40	50	14.5	34	50	39	0.379314	-0.700983	-0.178594	0.541724	0.00359943	CI01000000:5752923..5752982:+|uguaacagccacuccauguggaaaacuauugaagugccaguggagaggcuguuaccugc
cid-miR-nov-183	auggaggucaguggcuaccguc	CI01000000	8681639..8681697	0	0	0	0	0	5.04728	0	0	0	0	0	127	none	none	none	none	>100	CI01000000:8681639..8681697:-|caguagccauuacccuucagaguaggaaaaaauacuauggaggucaguggcuaccguc
cid-miR-nov-184-3p	ucaaucaaaggacguucaugacg	CI01000000	9578631..9578693	0	0.522869	0.262367	0	0	0	0	13	4	0	0	0	>100	>100	none	none	none	CI01000000:9578631..9578693:-|ucaaucaaaggacguucaugacgaccaacaugcuaaaugucaagaacguccuuugauugucc
cid-miR-nov-184-5p	caagaacguccuuugauuguccc	CI01000000	9578630..9578693	0.541131	0	0	0.361607	0	0.397424	14	0	0	9	0	10	<100	<100	-0.581559	<100	-0.445302	CI01000000:9578630..9578693:-|ucaaucaaaggacguucaugacgaccaacaugcuaaaugucaagaacguccuuugauuguccc
cid-miR-nov-185	gugcuccuggaugacgaugacgu	CI01000000	996742..996799	0.231913	0	0	0.388392	0	0.437166	6	0	0	9.66667	0	11	<100	<100	0.743927	<100	0.914594	CI01000000:996742..996799:+|gugcuccuggaugacgaugacgucuugucuuugacgucuucggauccaggagcgagu
cid-miR-nov-186	uauggaugucaauggguacuagu	CI01000001	10446827..10446886	27.4044	0	0	0	0	0	709	0	0	0	0	0	<100	<100	<100	<100	<100	CI01000001:10446827..10446886:+|gguccccagugaguuccauagaaggaaagaaaacacuauggaugucaauggguacuagu
cid-miR-nov-187	uuuccaucaagaggugcauca	CI01000001	1062783..1062839	2.43509	1.19321	1.26811	1.64732	1.17034	0.940569	63	29.6667	19.3333	41	26	23.6667	-1.02912	-0.941298	-0.563857	-1.05704	-1.37237	CI01000001:1062783..1062839:+|agcaacaauugauggaaauaaauguugugauguuauuuccaucaagaggugcauca
cid-miR-nov-188	uguacaaugaaagucagguggg	CI01000001	10716360..10716428	0.463827	0	0	0	0	0	12	0	0	0	0	0	<100	<100	<100	<100	<100	CI01000001:10716360..10716428:+|uguacaaugaaagucagguggguuuaauguuguuuuggaucccauuaacuuucauuguauggacaaaa
cid-miR-nov-189	ugacaucgaagcaccgcgagag	CI01000001	10767361..10767445	0	0	0.459143	1.00446	0	0.794847	0	0	7	25	0	20	none	>100	>100	none	>100	CI01000001:10767361..10767445:+|ugacaucgaagcaccgcgagagcguuuggagagcauacgacuccuuaugcuuuugaaucguucuugcgguacuuuaaugucaua
cid-miR-nov-190	gaugauugagacacuuuuugcc	CI01000001	10791388..10791447	10.8613	9.25076	7.2151	8.83927	10.218	6.47801	281	230	110	220	227	163	-0.23155	-0.590103	-0.297195	-0.0880821	-0.745573	CI01000001:10791388..10791447:-|gaugauugagacacuuuuugccauugagaugaauuagaaaaagugucccaaucacccug
cid-miR-nov-191	ucccaaaagcauugcaagccu	CI01000001	10912317..10912377	7.07336	0	0	0	0	0	183	0	0	0	0	0	<100	<100	<100	<100	<100	CI01000001:10912317..10912377:-|ucccaaaagcauugcaagccuaguuuauuguaggcuuaggcuuaggaugcuuuugggaaa
cid-miR-nov-192	uaacccaaacaugaaaauucug	CI01000001	12013269..12013321	1.85531	1.64905	1.21345	1.36607	1.21536	1.23201	48	41	18.5	34	27	31	-0.170025	-0.612545	-0.441628	-0.610279	-0.590641	CI01000001:12013269..12013321:+|uaacccaaacaugaaaauucugucaucaucacagaauuuucauuuuugggug
cid-miR-nov-193	ucggucucuauucacuuucacu	CI01000001	13159125..13159187	0.889002	0	0	0.28125	0	0	23	0	0	7	0	0	<100	<100	-1.66034	<100	<100	CI01000001:13159125..13159187:+|ucggucucuauucacuuucacugcaucuuuuuuuccaugcgaugaaagugaacggugacugu
cid-miR-nov-194	uuuaaguggcauaaguaaaccu	CI01000001	13304875..13304925	0.463827	0	0	0	0	0	12	0	0	0	0	0	<100	<100	<100	<100	<100	CI01000001:13304875..13304925:+|uuuaaguggcauaaguaaaccuuuucaaauuuuacuucugucacuucagg
cid-miR-nov-195	cccagugaucucugcagagaaggcu	CI01000001	2549567..2549626	0	0	0	0	1.08032	0.874332	0	0	0	0	24	22	none	none	none	>100	>100	CI01000001:2549567..2549626:-|cccagugaucucugcagagaaggcuuaccaugagcagcucucuguggcugagaucacua
cid-miR-nov-196	uuguuggaucagagaguaccggau	CI01000001	2794485..2794572	0	0.402207	0	0	0	0	0	10	0	0	0	0	>100	none	none	none	none	CI01000001:2794485..2794572:+|aaucggugcuuauggccaacauugaauguauguauacuguauguacagacuuuguacaaaauguuguuggaucagagaguaccggau
cid-miR-nov-197	aaucacuguucacuuucauugc	CI01000001	4771692..4771752	5.1794	3.94163	2.65647	5.58481	4.54633	5.84213	134	98	40.5	139	101	147	-0.393993	-0.963275	0.108723	-0.188082	0.173708	CI01000001:4771692..4771752:-|aaucacuguucacuuucauugcauuuuauuucccauacaauuaaagugaaaggugacugc
cid-miR-nov-198	uauuccucauagugucaucauu	CI01000001	6074524..6074576	0.193261	0.160883	0.196775	0	0	0.317939	5	4	3	0	0	8	-0.264542	0.0259981	<100	<100	0.718197	CI01000001:6074524..6074576:-|ugaugacacuaugaggaauacaugcagagguauuccucauagugucaucauu
cid-miR-nov-199	gucaccauucacuuucauug	CI01000001	7221110..7221169	0.463827	0	0	0.28125	0	0	12	0	0	7	0	0	<100	<100	-0.721736	<100	<100	CI01000001:7221110..7221169:+|gucaccauucacuuucauugaauguuuuuccauauauugaaagugaauggagacuaagg
cid-miR-nov-200	caaugaaagugaauggugacu	CI01000001	7814006..7814056	0	7.07884	7.34628	0	0	0	0	176	112	0	0	0	>100	>100	none	none	none	CI01000001:7814006..7814056:-|acugacuuucacuguauggaaaaaugaagcaaugaaagugaauggugacu
cid-miR-nov-201	auaauguccaaugcaacuuucc	CI01000001	8038564..8038626	0.850349	0	0	0	0	0	22	0	0	0	0	0	<100	<100	<100	<100	<100	CI01000001:8038564..8038626:-|gaaguugcauuggacauuuccuuuaugaaauaaauaauaaauaauguccaaugcaacuuucc
cid-miR-nov-202	aacuuaacgaauuccgcucuga	CI01000001	8771235..8771288	5.1021	2.65457	1.93496	2.08928	2.34069	2.38454	132	66	29.5	52	52	60	-0.942614	-1.39879	-1.28808	-1.12416	-1.09738	CI01000001:8771235..8771288:-|cgagcggaauucguuaaguuccaaccguuggaacuuaacgaauuccgcucuga
cid-miR-nov-203	ucagagcggaauucguuaaguuc	CI01000001	8771235..8771292	2.39644	1.64905	0	0.964284	0.855251	1.15253	62	41	0	24	19	29	-0.539258	<100	-1.31336	-1.48647	-1.05609	CI01000001:8771235..8771292:+|ucagagcggaauucguuaaguuccaacgguuggaacuuaacgaauuccgcucgcgac
cid-miR-nov-204	auagacgccugcuuucaaacgc	CI01000001	9266671..9266719	0	0.965297	0	0	0	0	0	24	0	0	0	0	>100	none	none	none	none	CI01000001:9266671..9266719:-|guuugaaagcaguggacuggucugcgauagacgccugcuuucaaacgc
cid-miR-nov-205	auggaccucauugacuuuuauu	CI01000002	289754..289805	0	0	0	0	0	0.83459	0	0	0	0	0	21	none	none	none	none	>100	CI01000002:289754..289805:-|aaugaaagucaaaggaguccauuguuguuauggaccucauugacuuuuauu
cid-miR-nov-206	ugccgucuuaauuuuguaacugc	CI01000002	511174..511239	4.01983	3.98185	2.88604	3.49553	3.78111	4.29218	104	99	44	87	84	108	-0.0136972	-0.478044	-0.201625	-0.0883266	0.0945731	CI01000002:511174..511239:-|ugccgucuuaauuuuguaacugcaguuuggacaacaauguugcaguuacaauuucagacgaacga
cid-miR-nov-207	auagugaaagucaauggggucc	CI01000003	1706695..1706749	0.463827	0	0	0	0	0.317939	12	0	0	0	0	8	<100	<100	<100	<100	-0.544837	CI01000003:1706695..1706749:-|auagugaaagucaaugggguccaaaacaacauuagaccccagugauuuucauug
cid-miR-nov-208	uccgcuguaugaaaaaua	CI01000004	10680894..10680948	0	0	0	0.441964	0	0	0	0	0	11	0	0	none	none	>100	none	none	CI01000004:10680894..10680948:-|uaagucauauagcggaagauggcuuuuucuuuuucguccgcuguaugaaaaaua
cid-miR-nov-209	acugagcugacugaaugugagg	CI01000004	10759748..10759826	0	0	0	0.642856	0	0	0	0	0	16	0	0	none	none	>100	none	none	CI01000004:10759748..10759826:-|acaagucagugaauuggguucagcauuucaauacugaaaaguuguaugggaauaacacugagcugacugaaugugagg
cid-miR-nov-210	uuuaucagucagagcggga	CI01000004	13789144..13789200	0.425175	1.04574	0.491939	0.723213	0.540158	1.82815	11	26	7.5	18	12	46	1.29839	0.210423	0.766365	0.345327	2.10426	CI01000004:13789144..13789200:+|cugcucuaacugcauuauaaauuuuauauauacauaauuuaucagucagagcggga
cid-miR-nov-211	ugaugauccgugccgauuggugc	CI01000004	14264006..14264074	0.34787	0.522869	0.491939	0.683035	0.450132	0.476908	9	13	7.5	17	10	12	0.587901	0.499929	0.973409	0.371799	0.455163	CI01000004:14264006..14264074:+|ugaugauccgugccgauuggugcuccaaaaacagaucaccggcaccgaucggucgaguucaacaggga
cid-miR-nov-212	ugaagcugugagaucaugagc	CI01000004	15327111..15327174	0	0	0	0.401785	0	0	0	0	0	10	0	0	none	none	>100	none	none	CI01000004:15327111..15327174:+|ugaagcugugagaucaugagcuccagcuucucucuggccucucguucucugcacagcuccucc
cid-miR-nov-213	uugguuacaaugugcugagaca	CI01000004	15425081..15425130	0	0	0	0	0	0.397424	0	0	0	0	0	10	none	none	none	none	>100	CI01000004:15425081..15425130:-|gcccagcagaauguagccaaccauugguugguuacaaugugcugagaca
cid-miR-nov-214	caaggauucugagguacuuuau	CI01000004	15586507..15586569	0	0	0	0.401785	0	0	0	0	0	10	0	0	none	none	>100	none	none	CI01000004:15586507..15586569:-|uaaguauccaccauccuuuucccugaccgaugcaaacugacaaggauucugagguacuuuau
cid-miR-nov-215	aaagugaauggugacugagacu	CI01000004	16074759..16074820	3.20814	2.99644	5.70649	5.62499	1.50794	1.54995	83	74.5	87	140	33.5	39	-0.098485	0.830868	0.810115	-1.08915	-1.04951	CI01000004:16074759..16074820:-|ccucagucaccaugcacauucauugaauuguuuacaacgaaagugaauggugacugagacu
cid-miR-nov-216	ucgguucccauugacuugcauu	CI01000004	1677217..1677280	0	0.804414	1.11506	1.00446	1.44042	1.27176	0	20	17	25	32	32	>100	>100	>100	>100	>100	CI01000004:1677217..1677280:+|ucgguucccauugacuugcauuguauggacaaaaaauccaauggaaguuaaugggaacuaaaa
cid-miR-nov-217	agccuaaguuuaucggagagacc	CI01000004	17320107..17320168	0.618436	0.402207	0	0.924106	1.08032	0	16	10	0	23	24	0	-0.620686	<100	0.579433	0.804758	<100	CI01000004:17320107..17320168:+|agccuaaguuuaucggagagaccauuaguggcaacggucucuacgaucaacugagguuuau
cid-miR-nov-218	cuaucugagugucaucuguugg	CI01000004	17415329..17415386	0	0	0	1.36607	0	0	0	0	0	34	0	0	none	none	>100	none	none	CI01000004:17415329..17415386:+|aacagaugcuuuccagaugacagacauacuaugugcuaucugagugucaucuguugg
cid-miR-nov-219	ucgccccccauugacuaccau	CI01000004	2117251..2117314	0	0	4.36186	0	0	0	0	0	66.5	0	0	0	none	>100	none	none	none	CI01000004:2117251..2117314:+|ucgccccccauugacuaccauaguauuuauuuuuccuacugugguagugaauggggggugaga
cid-miR-nov-221-3p	gugccuucgaaguauuucgucu	CI01000004	3320524..3320585	0.463827	0	0	0	0	0	12	0	0	0	0	0	<100	<100	<100	<100	<100	CI01000004:3320524..3320585:+|acaaaauacuuccaaggcaguccuuaccuuaccacgugagugccuucgaaguauuucgucu
cid-miR-nov-221-5p	caaaauacuuccaaggcagucc	CI01000004	3320525..3320581	0	0.683752	0.426347	0.401785	0	0	0	17	6.5	10	0	0	>100	>100	>100	none	none	CI01000004:3320525..3320581:+|caaaauacuuccaaggcaguccuuaccuuaccacgugagugccuucgaaguauuuc
cid-miR-nov-222	uuggaccccacugacuuuaguu	CI01000004	3330421..3330470	2.70566	0	0	0	0	0	70	0	0	0	0	0	<100	<100	<100	<100	<100	CI01000004:3330421..3330470:+|ugaaagucauuagggucuaaaacaucauuggaccccacugacuuuaguu
cid-miR-nov-223	gggggguaacagaauucgaca	CI01000004	6067288..6067346		0.321766	0.16398	0.361607	0	0	0	8	2.5	9	0	0	>100	>100	>100	none	none	CI01000004:6067288..6067346:+|gggggguaacagaauucgacagcaaauauacagcugucgaaauccguuccccccucaa
cid-miR-nov-224-3p	ucacaaaagacgcauuugaauc	CI01000004	611588..611653	0	0.442428	0.327959	0.361607	0	0	0	11	5	9	0	0	>100	>100	>100	none	none	CI01000004:611588..611653:-|ucacaaaagacgcauuugaaucgcgugauaauacuagcuguagcgguaaugcgucuugggugauc
cid-miR-nov-224-5p	cgguaaugcgucuugggugauc	CI01000004	611588..611653	0	0	0	0	0.315092	0.516651	0	0	0	0	7	13	none	none	none	>100	>100	CI01000004:611588..611653:-|ucacaaaagacgcauuugaaucgcgugauaauacuagcuguagcgguaaugcgucuugggugauc
cid-miR-nov-225	cccccccauugauuaccauagu	CI01000004	6364128..6364183	0.425175	0.361986	0	0.361607	0.360106	0	11	9	0	9	8	0	-0.232121	<100	-0.233635	-0.239636	<100	CI01000004:6364128..6364183:-|cccccccauugauuaccauaguauuuuuuucccuaaaaugguagucagugggggc
cid-miR-nov-226	aacuauauuaaaaucgacuagu	CI01000004	7893200..7893261	0.69574	0.402207	0.699646	0.441964	0.540158	0.397424	18	10	10.6667	11	12	10	-0.790611	0.00807619	-0.654622	-0.365167	-0.807872	CI01000004:7893200..7893261:+|aacuauauuaaaaucgacuaguugguggguugccuaagcaacuagucgauuuuaauauagu
cid-miR-nov-227	acugcugguguuuguuaggacg	CI01000004	7951116..7951178	1.89396	1.44795	1.08227	1.125	1.30538	1.27176	49	36	16.5	28	29	32	-0.387399	-0.807352	-0.751484	-0.536933	-0.574585	CI01000004:7951116..7951178:+|ccccaacaaaacaccaacaggcugaacaaaaccacuuacaacugcugguguuuguuaggacg
cid-miR-nov-228	uugcucugugguccaguuc	CI01000004	832999..833103	0	0	0	0.883927	0	0	0	0	0	22	0	0	none	none	>100	none	none	CI01000004:832999..833103:-|uugcucugugguccaguucugaugcucacgcacccacuguuggcgcuuucggcaguggacaggggucagcgugaacacccugacuggucugcggcuaugcagcc
cid-miR-nov-229	cuguguacauggaucaggcugc	CI01000005	1599675..1599741	0	0	0.131184	0	0	0.317939	0	0	2	0	0	8	none	>100	none	none	>100	CI01000005:1599675..1599741:+|uguuugauuugguuguacacacguguuuugaucucuguaauccacuguguacauggaucaggcugc
cid-miR-nov-230	ucuguuucucugugggcaccua	CI01000005	1859810..1859866	0	0	0	1.00446	1.53045	1.11279	0	0	0	25	34	28	none	none	>100	>100	>100	CI01000005:1859810..1859866:+|ggugcuccacugaagcauugcugacucucucaacucuguuucucugugggcaccua
cid-miR-nov-231	augugcuccgauugguuggcu	CI01000005	3015835..3015893	0.773045	0.643531	0	0.723213	0.630185	1.0333	20	16	0	18	14	26	-0.264542	<100	-0.0961317	-0.294777	0.418637	CI01000005:3015835..3015893:+|augugcuccgauugguuggcugucagugugucauuggucaaccacuuugagcauguuu
cid-miR-nov-232	cugguccccagcauguaaaaca	CI01000005	5983070..5983128	0	1.1664	1.21345	1.08482	1.48544	1.51021	0	29	18.5	27	33	38	>100	>100	>100	>100	>100	CI01000005:5983070..5983128:+|uuuuacaugcugggggccagcgugggaugcugguugcugguccccagcauguaaaaca
cid-miR-nov-233	caugugcacuugcuuuuaacgcu	CI01000006	10750838..10750898	0.850349	0.683752	0.459143	0.441964	0	0.397424	22	17	7	11	0	10	-0.314583	-0.889113	-0.944129	<100	-1.09738	CI01000006:10750838..10750898:+|ugguuaaaagcagucacauguucuucuguugacaugacaugugcacuugcuuuuaacgcu
cid-miR-nov-234	aauucaggucaguuggaccacu	CI01000006	11674585..11674638	0.927654	1.40772	0.72151	1.00446	0.675198	0.874332	24	35	11	25	15	22	0.601706	-0.362567	0.114765	-0.458276	-0.0854056	CI01000006:11674585..11674638:-|aauucaggucaguuggaccacuuuuguccuaauguggcacaguuuaccugaau
cid-miR-nov-235	aauaccugcuggagcuccugaga	CI01000006	12447585..12447651	0	1.40772	0.655918	0.964284	1.57546	0.874332	0	35	10	24	35	22	>100	>100	>100	>100	>100	CI01000006:12447585..12447651:+|cuuugagucuaaccaguguuuauuuauauauucaggaaaagaaaauaccugcuggagcuccugaga
cid-miR-nov-236	agcaaguugguauguguuaga	CI01000006	12453048..12453107	1.00496	0.402207	0.557531	0	0	0	26	10	8.5	0	0	0	-1.32113	-0.850013	<100	<100	<100	CI01000006:12453048..12453107:+|agcaaguugguauguguuagaaugguuaguguuugucuuacacagauuaaccugcuuau
cid-miR-nov-237	ugacggaaguaaugucucgca	CI01000006	1944780..1944839	0	0	6.26402	5.71874	0	0	0	0	95.5	142.333	0	0	none	>100	>100	none	none	CI01000006:1944780..1944839:+|ugacggaaguaaugucucgcacuuuuacuucaaugagugcgagagaucacuuccguugu
cid-miR-nov-238	uaugcuggugaacuggugucc	CI01000006	2400394..2400454	1.85531	2.5339	1.70539	2.12946	3.19594	4.61011	48	63	26	53	71	116	0.449703	-0.121559	0.198829	0.78458	1.31314	CI01000006:2400394..2400454:+|acacuaguacaccagcacugcaugauguaauauguuuuguaugcuggugaacuggugucc
cid-miR-nov-239	uuucuacgaucuacuuaggcu	CI01000006	3344382..3344437	0	0	0	0.441964	0.405119	0	0	0	0	11	9	0	none	none	>100	>100	none	CI01000006:3344382..3344437:-|acuaaguugaucguaaagaccauuggugccaauguuucuacgaucuacuuaggcu
cid-miR-nov-240	uuaggaccagcauuugaccagc	CI01000006	3388651..3388720	0.367196	0	0.295163	0	0	0.437166	9.5	0	4.5	0	0	11	<100	-0.315039	<100	<100	0.251629	CI01000006:3388651..3388720:+|cuggucaagugcugguccuaagcugguccuaagcaacuagcuccagcuuaggaccagcauuugaccagc
cid-miR-nov-241	ucggcuuguugguaacacggaca	CI01000006	4471335..4471396	0.889002	0.56309	0.393551	0.361607	0.180053	0.556393	23	14	6	9	4	14	-0.658821	-1.17564	-1.29777	-2.30377	-0.676082	CI01000006:4471335..4471396:+|ucggcuuguugguaacacggacaauuaaggcucguccuguugguaccaacaagccgagacc
cid-miR-nov-242	ucagucaacguucucuuucauug	CI01000006	5903681..5903742	14.8425	10.015	4.26347	6.50892	8.50749	7.07414	384	249	65	162	189	178	-0.567575	-1.79963	-1.18924	-0.802924	-1.0691	CI01000006:5903681..5903742:+|ucagucaacguucucuuucauugcaucuuuuucuacauaaugaaaguggcggugacugagg
cid-miR-nov-243	uauacaccuuauaucaauggcu	CI01000006	6620856..6620913	1.23687	0.442428	0.852694	0	0	0	32	11	13	0	0	0	-1.48318	-0.536597	<100	<100	<100	CI01000006:6620856..6620913:-|ccugaucgguauauauauauauauauauauauauauauacaccuuauaucaauggcu
cid-miR-nov-244	ucauaggcuuguuuggaaugu	CI01000006	7062484..7062537	0	0.884855	0	0.723213	0.495145	0.556393	0	22	0	18	11	14	>100	none	>100	>100	>100	CI01000006:7062484..7062537:-|ucauaggcuuguuuggaaugucagccucgugcgucccaaacccgccuaugauu
cid-miR-nov-245	ugaaccccauugacuuccauag	CI01000006	9206580..9206638	1.00496	0	0	0	0	0	26	0	0	0	0	0	<100	<100	<100	<100	<100	CI01000006:9206580..9206638:-|ugaaccccauugacuuccauaguauggaaaaaaaauacuauggaaguaaauggggacc
cid-miR-nov-246	uucgaaucaguuguucagagcg	CI01000008	1675328..1675387	0.618436	0	0.557531	0	0	0	16	0	8.5	0	0	0	<100	-0.149573	<100	<100	<100	CI01000008:1675328..1675387:-|uucgaaucaguuguucagagcguuuguuugauaugcgauccgaaucacugauucgaauc
cid-miR-nov-247	ucugacgcuccgcgcugggcagc	CI01000008	1678550..1678612	0	0.201104	0.0983877	0	0	0.238454	0	5	1.5	0	0	6	>100	>100	none	none	>100	CI01000008:1678550..1678612:-|ucugacgcuccgcgcugggcagcuguuugccuaaagcugcugcccucuggagcucagagaca
cid-miR-nov-248	ucugggacagauugacugagcuu	CI01000008	1725872..1725938	0	0	0	0	0.765224	0	0	0	0	0	17	0	none	none	none	>100	none	CI01000008:1725872..1725938:+|gcuucucucgcucucucccacaugucuucauaaaacacacacaucugggacagauugacugagcuu
cid-miR-nov-249	caaaaugugucccaaucacccu	CI01000008	1858209..1858267	0	0	0.426347	0	1.44042	0	0	0	6.5	0	32	0	none	>100	none	>100	none	CI01000008:1858209..1858267:-|guugauagggacacuuuuuccaauucaucucaauggcaaaaugugucccaaucacccu
cid-miR-nov-250	auggaagucaauggggggugaga	CI01000008	1899263..1899324	0	0	0	1.04464	0	1.3115	40	0	0	26	0	33	none	none	>100	none	>100	CI01000008:1899263..1899324:-|ucgccuccauucacuaccauuguauuuuuuuuccuacuauggaagucaauggggggugaga
cid-miR-nov-251	gugagacgucacuucuguuguc	CI01000009	10193869..10193929	0	0	0	0	0	6.27929	0	0	0	0	0	158	none	none	none	none	>100	CI01000009:10193869..10193929:-|caacggaagugaugucuugcgccuauacuucagugagugugagacgucacuucuguuguc
cid-miR-nov-252	accaaaacgcauguguaaacagg	CI01000009	13562746..13562811	0.773045	0.603311	0	0	0	0.715363	20	15	0	0	0	18	-0.357652	<100	<100	<100	-0.111878	CI01000009:13562746..13562811:+|auuuacacuuguauuuagcgucguccacuugugauccuaucgaccaaaacgcauguguaaacagg
cid-miR-nov-253	aacucgcugccauucugga	CI01000009	14017890..14017928	0	0	0	0.361607	0	0.437166	0	0	0	9	0	11	none	none	>100	none	>100	CI01000009:14017890..14017928:-|cacauggcaggggauggaaaacucgcugccauucugga
cid-miR-nov-254	cacuggagucacauggauuacu	CI01000009	15716061..15716122	6.02975	3.98185	2.82045	3.25446	3.82612	3.97424	156	99	43	81	85	100	-0.59866	-1.09617	-0.889681	-0.656216	-0.601421	CI01000009:15716061..15716122:+|uaaucccugugacucuuugagguuaaaucgagauuaaaccacuggagucacauggauuacu
cid-miR-nov-255	uugacgguagccauugacuucc	CI01000009	15785477..15785543	18.901	10.7791	0	0	0	0	489	268	0	0	0	0	-0.810216	<100	<100	<100	<100	CI01000009:15785477..15785543:+|uugacgguagccauugacuuccaugguauuuuuuuccuccuauagaagucaguggcuaccgucagc
cid-miR-nov-256	aaaacacucacucugcaccag	CI01000009	3370329..3370389	2.93757	2.09148	1.24624	1.6875	1.53045	1.66918	76	52	19	42	34	42	-0.490102	-1.23704	-0.799739	-0.940669	-0.815485	CI01000009:3370329..3370389:-|guugcagagcgagcguuuucaguccauagaaauuaauugaaaacacucacucugcaccag
cid-miR-nov-257	cauaggaugacaaauuuaggcc	CI01000009	3702147..3702216	1.27552	1.28706	0.72151	0.763392	0	0.794847	33	32	11	19	0	20	0.0129918	-0.821999	-0.740595	<100	-0.682341	CI01000009:3702147..3702216:-|uguauuugucauccuauguauuuuuucagauuucccccuguguaauacauaggaugacaaauuuaggcc
cid-miR-nov-258	uucgucggguuuuaucggauca	CI01000009	4365176..4365232	0.657088	0.522869	0.426347	0.441964	0.360106	0.556393	17	13	6.5	11	8	14	-0.329637	-0.624059	-0.57216	-0.867667	-0.239983	CI01000009:4365176..4365232:+|caccgacagacaccgaccaacggcaaaagacacguucgucggguuuuaucggauca
cid-miR-nov-259	auugacguucauuguauggac	CI01000009	7959381..7959447	0	0	0	1.52678	0	0	0	0	0	38	0	0	none	none	>100	none	none	CI01000009:7959381..7959447:-|uccacacaaugaaagucagugggguccaaaguuguuuuagaccccauugacguucauuguauggac
cid-miR-nov-260	gucgccauucacuuucauugua	CI01000009	8403217..8403277	0.34787	0.321766	0	0	0	0	9	8	0	0	0	0	-0.112539	<100	<100	<100	<100	CI01000009:8403217..8403277:-|gucgccauucacuuucauuguaggccuauaaggaaaaaugcaaugaaaguaaauggugac
cid-miR-nov-261	caaugaaagugaauggcgacu	CI01000009	8403218..8403278	0.811697	0.723973	0	3.85714	0	0.476908	21	18	0	96	0	12	-0.165007	<100	2.24852	<100	-0.76723	CI01000009:8403218..8403278:+|ucaccauuuacuuucauugcauuuuuccuuauaggccuacaaugaaagugaauggcgacu
cid-miR-nov-262	ucaauaauucaacggcccggagu	CI01000009	8706977..8707055	0.154609	0.281545	0.393551	0	0.360106	0	4	7	6	0	8	0	0.864741	1.34793	<100	1.2198	<100	CI01000009:8706977..8707055:+|gacgggccguugaauuauuagaaaaauaaugcacacccgaggugguaauuauuuuucaauaauucaacggcccggagu
cid-miR-nov-263	uaccauagaagucaauggcuac	CI01000010	11058604..11058655	0	0	0.655918	0	0	0	0	0	10	0	0	0	none	>100	none	none	none	CI01000010:11058604..11058655:+|ggccacugacuuccauacuguuuuuuuccuaccauagaagucaauggcuac
cid-miR-nov-264	uuaugaacuguucuggagca	CI01000010	11839105..11839163	0	0	0	0.160714	0	0.317939	0	0	0	4	0	8	none	none	>100	none	>100	CI01000010:11839105..11839163:-|gauucagauugguucaauaacugcguaaaguugaucaguuaugaacuguucuggagca
cid-miR-nov-265	aaugucuguggcacuuggcu	CI01000010	2527693..2527747	0	0	0	2.49107	3.60106	2.22557	0	0	0	62	80	56	none	none	>100	>100	>100	CI01000010:2527693..2527747:-|aaugucuguggcacuuggcugguccucugaagccccugugccucugacaaaaga
cid-miR-nov-266	ugaaagugaauggugaccgagc	CI01000010	3030524..3030588	1.85531	1.44795	1.34463	0	1.3504	1.15253	48	36	20.5	0	30	29	-0.357652	-0.464447	<100	-0.458276	-0.686856	CI01000010:3030524..3030588:-|uucagucaccauucacuuccgcuguauggaaaaacgaugcauugaaagugaauggugaccgagc
cid-miR-nov-267	cccguguggcuuaugagaucc	CI01000010	3324924..3324979	2.62835	2.49368	2.4269	1.88839	1.89055	2.22557	68	62	37	47	42	56	-0.0758806	-0.115046	-0.477003	-0.47535	-0.239983	CI01000010:3324924..3324979:+|gucuuaucagccauaccuagcugcuucuugacagcccguguggcuuaugagaucc
cid-miR-nov-268	uacucgagucuagugcuguauca	CI01000010	3910181..3910239	2.5124	3.7003	2.32851	1.96875	2.02559	2.74222	65	92	35.5	49	45	69	0.55858	-0.109657	-0.351787	-0.310719	0.126282	CI01000010:3910181..3910239:+|uacucgagucuagugcuguaucaugaauaagucacgauacagcacagccucucguacc
cid-miR-nov-269	ucucucucucuaacagcuguac	CI01000010	4215979..4216065	0.579784	0	0	0.522321	0	0.874332	15	0	0	13	0	22	<100	<100	-0.15058	<100	0.592666	CI01000010:4215979..4216065:+|cagcugcuaaagggagagagauuugagaaaguuauggucaggaauggucaucucucucucucucucucucucucuaacagcuguac
cid-miR-nov-270	aucgaaaaacugauuugaguca	CI01000010	5463511..5463573	0.425175	0	0.491939	0.562499	0.585172	0	11	0	7.5	14	13	0	<100	0.210423	0.403795	0.460804	<100	CI01000010:5463511..5463573:+|aucgaaaaacugauuugagucaauaguaaugauuuccuauugacucaaaucuguuuuucgau
cid-miR-nov-271	accccuucggccgugacuuauu	CI01000010	6208276..6208348	18.7657	13.494	14.4958	16.1518	0	17.9635	485.5	335.5	221	402	0	452	-0.475773	-0.372461	-0.216404	<100	-0.0630232	CI01000010:6208276..6208348:-|aauaagucacggcugaagggcauuguuaggcgcgaagcagagugccugcaaccccuucggccgugacuuauu
cid-miR-nov-272	uugagaaugggcaacaaaauuc	CI01000010	6288906..6288963	1.62339	0	0	0	0	0	42	0	0	0	0	0	<100	<100	<100	<100	<100	CI01000010:6288906..6288963:-|uugagaaugggcaacaaaauucuaaauggauacgaaauuugaugcccauucucaaug
cid-miR-nov-273	caaccugauccacucggucaacu	CI01000010	9130811..9130873	0	0.201104	0	0	0.225066	0	0	5	0	0	5	0	>100	none	none	>100	none	CI01000010:9130811..9130873:-|caaccugauccacucggucaacugugguaaaagcuacacaauggcaaguggaaauacagguu
cid-miR-nov-274	gaacuccauugacuuacauagu	CI01000011	160194..160253	0.618436	0	0.327959	0	0	0.238454	16	0	5	0	0	6	<100	-0.915108	<100	<100	-1.37491	CI01000011:160194..160253:-|gaacuccauugacuuacauaguauuuuuuuuuccuacuauggaagucaguagggugcau
cid-miR-nov-275	ucacagcguacugaucuacagcc	CI01000011	40598..40658	0.618436	0	0.295163	0	0.360106	0.357681	16	0	4.5	0	8	9	<100	-1.06711	<100	-0.780204	-0.78995	CI01000011:40598..40658:-|cugaauaucagcacugcugugauucggcuguggguaaucacagcguacugaucuacagcc
cid-miR-nov-276	uuugucguacugcacuggca	CI01000012	10675922..10676017	0.463827	0	0	0	0	0	12	0	0	0	0	0	<100	<100	<100	<100	<100	CI01000012:10675922..10676017:-|uuugucguacugcacuggcagauuuuuuuacuuguuuguaguauaaacaagauuaaaacaaguuaaaacaucugccagugcaguauauccaaaaa
cid-miR-nov-277	aaggacuggaaggagcacauacc	CI01000012	11884188..11884242	1.35283	0	0	0	0.900264	0	35	0	0	0	20	0	<100	<100	<100	-0.587559	<100	CI01000012:11884188..11884242:+|aaggacuggaaggagcacauaccugguuuaacuauggcucccaacagucucaaa
cid-miR-nov-278	agugaauaaugacuaaggcua	CI01000012	12378739..12378799	0.386522	0	0.229571	0.441964	0	0	10	0	3.5	11	0	0	<100	-0.751609	0.193375	<100	<100	CI01000012:12378739..12378799:+|gccuucaguuauaacucacuuguaugucaaaaaaaugaaagugaauaaugacuaaggcua
cid-miR-nov-279	caaggaaagucaguagagucc	CI01000012	12630907..12630967	0	0	23.9738	23.9464	0	0	0	0	365.5	596	0	0	none	>100	>100	none	none	CI01000012:12630907..12630967:-|caaggaaagucaguagaguccaguguuguuuuggaccccauugacuuucauuauauggac
cid-miR-nov-280	cacgucucuccgacugcagcu	CI01000012	13442506..13442565	0.309218	0.160883	0.295163	0.562499	0.450132	0.317939	8	4	4.5	14	10	8	-0.942614	-0.0671113	0.863226	0.541724	0.0401253	CI01000012:13442506..13442565:+|cugcaguuuagaucagagucgugagaugcgccucaucucacgucucuccgacugcagcu
cid-miR-nov-281	auggacaaacccaaccguuggu	CI01000012	1569995..1570067	0	0	10.123	0	0	0	0	0	154.333	0	0	0	none	>100	none	none	none	CI01000012:1569995..1570067:-|auggacaaacccaaccguugguuuaaaauuuaaaauuuaauuuuaaacccaaugguuggauuuguccauauu
cid-miR-nov-282	auggacaaacucaacuguuggg	CI01000012	2566084..2566154	0	0	0	0	0	0.953817	0	0	0	0	0	24	none	none	none	none	>100	CI01000012:2566084..2566154:-|auggacaaacucaacuguuggguuaaauuuuuuaauuaauuuuuaacccaacaguuggguuuguccauau
cid-miR-nov-283	ugcagcacuuccggguugua	CI01000012	3599171..3599247	0	0.884855	0	0	0.495145	0	0	22	0	0	11	0	>100	none	none	>100	none	CI01000012:3599171..3599247:-|ugcagcacuuccggguuguacagcgucggccaauacugagccgguguuuugauguagaacccggaagugcugcacu
cid-miR-nov-284-3p	caguaauuucacuuuaauggc	CI01000012	4328495..4328562	0	0	0.88549	1.125	0	1.07304	0	0	13.5	28	0	27	none	>100	>100	none	>100	CI01000012:4328495..4328562:-|caguaauuucacuuuaauggcaaugaaaaggaccuauuaauugccauuaaagagaaauuacugaacc
cid-miR-nov-284-5p	uuaaagagaaauuacugaaccu	CI01000012	4328494..4328563	1.23687	0	0	0	0	0	32	0	0	0	0	0	<100	<100	<100	<100	<100	CI01000012:4328494..4328563:-|ucaguaauuucacuuuaauggcaaugaaaaggaccuauuaauugccauuaaagagaaauuacugaaccu
cid-miR-nov-285-3p	ucagucaccauucacugucauu	CI01000012	4929788..4929851	0	0.482648	0	0	0	0	0	12	0	0	0	0	>100	none	none	none	none	CI01000012:4929788..4929851:-|ucagucaccauucacugucauuguaugcaaaacggaugcaaugaaacuaaauggugacugagg
cid-miR-nov-285-5p	aaugaaacuaaauggugacuga	CI01000012	4929790..4929851	1.15957	0	0.327959	0.361607	0	0	30	0	5	9	0	0	<100	-1.822	-1.68109	<100	<100	CI01000012:4929790..4929851:-|ucagucaccauucacugucauuguaugcaaaacggaugcaaugaaacuaaauggugacuga
cid-miR-nov-286	uuugguacuugcaugcuguucu	CI01000012	5710679..5710736	0	0	0.262367	0.441964	0	0	0	0	4	11	0	0	none	>100	>100	none	none	CI01000012:5710679..5710736:+|uuugguacuugcaugcuguucugacagacauaaagcacagugucuaaguacugaauu
cid-miR-nov-287	ucggaccagcauaaaccagcuc	CI01000012	8671656..8671715	41.0487	35.1529	22.3996	36.7633	39.3865	34.9335	1062	874	341.5	915	875	879	-0.223693	-0.873863	-0.159069	-0.0596332	-0.232723	CI01000012:8671656..8671715:+|gcuggucuuagcuggucaugagcugguuuaggaugguucggaccagcauaaaccagcuc
cid-miR-nov-288	aaaaaguuucccaaucaaccuca	CI01000012	8802912..8802972	0	0.884855	0	0	0	0	0	22	0	0	0	0	>100	none	none	none	none	CI01000012:8802912..8802972:+|ggugauugggaaacuuuuugccauugagaauaauuggaaaaaguuucccaaucaaccuca
cid-miR-nov-289	gacagaagugaugucucgugcu	CI01000013	1027676..1027734	5.06344	6.31465	82.9409	4.54017	117.349	7.35234	131	157	1264.5	113	2607	185	0.318584	4.03389	-0.157373	4.53455	0.538084	CI01000013:1027676..1027734:+|gacagaagugaugucucgugcuuauacuucaaugagugcgagagaucacuuccguugu
cid-miR-nov-290	aaaacagcaugcgaguacuga	CI01000013	11151470..11151527	0.463827	0.764193	0	0	0.765224	0.67562	12	19	0	0	17	17	0.720351	<100	<100	0.722296	0.542626	CI01000013:11151470..11151527:+|caguacuugugcacuguuuucugugcgcacgcaaagaaaacagcaugcgaguacuga
cid-miR-nov-291	caugcgucggccaauacugagc	CI01000013	11353937..11353994	0.270566	0	0.360755	0	0	0.238454	7	0	5.5	0	0	6	<100	0.41504	<100	<100	-0.182267	CI01000013:11353937..11353994:-|ucuguauuggucggcuccugcgucggcaucacaugcaugcgucggccaauacugagc
cid-miR-nov-292	auuccuauggacguugagcauc	CI01000013	316552..316615	1.81666	0.422317	2.07707	2.47098	1.12533	4.57037	47	10.5	31.6667	61.5	25	115	-2.10489	0.193268	0.443797	-0.690937	1.33103	CI01000013:316552..316615:-|auuccuauggacguugagcaucuucaggcucgcgagagugaagcucaacuuccauaugaauga
cid-miR-nov-293	agcuaaguugaucauagagacc	CI01000013	4809020..4809078	0	0	0	0.642856	0	0	0	0	0	16	0	0	none	none	>100	none	none	CI01000013:4809020..4809078:+|agcuaaguugaucauagagaccauugguagcaaugguccuacgauccacuuaggccua
cid-miR-nov-294	uagccauugacuuccauagu	CI01000013	5432212..5432274	0	0	0	1.80803	0	0	0	0	0	45	0	0	none	none	>100	none	none	CI01000013:5432212..5432274:-|uagccauugacuuccauaguauuuauuuauuuauuuuuuuacuauugaagucaaugacuacc
cid-miR-nov-295-3p	aauuuuggaaaguuucuggaa	CI01000013	5686834..5686892	0	0	0.459143	0.361607	0	0	0	0	7	9	0	0	none	>100	>100	none	none	CI01000013:5686834..5686892:+|uccgaaaacuuuccaggauuuuuggaaacuuuugggaaauuuuggaaaguuucuggaa
cid-miR-nov-295-5p	uccgaaaacuuuccaggauuuu	CI01000013	5686834..5686892	0.811697	1.08596	0	0	0	0.67562	21	27	0	0	0	17	0.419956	<100	<100	<100	-0.264729	CI01000013:5686834..5686892:+|uccgaaaacuuuccaggauuuuuggaaacuuuugggaaauuuuggaaaguuucuggaa
cid-miR-nov-296	augaaaaguguagcaaaugccu	CI01000013	636115..636178	0	0.402207	0	0.401785	0	0	0	10	0	10	0	0	>100	none	>100	none	none	CI01000013:636115..636178:+|gucuuugcuacgcaauggcauuguuaguacuguuuugcucaaugaaaaguguagcaaaugccu
cid-miR-nov-297	uaccccuguucauugucaugau	CI01000013	6448439..6448490	0.386522	0	0	0.160714	0	0	10	0	0	4	0	0	<100	<100	-1.26606	<100	<100	CI01000013:6448439..6448490:-|aaugacagugaacagggguccguauuccguaccccuguucauugucaugau
cid-miR-nov-298	aagggauaauguacagucagacu	CI01000013	8015291..8015356	0	0	0	0.683035	1.12533	0	0	0	0	17	25	0	none	none	>100	>100	none	CI01000013:8015291..8015356:-|aagggauaauguacagucagacuuacugaaauguaugugguacguuuaacuguacauuauccaag
cid-miR-nov-299	uuguaagugaauggugacugagu	CI01000013	8063916..8063978	1.46879	4.26339	5.47692	0	1.26037	1.19227	38	106	83.5	0	28	30	1.53738	1.89874	<100	-0.220777	-0.300912	CI01000013:8063916..8063978:+|ucagucaccauucacuuucauucauugcaucuuuuuugauuguaagugaauggugacugagu
cid-miR-nov-300	aguuuacaucucgcgauucuga	CI01000013	8368691..8368770	1.00496	1.04574	0	0	0	0.83459	26	26	0	0	0	21	0.0573859	<100	<100	<100	-0.267997	CI01000013:8368691..8368770:+|aguuuacaucucgcgauucugacuuuuuuuuuuaucagaauugcgugauauaaagucaugauugugaguuaugaaguca
cid-miR-nov-301	uauagaagucaguggcuaccg	CI01000013	8852011..8852066	0	0	0	0.562499	0.495145	0.317939	0	0	0	14	11	8	none	none	>100	>100	>100	CI01000013:8852011..8852066:+|guagccauugacuuccauacgauuuuuuuccuauuauagaagucaguggcuaccg
cid-miR-nov-302	uuuuccacaacuguuuguuuacc	CI01000014	1164775..1164828	0	0.402207	0	0	0	0	0	10	0	0	0	0	>100	none	none	none	none	CI01000014:1164775..1164828:-|uaaacaaacaguucugaaaauagccaaugguuuuccacaacuguuuguuuacc
cid-miR-nov-303	auaacugaucccgagacugugc	CI01000015	1821158..1821211	1.31418	0.884855	1.08227	1.80803	1.62048	1.27176	34	22	16.5	45	36	32	-0.570645	-0.280105	0.460262	0.302258	-0.0473375	CI01000015:1821158..1821211:-|auaacugaucccgagacugugccaguaugagccagucauugagauaguugaga
cid-miR-nov-304	ugggcaguguacuuacuacug	CI01000015	2885914..2885971	7.13134	6.013	3.7606	4.6808	5.85172	4.70947	184.5	149.5	57.3333	116.5	130	118.5	-0.246089	-0.923211	-0.60742	-0.285314	-0.598608	CI01000015:2885914..2885971:-|aguaguaaguacacugcccauuuauaggcuaauaaaugggcaguguacuuacuacug
cid-miR-nov-305	caaacccuaaacaaacucaccu	CI01000015	3782066..3782134	2.28048	0	0	2.0491	1.80053	2.14609	59	0	0	51	40	54	<100	<100	-0.154346	-0.340919	-0.0876302	CI01000015:3782066..3782134:-|caaacccuaaacaaacucaccuaccuguaacucugaagauguugaggugucuuugauuaggguuggag
cid-miR-nov-306	uuguugcuagguuguucuggugu	CI01000015	5033643..5033699	0	0.321766	0.360755	0	0	0.437166	0	8	5.5	0	0	11	>100	>100	none	none	>100	CI01000015:5033643..5033699:-|uuguugcuagguuguucuggugugucuuuacaauccagaacacccuagcaacuuua
cid-miR-nov-307	uaaauacauuuuuggagcugu	CI01000015	5646979..5647034	0.579784	0.321766	0	0	0	0	15	8	0	0	0	0	-0.849505	<100	<100	<100	<100	CI01000015:5646979..5647034:-|agcuccaaagauguauuuauaauucugcuguuuauaaauacauuuuuggagcugu
cid-miR-nov-308	cuccauauaaugaaagucaaug	CI01000015	5672539..5672593	0.502479	0	0	0	0	0	13	0	0	0	0	0	<100	<100	<100	<100	<100	CI01000015:5672539..5672593:+|cuccauauaaugaaagucaaugauguccaaaacacugacuuucauuguauggag
cid-miR-nov-309	ugguggaccagcauagucaugcu	CI01000015	5989566..5989618	5.72053	2.17192	1.24624	0	0	0	148	54	19	0	0	0	-1.39718	-2.19856	<100	<100	<100	CI01000015:5989566..5989618:+|ugguggaccagcauagucaugcuguucucaagcaaaacugagcugguuuagc
cid-miR-nov-309	uguccauccuuuucuuuugucug	CI01000015	7066379..7066463	0.270566	0	0	0	0	0.278197	7	0	0	0	0	7	<100	<100	<100	<100	0.0401253	CI01000015:7066379..7066463:-|gauaaaagaaaaagguggacagacaaacuaaagaauggagguauggaugcuuuuguuugucuguccauccuuuucuuuugucug
cid-miR-nov-310	uaguuaccacuuguaguacacu	CI01000015	72941..72996	0	5.14825	0	0	0	0	0	128	0	0	0	0	>100	none	none	none	none	CI01000015:72941..72996:+|uaguuaccacuuguaguacacuauggguucaaguguacuauaagugguaacuaaa
cid-miR-nov-311	uuaagaaaacccuuaguaaua	CI01000015	7532558..7532615	0	0.281545	0	0	0	0.238454	0	7	0	0	0	6	>100	none	none	none	>100	CI01000015:7532558..7532615:-|uuaagaaaacccuuaguaauaauuguaaggauauuacuucuaaggguuuucuuccuu
cid-miR-nov-312	ugcggaucuauccggcaggaca	CI01000015	8021105..8021163	0.386522	0	0.196775	0.200893	0.360106	0.556393	10	0	3	5	8	14	<100	-0.974002	-0.944129	-0.102132	0.525552	CI01000015:8021105..8021163:-|uccugugugguagaugagcacauuugaauuguaacaugcggaucuauccggcaggaca
cid-miR-nov-313	cagcguuugauucggcuguucccu	CI01000016	10525998..10526061	1.00496	0.683752	1.31184	0.883927	0.945277	0.894203	26	17	20	22	21	22.5	-0.555591	0.384452	-0.185137	-0.0883266	-0.168461	CI01000016:10525998..10526061:+|cagcguuugauucggcuguucccugccggugcgccgcuucagggugccgagucaaaugcucaa
cid-miR-nov-314	uccgacagugcaacccuugaac	CI01000016	11032518..11032583	0	0	0	0.160714	0.495145	0	0	0	0	4	11	0	none	none	>100	>100	none	CI01000016:11032518..11032583:-|ucaguggguuguacuguugcguuacguugcuuucaaucguuaauccgacagugcaacccuugaac
cid-miR-nov-315	aaaacuggcucuguuuucugga	CI01000016	1112312..1112377	0	0	0	0.441964	0.450132	0	0	0	0	11	10	0	none	none	>100	>100	none	CI01000016:1112312..1112377:+|aaaacuggcucuguuuucuggaccaucggcugcugccucucguacuuuuacauggugaguuuuca
cid-miR-nov-316-3p	uccccuauugacuaccauag	CI01000016	1121731..1121788	0	0	0	0.482142	0	0	0	0	0	12	0	0	none	none	>100	none	none	CI01000016:1121731..1121788:-|uccccuauugacuaccauaguaggaaaaauuaauacuaugguagucaaugggggcga
cid-miR-nov-316-5p	cuaugguagucaaugggggcga	CI01000016	1121731..1121788	0	0.804414	0	0	0	0	0	20	0	0	0	0	>100	none	none	none	none	CI01000016:1121731..1121788:-|uccccuauugacuaccauaguaggaaaaauuaauacuaugguagucaaugggggcga
cid-miR-nov-317	uucaucugucguguacuauaga	CI01000016	11268943..11269002	0.618436	0.56309	0	0.642856	0	0.437166	16	14	0	16	0	11	-0.135259	<100	0.0558713	<100	-0.500443	CI01000016:11268943..11269002:-|uucaucugucguguacuauagaugugcuacauacaucuaugguacaugacaaaugaagu
cid-miR-nov-318	cgcgguacuuugaugucauacg	CI01000016	2814601..2814684	9.75969	14.3186	8.37389	11.7924	13.9316	16.6719	252.5	356	127.667	293.5	309.5	419.5	0.55298	-0.220938	0.272948	0.513452	0.772513	CI01000016:2814601..2814684:+|guaugacaucaaaguaccgcgagagcgauuugagagcauacgacuccuuuugaaucucucucgcgguacuuugaugucauacg
cid-miR-nov-319	ucgucccccauugacuaccau	CI01000016	3544970..3545032	0	0	4.59143	0	0	0	0	0	70	0	0	0	none	>100	none	none	none	CI01000016:3544970..3545032:+|ucgucccccauugacuaccauaguguuuuuuuuccuacuaugguagccaaugggggacgaga
cid-miR-nov-320	ucccccauuggcuaccauagu	CI01000016	3544973..3545027	0	0	0	0	3.28596	0	0	0	0	0	73	0	none	none	none	>100	none	CI01000016:3544973..3545027:-|ucccccauuggcuaccauaguaggaaaaaaaacacuaugguagucaauggggga
cid-miR-nov-321	guugugaaguucaugugagaag	CI01000016	5240025..5240096	0.425175	0	0	0	0	0	11	0	0	0	0	0	<100	<100	<100	<100	<100	CI01000016:5240025..5240096:-|guugugaaguucaugugagaaguggcauccucugugcuucugcguuacuucucgcacaaacuuaacaacaa
cid-miR-nov-322	aacaguagcuuaugaauacccagga	CI01000016	7047733..7047796	1.08226	0.764193	0	1.08482	0	0	28	19	0	27	0	0	-0.502042	<100	0.00340393	<100	<100	CI01000016:7047733..7047796:+|aacaguagcuuaugaauacccaggauuaacugucaacccuggguauaguaugagcagugugaa
cid-miR-nov-323	auacaaugaaagucaauggggu	CI01000016	7871847..7871906	0	0	0	0	0	1.23201	0	0	0	0	0	31	none	none	none	none	>100	CI01000016:7871847..7871906:+|auacaaugaaagucaaugggguccaaaacaacuauagaccuccacugacuuucauauau
cid-miR-nov-324	ccccuuuagcuguucuaaauu	CI01000016	9004259..9004325	2.20318	1.85015	1.11506	1.80803	1.62048	1.3115	57	46	17	45	36	33	-0.251942	-0.982463	-0.285166	-0.443169	-0.748371	CI01000016:9004259..9004325:+|uuuagaagagcuaaggggccuuguucggaguggauugccuaaaccccccuuuagcuguucuaaauu
cid-miR-nov-325	cuacucaguuugcgucucucucu	CI01000016	969881..969939	0.657088	0	0	0.522321	0.630185	0.437166	17	0	0	13	14	11	<100	<100	-0.331152	-0.0603122	-0.587906	CI01000016:969881..969939:+|uggggaggcuaagcugauuaugcaauguuuguauucuacucaguuugcgucucucucu
cid-miR-nov-326	acgguugaagugaacggugacu	CI01000017	391444..391497	0	0	0	0	0	0.397424	0	0	0	0	0	10	none	none	none	none	>100	CI01000017:391444..391497:-|ucaccgcucacuuuaucgcgucuuuuugcagacgguugaagugaacggugacu
cid-miR-nov-327	uuggaguaagucacaaaacaug	CI01000018	215864..215919	0.270566	0	0.426347	0.28125	0	0.437166	7	0	6.5	7	0	11	<100	0.656048	0.0558713	<100	0.692202	CI01000018:215864..215919:-|uuggaguaagucacaaaacaugcccaacuaggauguuuugugacuuacgcccaua
cid-miR-nov-328	uucaagacagacgccauaaag	CI01000018	2186719..2186771	0	0.281545	0	0	0.13504	0	0	7	0	0	3	0	>100	none	none	>100	none	CI01000018:2186719..2186771:+|acauggcgucuaccuugauugcagacuugcauucaagacagacgccauaaag
cid-miR-nov-329	gcaauggaagugaauggugacu	CI01000018	2345211..2345267	0	0	1.31184	0	2.3857	0	0	0	20	0	53	0	none	>100	none	>100	none	CI01000018:2345211..2345267:+|ucuccauucacuuucauuguacagguaaaaagaugcaauggaagugaauggugacu
cid-miR-nov-330	uauggaagucaauggcuacugu	CI01000018	327007..327066	3.32409	2.37302	0	0	0	0	86	59	0	0	0	0	-0.486236	<100	<100	<100	<100	CI01000018:327007..327066:-|guggccacugacuuccauaguacuuuuuuucuccuacuauggaagucaauggcuacugu
cid-miR-nov-331	uuuuuaaaaugacuagccuacu	CI01000018	4425658..4425742	0.541131	0.884855	0.229571	0.763392	0	0	14	22	3.5	19	0	0	0.709463	-1.23704	0.496444	<100	<100	CI01000018:4425658..4425742:+|uaggcuaguuauuucuuaaaacuaaaauuauuacaaauauuaggcuugcuuauaauuauuaguuuuuaaaaugacuagccuacu
cid-miR-nov-332	augugaaagagaacucaauuca	CI01000018	4862070..4862155	4.05849	5.91244	3.60755	5.58481	4.7714	4.84857	105	147	55	139	106	122	0.542813	-0.169922	0.460567	0.233471	0.256617	CI01000018:4862070..4862155:-|augugaaagagaacucaauucaguauucgcgcgcugucugagacgcggauuucugaacucaugaauugaguuuccuuucgcuucu
cid-miR-nov-333	caagaauuucugcugcauguca	CI01000018	5493641..5493713	0.69574	0.643531	0	0	0	0.794847	18	16	0	0	0	20	-0.112539	<100	<100	<100	0.192128	CI01000018:5493641..5493713:+|caagaauuucugcugcaugucaccaacuguguauauauguucuuucagugacaugcagcagaaauuauuuua
cid-miR-nov-334	auuaaagagaaauuacugaaccu	CI01000018	6393715..6393780	0	0	0.459143	0.522321	0	0	0	0	7	13	0	0	none	>100	>100	none	none	CI01000018:6393715..6393780:+|uuauuucacuuuaauggcaaugaaaaccaccuauuaauugccauuaaagagaaauuacugaaccu
cid-miR-nov-335-3p	aaagugaaugguggcugaggcu	CI01000018	6624368..6624430	0	0	0	0	0.315092	0.357681	0	0	0	0	7	9	none	none	none	>100	>100	CI01000018:6624368..6624430:+|ucagucaacauucacuuucauucaucauuuccauacaaugaaagugaaugguggcugaggcu
cid-miR-nov-335-5p	ucagucaacauucacuuucauu	CI01000018	6624368..6624428	0.463827	0.241324	0	0	0	0	12	6	0	0	0	0	-0.942614	<100	<100	<100	<100	CI01000018:6624368..6624428:+|ucagucaacauucacuuucauucaucauuuccauacaaugaaagugaaugguggcugagg
cid-miR-nov-336	uugagaauauguuugagauugc	CI01000018	695422..695480	7.18932	0	0	6.74999	0	6.04084	186	0	0	168	0	152	<100	<100	-0.09097	<100	-0.251106	CI01000018:695422..695480:-|uugagaauauguuugagauugcgaauaugagcccauucgcgaccucaaacauauucuc
cid-miR-nov-337	ugugcuguaucgugaauaaguc	CI01000019	1096069..1096155	2.39644	3.17744	0	3.03348	0	0	62	79	0	75.5	0	0	0.40697	<100	0.34008	<100	<100	CI01000019:1096069..1096155:-|ugugcuguaucgugaauaagucacggcuguaggguguugugccugcaaccccaucagcugugacuuauucacgauacagcacuagc
cid-miR-nov-338	ccccccauuuacuaccauagua	CI01000019	1345587..1345646	0	1.48817	0	0	0	0	0	37	0	0	0	0	>100	none	none	none	none	CI01000019:1345587..1345646:+|ccccccauuuacuaccauaguaggaaaaauaaauucuauggaagucaauggcagggcga
cid-miR-nov-339	acaagaauacacuguagucaca	CI01000019	3254453..3254512	0.811697	0	0	0.924106	0	0	21	0	0	23	0	0	<100	<100	0.187116	<100	<100	CI01000019:3254453..3254512:+|ugugacuacagugguucaacccuaauguuaugaagcgacaagaauacacuguagucaca
cid-miR-nov-340	aaacggaacugucuguguuuu	CI01000019	333104..333164	0.579784	0.603311	0.481007	0.80357	0	0	15	15	7.33333	20	0	0	0.0573859	-0.269458	0.470909	<100	<100	CI01000019:333104..333164:-|aacacaagcaguucugcacguucacauucuuucaccaacaaacggaacugucuguguuuu
cid-miR-nov-341	uccaggggcugucuaauccugcu	CI01000019	3664987..3665046	2.86027	4.38406	1.96775	3.53571	2.70079	3.29862	74	109	30	88	60	83	0.616117	-0.539599	0.30585	-0.0827671	0.205711	CI01000019:3664987..3665046:+|acaggguuggagauccuugguguguccuauaauaauuccaggggcugucuaauccugcu
cid-miR-nov-342	acagcgaauggugacugaggcu	CI01000019	4091007..4091073	1.58474	1.08596	0.426347	0.80357	0	1.0333	41	27	6.5	20	0	26	-0.545279	-1.89415	-0.979753	<100	-0.616987	CI01000019:4091007..4091073:+|ucagucacuauucacuuucauagcauuuauuuuuccauacggugacagcgaauggugacugaggcu
cid-miR-nov-343	agagagaaaucccacaggcccu	CI01000019	4780803..4780863	4.17444	5.02759	3.83712	3.61607	5.08649	7.67028	108	125	58.5	90	113	193	0.268283	-0.121559	-0.207163	0.285087	0.877695	CI01000019:4780803..4780863:+|agagagaaaucccacaggcccuggacaagaaugaggggcagcuguugucuuucucucacu
cid-miR-nov-344	aaucccgucuucucguguuccu	CI01000020	1086296..1086355	0.579784	0	0	0	0	0	15	0	0	0	0	0	<100	<100	<100	<100	<100	CI01000020:1086296..1086355:+|aaucccgucuucucguguuccuucaccacaggaagugugaacaugugugacgggucuga
cid-miR-nov-345	ucucacauaugcuaguugucugu	CI01000020	3023838..3023895	2.00992	0	2.45969	0	0	1.39098	52	0	37.5	0	0	35	<100	0.291343	<100	<100	-0.531031	CI01000020:3023838..3023895:+|ucucacauaugcuaguugucuguguguuuaaugacagacucuaguguugcugacagu
cid-miR-nov-346	ucgauuccugacgacucccaugu	CI01000020	4208405..4208462	0	0	0	0	1.30538	0	0	0	0	0	29	0	none	none	none	>100	none	CI01000020:4208405..4208462:+|augggagucgucuggacucgauuaugguucagaaucgauuccugacgacucccaugu
cid-miR-nov-347	agccagacaguugacggcacu	CI01000020	4717379..4717466	0	0	0	0	0	0.516651	0	0	0	0	0	13	none	none	none	none	>100	CI01000020:4717379..4717466:+|agccagacaguugacggcacuuauugacauccauaguaggaaaaaaauacuauggaagucaaugggugccaccaacuauaugguuac
cid-miR-nov-348	gaauugugauguaaacuugca	CI01000020	600031..600083	0	0	0	0	0.540158	1.01343	0	0	0	0	12	25.5	none	none	none	>100	>100	CI01000020:600031..600083:+|gaauugugauguaaacuugcaauugugaguuauaaaguccaauucugaggga
cid-miR-nov-349	augacuuuuuucuuagaauugc	CI01000020	6173373..6173432	0	0	0	0	0	2.14609	0	0	0	0	0	54	none	none	none	none	>100	CI01000020:6173373..6173432:-|augacuuuuuucuuagaauugcauaauauaaacucgcaauuuucaguuauaaagucaga
cid-miR-nov-350	aacgaccugcaggacuugaga	CI01000020	621268..621312	0	0	0	0.482142	0.99029	0	0	0	0	12	22	0	none	none	>100	>100	none	CI01000020:621268..621312:+|aacgaccugcaggacuugagagaacagauucugcgggucaaaga
cid-miR-nov-351	augaggauuucagaaguuaga	CI01000021	1114946..1115007	0.966306	0.925076	0.623122	0.602678	0.810238	0.437166	25	23	9.5	15	18	11	-0.0629083	-0.632965	-0.681094	-0.254135	-1.1443	CI01000021:1114946..1115007:+|augaggauuucagaaguuagaauuugacccauccguguucugacggagaacauccucaaag
cid-miR-nov-352	uccuggaaugcauuuguauugu	CI01000021	1182637..1182696	0.502479	0	0	0.200893	0.315092	0	13	0	0	5	7	0	<100	<100	-1.32264	-0.673289	<100	CI01000021:1182637..1182696:+|uccuggaaugcauuuguauugucuaaugaaagaauacacaaugcauuguuuuccugagu
cid-miR-nov-353	ggccacauugauuucuguagu	CI01000021	1981179..1981235	11.0932	5.59068	7.51026	8.55802	7.92232	6.35878	287	139	114.5	213	176	160	-0.98858	-0.562739	-0.374326	-0.48568	-0.802854	CI01000021:1981179..1981235:-|ggccacauugauuucuguaguauggaaaaaaaauacuaugguagucaaugggaucc
cid-miR-nov-354	uacgauuucagucagaauaaagu	CI01000021	3458652..3458722	0.579784	0.764193	0.196775	0.562499	0	0	15	19	3	14	0	0	0.398423	-1.55896	-0.0436643	<100	<100	CI01000021:3458652..3458722:-|uacgauuucagucagaauaaaguguucacaugacauuauaaaaagacuuuaguccaacugaaaucuuacu
cid-miR-nov-355	uuuagaacagauaagggcaguu	CI01000021	4857997..4858055	19.1329	11.4227	9.21565	11.0089	10.308	8.70358	495	284	140.5	274	229	219	-0.744152	-1.05389	-0.797381	-0.892285	-1.13637	CI01000021:4857997..4858055:+|uuuagaacagauaagggcaguugcucaccuaaaaacccccuuuagcuguucuaaauuc
cid-miR-nov-356	ucuguugaacacaaaggaag	CI01000021	5296780..5296839	4.87018	2.73501	0	2.49107	0	0	126	68	0	62	0	0	-0.832431	<100	-0.967212	<100	<100	CI01000021:5296780..5296839:+|ucuguugaacacaaaggaagauauucuucaaaauaucuuccuucguguucaacagaaca
cid-miR-nov-357	accgcucugacuuucauuguau	CI01000021	6923017..6923074	4.75423	3.94163	3.64035	3.97767	4.0962	5.00754	123	98	55.5	99	91	126	-0.270419	-0.385135	-0.257287	-0.214924	0.0748907	CI01000021:6923017..6923074:+|gcaaugaaaaucaaugggguccaaaacaacacaggaccgcucugacuuucauuguau
cid-miR-nov-358-3p	cacgagcagaccaucuacug	CI01000021	926620..926674	0	0	0	0.441964	0	0	0	0	0	11	0	0	none	none	>100	none	none	CI01000021:926620..926674:+|aguagauaaucugcucgcgcgcuuuaaccucgugcacgagcagaccaucuacug
cid-miR-nov-358-5p	aguagauaaucugcucgcgcgc	CI01000021	926620..926675	0.541131	0.683752	0.393551	0	0.450132	0	14	17	6	0	10	0	0.337494	-0.459429	<100	-0.265631	<100	CI01000021:926620..926675:+|aguagauaaucugcucgcgcgcuuuaaccucgugcacgagcagaccaucuacugg
cid-miR-nov-359	ucagacuaggaauuucagacu	CI01000022	11802..11858	22.5343	24.233	27.8328	22.279	20.9311	19.6327	583	602.5	424.333	554.5	465	494	0.104851	0.304666	-0.0164371	-0.106469	-0.19886	CI01000022:11802..11858:-|ucagacuaggaauuucagacuaggaaacuccuagucguaacuuccuaggcagaguu
cid-miR-nov-360	ugugugugucucugucuccauc	CI01000022	644125..644203	0	3.41876	0	1.08482	0	0	0	85	0	27	0	0	>100	none	>100	none	none	CI01000022:644125..644203:-|ugagagacagcagacacacacacacacacacacacacacacucauaucugagacucugugugugucucugucuccauc
cid-miR-nov-361	uuaaagugaaauaacugaacaua	CI01000024	1533371..1533442	0.850349	0	0	0	0	0	22	0	0	0	0	0	<100	<100	<100	<100	<100	CI01000024:1533371..1533442:-|uucaguaauuucucuuuaauggcaaugcguagguccuuuucauugacauuaaagugaaauaacugaacaua
cid-miR-nov-362	auugaaagggaauggugacuga	CI01000024	3021512..3021573	0.309218	0.683752	0.426347	0	0.585172	0.397424	8	17	6.5	0	13	10	1.14485	0.463403	<100	0.920235	0.362053	CI01000024:3021512..3021573:-|ucagucaccauucacuuucacuguaugcaaaauaggugcauugaaagggaauggugacuga
cid-miR-nov-363	ucagucaccauucacuuucacu	CI01000024	3021512..3021573	0	0	0	0.642856	0	0	0	0	0	16	0	0	none	none	>100	none	none	CI01000024:3021512..3021573:-|ucagucaccauucacuuucacuguaugcaaaauaggugcauugaaagggaauggugacuga
cid-miR-nov-364	cauguauuuggacuucugcugc	CI01000024	3399455..3399513	0.69574	1.04574	0	0.562499	0	0	18	26	0	14	0	0	0.587901	<100	-0.306699	<100	<100	CI01000024:3399455..3399513:+|gcuuuagugcucaugcauguauguguauguacuguacauguauuuggacuucugcugc
cid-miR-nov-365	ugugacugcaugaaccguacgg	CI01000024	4224115..4224177	0	0.56309	0	0.80357	0.360106	0	0	14	0	20	8	0	>100	none	>100	>100	none	CI01000024:4224115..4224177:+|ugugacugcaugaaccguacgguacgguacggacgucacgguucgguucaugcagucacacg
cid-miR-nov-366	aaagaagacagagagugagaac	CI01000024	4273812..4273871	0.115957	0	0	0.562499	0.315092	0.437166	3	0	0	14	7	11	<100	<100	2.27826	1.44219	1.91459	CI01000024:4273812..4273871:-|aaagaagacagagagugagaacuguguggacacugaggauccacucucuguucuuacug
cid-miR-nov-367	uuugagcagcucugcaucaacu	CI01000024	4709722..4709779	0.34787	0	0	0.602678	0	0	9	0	0	15	0	0	<100	<100	0.792837	<100	<100	CI01000024:4709722..4709779:+|uuugagcagcucugcaucaacuacaccaaugagaagcuucagcagcuguucaaccac
cid-miR-nov-368	acgcacacuguuaaagccuggc	CI01000024	4736710..4736773	221.014	0	44.9304	0	0	0	5718	0	685	0	0	0	<100	-2.29837	<100	<100	<100	CI01000024:4736710..4736773:+|acgcacacuguuaaagccuggcacugaugucgguguuugggugucggaagugugcuaaaguga
cid-miR-nov-369-3p	uauggaugucaguggguacu	CI01000024	7663643..7663699	0	0	7.25883	0	0	0	0	0	110.667	0	0	0	none	>100	none	none	none	CI01000024:7663643..7663699:+|gguccccagugaguuccauaguagaaaagaaaauacuauggaugucaguggguacu
cid-miR-nov-369-5p	gguccccagugaguuccauagu	CI01000024	7663643..7663699	0.463827	0	0	0	0	0	12	0	0	0	0	0	<100	<100	<100	<100	<100	CI01000024:7663643..7663699:+|gguccccagugaguuccauaguagaaaagaaaauacuauggaugucaguggguacu
cid-miR-nov-370	caugagucgguuuaaugcuguca	CI01000024	789491..789546	0.386522	0	0.459143	0.361607	0	0.476908	10	0	7	9	0	12	<100	0.248391	-0.0961317	<100	0.30316	CI01000024:789491..789546:-|agagcauuaaaucgacucuguuuuauccaaaacaugagucgguuuaaugcuguca
cid-miR-nov-371	uuuauaucucgcaauucugacu	CI01000024	858024..858080	0	0	0	0	0	1.19227	0	0	0	0	0	30	none	none	none	none	>100	CI01000024:858024..858080:+|uuuauaucucgcaauucugacuuuucacaauucgguauugugagauaugagcucga
cid-miR-nov-372	gcauuuucugugguaaucgaca	CI01000025	125625..125686	1.23687	0	0	0	0	0	32	0	0	0	0	0	<100	<100	<100	<100	<100	CI01000025:125625..125686:-|ucgacucccagagaaaaucaucauguuuuuucuuaccaugcauuuucugugguaaucgaca
cid-miR-nov-373	ucucucagacucugugcaccag	CI01000026	11062519..11062577	0.309218	0.361986	0.262367	0.441964	0	0.317939	8	9	4	11	0	8	0.227311	-0.237036	0.515303	<100	0.0401253	CI01000026:11062519..11062577:+|agugcucagagcucugucaggaacaguccaggccuuucucucagacucugugcaccag
cid-miR-nov-374	auugcaagaaaaaaagucaga	CI01000026	13224026..13224087	13.8762	16.6112	6.23122	10.0044	10.8032	10.7304	359	413	95	249	240	270	0.259544	-1.15502	-0.471967	-0.361154	-0.370899	CI01000026:13224026..13224087:+|ugacuuuuuuuuucucguaauugcaugauauaaucucaaaauugcaagaaaaaaagucaga
cid-miR-nov-375	acacugcgagaauugugcugaa	CI01000026	14588586..14588644	0.927654	0.56309	0	0.924106	1.30538	0.993559	24	14	0	23	29	25	-0.720222	<100	-0.0055292	0.492814	0.099019	CI01000026:14588586..14588644:+|acacugcgagaauugugcugaagcaaggagguuucaguacagagcacacaguggaaca
cid-miR-nov-376	uccucauugugaaugcugugugu	CI01000026	157989..158050	0	0.683752	0.229571	0.763392	0.720211	0.397424	0	17	3.5	19	16	10	>100	>100	>100	>100	>100	CI01000026:157989..158050:+|uccucauugugaaugcugugugucuucagucugguccucacagcgccugcaauguggaggc
cid-miR-nov-377	ugggccucauugacuucccuag	CI01000026	16462519..16462582	0	0	0	0	25.2974	0	0	0	0	0	562	0	none	none	none	>100	none	CI01000026:16462519..16462582:-|ugggccucauugacuucccuagaaugaaaaaaauacauacuaugaaagucaauagggcccguc
cid-miR-nov-378	agagauggaaacugacauacaca	CI01000026	361892..361962	0	0.402207	0	0	0	0	0	10	0	0	0	0	>100	none	none	none	none	CI01000026:361892..361962:-|agagauggaaacugacauacacacacuaugauugauaauaguguguguaugucaguuuccaucucuuuuc
cid-miR-nov-379	aauaguaggaguauuauacu	CI01000026	4742421..4742483	0.966306	0	0.360755	0.522321	0	0.476908	25	0	5.5	13	0	12	<100	-1.42146	-0.887545	<100	-1.01877	CI01000026:4742421..4742483:-|uauaaugaucuuacuacuuguacaauaucuuucuaugacagaaauaguaggaguauuauacu
cid-miR-nov-380	uuucccaaaagcaucguaagcc	CI01000026	4746919..4747003	0	0	0	0	1.75551	1.98712	0	0	0	0	39	50	none	none	none	>100	>100	CI01000026:4746919..4747003:-|uuucccaaaagcaucguaagccugaucguagagaccauugguggcaauuguucuacgaucaacucacgaugcguuugggaaacg
cid-miR-nov-381	ugguagagcacuguuaugg	CI01000026	6990636..6990707	0	0	0	1.125	0	0	0	0	0	28	0	0	none	none	>100	none	none	CI01000026:6990636..6990707:-|ugguagagcacuguuauggucauaaauaaaugugcaacauuuauuuagucauauaacugaugccuucuaug
cid-miR-nov-382-3p	uuccuaucgacuuccauuguau	CI01000026	7792416..7792472	1.35283	0.884855	0	0	1.08032	0	35	22	0	0	24	0	-0.612465	<100	<100	-0.324525	<100	CI01000026:7792416..7792472:-|uuccuaucgacuuccauuguauuuuuuguccauacgauggagaucaauggaaaccc
cid-miR-nov-382-5p	gauggagaucaauggaaaccca	CI01000026	7792415..7792473	0	0	0.590326	1.125	0	0.953817	0	0	9	28	0	24	none	>100	>100	none	>100	CI01000026:7792415..7792473:-|guuccuaucgacuuccauuguauuuuuuguccauacgauggagaucaauggaaaccca
cid-miR-nov-383	ucggcccccacugacuaccau	CI01000027	1484115..1484176	0	1.48817	3.17027	0.522321	2.47573	1.74866	0	37	48.3333	13	55	44	>100	>100	>100	>100	>100	CI01000027:1484115..1484176:+|ucggcccccacugacuaccauaguauuuuuuucuacuaugguagucaaagggggggcaaga
cid-miR-nov-384	acuauggaagucaauggggucc	CI01000027	3551095..3551148	0	0	1.01667	0	0	0	0	0	15.5	0	0	0	none	>100	none	none	none	CI01000027:3551095..3551148:+|accccauugaccuccauaguauagaagaaauacuauggaagucaauggggucc
cid-miR-nov-385	uuucaaagaucuuuagauacc	CI01000027	37891..37945	1.08226	1.48817	1.14786	1.36607	0.810238	1.27176	28	37	17.5	34	18	32	0.459484	0.0848918	0.335979	-0.417634	0.23277	CI01000027:37891..37945:+|uaucuaaacauccuugaaaaaagaucagucucguuucaaagaucuuuagauacc
cid-miR-nov-386	aacucacaggauuguacugggu	CI01000027	4441584..4441650	0	0	0	0	0.495145	0.516651	0	0	0	0	11	13	none	none	none	>100	>100	CI01000027:4441584..4441650:-|ucacuguguggaucugugucaaaugaaucccuugggauuuugcaaacucacaggauuguacugggu
cid-miR-nov-387	gaccucacugacuuugauugu	CI01000027	4467488..4467547	2.24183	1.48817	0	0	0	0	58	37	0	0	0	0	-0.591142	<100	<100	<100	<100	CI01000027:4467488..4467547:-|caaugaaagucagugggguccaauguuguauuguuuuggaccucacugacuuugauugu
cid-miR-nov-388	cuggacuccauugacuuucauu	CI01000027	4782814..4782863	15.3965	15.6995	16.8243	17.3839	14.1792	17.3674	398.333	390.333	256.5	432.667	315	437	0.0281164	0.127946	0.175151	-0.118829	0.173782	CI01000027:4782814..4782863:+|ugaaagucagugggacccaaaaaaacacuggacuccauugacuuucauu
cid-miR-nov-389	ugugugcaugagacaauggaca	CI01000027	6186674..6186732	0.309218	0.643531	0.131184	0.401785	0	0	8	16	2	10	0	0	1.05739	-1.23704	0.377799	<100	<100	CI01000027:6186674..6186732:-|uucauuuugucaugcacagcugugucacuuaauccaugugugcaugagacaauggaca
cid-miR-nov-390	ucucuacgaucuacuuaggcuu	CI01000027	8808084..8808142	2.74431	2.1317	2.86418	2.39062	1.66549	2.16596	71	53	43.6667	59.5	37	54.5	-0.364441	0.0616771	-0.199058	-0.720498	-0.341437	CI01000027:8808084..8808142:-|guauaaguaaaucguacagaccauuggugcuaauggucucuacgaucuacuuaggcuu
cid-miR-nov-391	ucaucggaaugcacugcucca	CI01000027	9395690..9395748	0.734393	0.683752	0	0.763392	0	0.437166	19	17	0	19	0	11	-0.103079	<100	0.0558713	<100	-0.748371	CI01000027:9395690..9395748:+|gagcauuuucauucggauuggacuuuuaaacggauugucaucggaaugcacugcucca
cid-miR-nov-392	ccaagaucacugaugcac	CI01000028	115485..115522	0	0	0	0.482142	0	0	0	0	0	12	0	0	none	none	>100	none	none	CI01000028:115485..115522:-|gcgacagggucaugggcagccaagaucacugaugcac
cid-miR-nov-393	uguuggugucuagacucuguggu	CI01000028	1864268..1864328	0.69574	0.844635	0.327959	0.683035	0.540158	0.476908	18	21	5	17	12	12	0.279778	-1.08503	-0.0265908	-0.365167	-0.544837	CI01000028:1864268..1864328:+|ugcggagguaagaggccggagagaugaaugagcgcucuguuggugucuagacucuguggu
cid-miR-nov-394	guuuuuuuagguuuugauuuu	CI01000028	2338148..2338209	179.733	170.737	95.4689	133.031	117.304	138.582	4650	4245	1455.5	3311	2606	3487	-0.0740803	-0.912752	-0.434092	-0.615598	-0.375119	CI01000028:2338148..2338209:-|guuuuuuuagguuuugauuuuuaugaaauguugaugagaaaaucgaaaccuaaagaaaaua
cid-miR-nov-395	aagcacagcaaaugaucaagucg	CI01000028	2426538..2426601	7.15067	5.67112	0	0	3.19594	2.70248	185	141	0	0	71	68	-0.334444	<100	<100	-1.16184	-1.40379	CI01000028:2426538..2426601:-|aagcacagcaaaugaucaagucguaaacucauuuuuuauuugauugucauucgcaaugcuuca
cid-miR-nov-396	uuuggucgagaucuuauauuga	CI01000028	2460073..2460153	0.502479	0.321766	0.426347	0	0.495145	0	13	8	6.5	0	11	0	-0.643054	-0.237036	<100	-0.0212124	<100	CI01000028:2460073..2460153:+|aauacaagaucuugaccaaaaaucacaacauuuauuuccaucaagagguucaucauuuuuuggucgagaucuuauauuga
cid-miR-nov-397	aucaccauuuacuuucauugua	CI01000028	3660842..3660904	0.579784	0.723973	0.590326	0.522321	0.495145	0.794847	15	18	9	13	11	20	0.32042	0.0259981	-0.15058	-0.227663	0.455163	CI01000028:3660842..3660904:+|aucaccauuuacuuucauuguacaguauggaaaaaagaugcaaugaaaaugaaugguaacua
cid-miR-nov-398	cgcgaguacugaaucgaguucu	CI01000028	3702781..3702841	0.889002	0.764193	0	0.482142	0.945277	0.715363	23	19	0	12	21	18	-0.218249	<100	-0.882728	0.0885512	-0.313512	CI01000028:3702781..3702841:+|aacuuaauucaguacucgcacgcuguuuuaaaauggcucgcgaguacugaaucgaguucu
cid-miR-nov-399	accccuugagcugugacuuauu	CI01000028	4146218..4146279	0	6.9984	0	0	5.58164	3.97424	0	174	0	0	124	100	>100	none	none	>100	>100	CI01000028:4146218..4146279:+|auaagucacggcugaagggcguuguuagcaaccccuucaaccccuugagcugugacuuauu
cid-miR-nov-400	uugaugggccccauugacuucc	CI01000028	448735..448797	3.05353	0	1.80378	0	0	1.54995	79	0	27.5	0	0	39	<100	-0.759457	<100	<100	-0.978253	CI01000028:448735..448797:-|uugaugggccccauugacuuccauaguauggaaaaauggaagucauugggucccaucaauug
cid-miR-nov-401	cccaugucuggcugugcagcuca	CI01000028	5454250..5454337	0	0	0.327959	0	0.405119	0	0	0	5	0	9	0	none	>100	none	>100	none	CI01000028:5454250..5454337:-|cggugcucagcuccggcauguucaucaugguagugcgcauguucucucucaugugcuccaauugcccaugucuggcugugcagcuca
cid-miR-nov-402	uguacuaccaguaguuuucugca	CI01000028	9486213..9486271	1.73935	0	0	0	0.675198	0	45	0	0	0	15	0	<100	<100	<100	-1.36517	<100	CI01000028:9486213..9486271:-|uguacuaccaguaguuuucugcaacuuuuuaucuucugaggaaacucuggcaguacag
cid-miR-nov-403-3p	ucacagagaggcgcuucacaga	CI01000028	9624550..9624611	0	3.05677	0	0	0	0	0	76	0	0	0	0	>100	none	none	none	none	CI01000028:9624550..9624611:+|ugaagcggcuuucugugcacgccugucggaugucuguguucacagagaggcgcuucacaga
cid-miR-nov-403-5p	ugaagcggcuuucugugcacgc	CI01000028	9624550..9624611	2.74431	0	2.00055	2.41071	2.16063	2.90119	71	0	30.5	60	48	73	<100	-0.456046	-0.186985	-0.344989	0.0802027	CI01000028:9624550..9624611:+|ugaagcggcuuucugugcacgccugucggaugucuguguucacagagaggcgcuucacaga
cid-miR-nov-404	uuauugugugugugggacacgagcu	CI01000029	1138153..1138216	0.386522	0.361986	0.360755	0.642856	0.585172	0.596135	10	9	5.5	16	13	15	-0.0946172	-0.0995328	0.733943	0.598307	0.625088	CI01000029:1138153..1138216:-|uuauugugugugugggacacgagcuacuuuacaagcucuucccacaggcacagcauaaagaca
cid-miR-nov-405	agaggugauuguuguuugcauga	CI01000029	1573734..1573794	0	0	0	0	0.495145	0.596135	0	0	0	0	11	15	none	none	none	>100	>100	CI01000029:1573734..1573794:-|agaggugauuguuguuugcaugacuauuugccaugcaaauuaaccaucccugcauacccc
cid-miR-nov-406	aguuuauaucucacaauucuga	CI01000029	2620439..2620516	1.62339	0	1.08227	0	1.39541	0	42	0	16.5	0	31	0	<100	-0.58496	<100	-0.218325	<100	CI01000029:2620439..2620516:-|agaauugugagauauaggcuuaagucuuuuuuccucagaauuggacuuuauaacgaguuuauaucucacaauucuga
cid-miR-nov-407	agcagaagagugugaauuguu	CI01000029	2958558..2958608	0	0	0.196775	0.763392	0.270079	0.397424	0	0	3	19	6	10	none	>100	>100	>100	>100	CI01000029:2958558..2958608:+|agcagaagagugugaauuguuauccuuaacaauucacacucuucugccau
cid-miR-nov-408-3p	ccuaaaaugagagacagacugc	CI01000029	3878135..3878196	63.8922	96.8917	62.4106	77.1025	89.8463	78.7694	1653	2409	951.5	1919	1996	1982	0.600734	-0.0338475	0.271139	0.491821	0.301996	CI01000029:3878135..3878196:+|ccuaaaaugagagacagacugcauccguuaauauaaaagacagucugucucucauuuuaga
cid-miR-nov-408-5p	ucuaaaaugagagacagacugu	CI01000029	3878133..3878196	0.34787	0.643531	0.229571	0.602678	0.315092	0.635878	9	16	3.5	15	7	16	0.887461	-0.599606	0.792837	-0.142774	0.8702	CI01000029:3878133..3878196:-|ucuaaaaugagagacagacugucuuuuauauuaacggaugcagucugucucucauuuuaggug
cid-miR-nov-409	cgacggaagugaugucuugcac	CI01000029	4803121..4803179	0.811697	0	0	0	0.495145	0	21	0	0	0	11	0	<100	<100	<100	-0.71309	<100	CI01000029:4803121..4803179:+|cgacggaagugaugucuugcacucauugaaguauaagcgcgagacaucacuuccguca
cid-miR-nov-410-3p	uuuauucugugaaucagacc	CI01000029	5466258..5466318	0	0	0	0.401785	0	0	0	0	0	10	0	0	none	none	>100	none	none	CI01000029:5466258..5466318:-|auugauucacagaauaaaugguuaucaguugacaucugcauuuauucugugaaucagacc
cid-miR-nov-410-5p	uuuauucugugaaucagaccaga	CI01000029	5466255..5466319	1.62339	0	0.491939	0	0.585172	0.715363	42	0	7.5	0	13	18	<100	-1.72246	<100	-1.47208	-1.18227	CI01000029:5466255..5466319:-|gauugauucacagaauaaaugguuaucaguugacaucugcauuuauucugugaaucagaccaga
cid-miR-nov-411	ucugauucacagaauaaaugca	CI01000029	5466260..5466320	0.34787	0	0	0	0	0.317939	9	0	0	0	0	8	<100	<100	<100	<100	-0.1298	CI01000029:5466260..5466320:+|ucugauucacagaauaaaugcagaugucaacugauaaccauuuauucugugaaucaaucc
cid-miR-nov-412	caaaucguguguauucccaccc	CI01000029	5606002..5606059	0.270566	0	0	0	0	0.397424	7	0	0	0	0	10	<100	<100	<100	<100	0.554698	CI01000029:5606002..5606059:-|caaaucguguguauucccacccguaaggaaacgagggaagggaagagcacacgguuu
cid-miR-nov-413	aguuuauauuaugcaguucuga	CI01000029	6780145..6780215	0.425175	1.04574	0.459143	0	0.585172	0	11	26	7	0	13	0	1.29839	0.110887	<100	0.460804	<100	CI01000029:6780145..6780215:-|aaauuugcuagauguaaacacaauucugagaaaaaagucagaauugcgaguuuauauuaugcaguucuga
cid-miR-nov-414	aauggcagacguucucuuucgg	CI01000029	6849381..6849433	0	0	0	0	0	0.556393	0	0	0	0	0	14	none	none	none	none	>100	CI01000029:6849381..6849433:+|aauggcagacguucucuuucggagugaccccaaaugagagcaucugucugga
cid-miR-nov-415	auucugcugcugaucuugagug	CI01000030	10273657..10273716	0.502479	0.603311	0	2.16964	3.0609	1.11279	13	15	0	54	68	28	0.263837	<100	2.11032	2.60682	1.14704	CI01000030:10273657..10273716:+|auucugcugcugaucuugagugugucauccuucacucauggucaaccagcacucuauca
cid-miR-nov-416	aaugguacgagauagagaagga	CI01000030	10308124..10308181	0	0	0	0	0.810238	0	0	0	0	0	18	0	none	none	none	>100	none	CI01000030:10308124..10308181:+|agcuucucugucuguuccugacaaaaccgaugaagaaugguacgagauagagaagga
cid-miR-nov-417	gcugggggcgaucucugugaacu	CI01000030	11103242..11103301	1.00496	1.68927	0.819898	0	3.01588	4.13321	26	42	12.5	0	67	104	0.749264	-0.29362	<100	1.58545	2.04013	CI01000030:11103242..11103301:-|gcugggggcgaucucugugaacucaugaaucaugcggauucacugagaucgcccccuag
cid-miR-nov-418	uuuucacgaucaacuugggcgc	CI01000030	1250321..1250386	0.270566	0.321766	0	0	0.315092	0.317939	7	8	0	0	7	8	0.250031	<100	<100	0.219796	0.23277	CI01000030:1250321..1250386:+|gagcuaagcugaucguagagaacauagguggcacuggcaaugguuuucacgaucaacuugggcgc
cid-miR-nov-419	ugacggaagugauaucucgca	CI01000030	3435207..3435266	0	13.2326	4.75541	21.9776	1.44042	16.8508	0	329	72.5	547	32	424	>100	>100	>100	>100	>100	CI01000030:3435207..3435266:-|ugacggaagugauaucucgcacuuauacuucaaugaguucgagacaucacuuccguugu
cid-miR-nov-420	ugacaacauagcuaaugcaguu	CI01000030	3840319..3840380	0.270566	0	0.16398	0.28125	0	0.238454	7	0	2.5	7	0	6	<100	-0.722463	0.0558713	<100	-0.182267	CI01000030:3840319..3840380:+|ugacaacauagcuaaugcaguuagcauuggcacgcuaacugcauuagccauguuagcaaca
cid-miR-nov-421	caaaaagugucccaauuaaccu	CI01000030	4985328..4985385	0	0	0	0	0	3.21913	0	0	0	0	0	81	none	none	none	none	>100	CI01000030:4985328..4985385:+|uuaacugggacacuuuuugccaucguagugacuggcaaaaagugucccaauuaaccu
cid-miR-nov-422	aacggauucuaauugugauauua	CI01000030	5838104..5838165	0	0	0	0.401785	0	0	0	0	0	10	0	0	none	none	>100	none	none	CI01000030:5838104..5838165:+|aacggauucuaauugugauauuaaggggucaaauacuuaauuccacaauuagaauccguuu
cid-miR-nov-423	uucggaagacgucuuuucaacgu	CI01000030	6108302..6108367	0	0	0.295163	0.200893	0	0.556393	0	0	4.5	5	0	14	none	>100	>100	none	>100	CI01000030:6108302..6108367:+|uucggaagacgucuuuucaacgucuuugucacaaaaguuguacguugaauagaugucuuccagac
cid-miR-nov-424	ucacagcgugcugauauacagcc	CI01000030	7130352..7130410	0	0	0.72151	0	1.21536	0	0	0	11	0	27	0	none	>100	none	>100	none	CI01000030:7130352..7130410:+|guauaucaguacggcugugauuuggccguagguaaucacagcgugcugauauacagcc
cid-miR-nov-425	gacugaagugaucucucgcgcu	CI01000030	7908047..7908105	0	0	0	0	0	0.516651	0	0	0	0	0	13	none	none	none	none	>100	CI01000030:7908047..7908105:-|gacugaagugaucucucgcgcuuauacuucaaugagugcgagacaucauuuccguugu
cid-miR-nov-426	uauguaaaaguagaagagugga	CI01000030	9647611..9647668	0	0	0.327959	0.401785	0	0	0	0	5	10	0	0	none	>100	>100	none	none	CI01000030:9647611..9647668:+|uagucuucuacuuuuacauguaaaaguagauguuauauguaaaaguagaagagugga
cid-miR-nov-427	aaacaguugaagguaaccacug	CI01000032	2361173..2361230	7.26662	6.55597	1.96775	3.49553	7.42718	3.49733	188	163	30	87	165	88	-0.148475	-1.88473	-1.05577	0.0315291	-1.05503	CI01000032:2361173..2361230:+|aaacaguugaagguaaccacugaauuugcuaguaucaauggcuaccaucaacugucu
cid-miR-nov-428	uuugaaaugagacacagcuacug	CI01000032	2418865..2418940	0	0	0	4.94196	0	0	0	0	0	123	0	0	none	none	>100	none	none	CI01000032:2418865..2418940:+|uuugaaaugagacacagcuacuguauuugagcacacaccucagcugcauucauuagccgugucccaauucagggg
cid-miR-nov-429	aaaagaucggauuuuuuugugcc	CI01000032	3762865..3762921	0	0.402207	0.61219	0.642856	0	0.476908	0	10	9.33333	16	0	12	>100	>100	>100	none	>100	CI01000032:3762865..3762921:+|ugcagcuaauuccgaucugugucagaugugagcaaaagaucggauuuuuuugugcc
cid-miR-nov-430	accccuucagccgugauuuauu	CI01000032	842111..842186	17.1229	12.6293	0	15.1473	0	0	443	314	0	377	0	0	-0.439156	<100	-0.176871	<100	<100	CI01000032:842111..842186:+|uaagucacggcuguagggcguuguuaggcacgaugcgaagcggaguaccugcaaccccuucagccgugauuuauu
cid-miR-nov-431-3p	guaugagugagaaucaagccu	CI01000033	550402..550459	1.12092	0	0	0	0	0	29	0	0	0	0	0	<100	<100	<100	<100	<100	CI01000033:550402..550459:+|agccuugauucccgcucuaacugauaaaauuuaacaguaugagugagaaucaagccu
cid-miR-nov-431-5p	agccuugauucccgcucuaacug	CI01000033	550402..550459	0	3.17744	1.18065	1.72768	2.34069	2.14609	0	79	18	43	52	54	>100	>100	>100	>100	>100	CI01000033:550402..550459:+|agccuugauucccgcucuaacugauaaaauuuaacaguaugagugagaaucaagccu
cid-miR-nov-432	aaaagugucccagucaaccug	CI01000033	979207..979266	0	0	0	0	0	1.19227	0	0	0	0	0	30	none	none	none	none	>100	CI01000033:979207..979266:+|uugauugagacacuuuuuugccauugagaugacuggggaaaagugucccagucaaccug
cid-miR-nov-433	ccaguaugcagcuaugaucguu	CI01000034	1642101..1642161	2.28048	1.85015	2.00055	1.60714	1.48544	1.78841	59	46	30.5	40	33	45	-0.301695	-0.188942	-0.504844	-0.618453	-0.350665	CI01000034:1642101..1642161:-|auuauaguuguguauucgcuaucacuaaacgaucauagccaguaugcagcuaugaucguu
cid-miR-nov-434	ugcucgcucgcgucuccggag	CI01000034	1667474..1667525	0	0.361986	0	0.361607	0	0.476908	0	9	0	9	0	12	>100	none	>100	none	>100	CI01000034:1667474..1667525:-|ccggagacgcgauuccggcagccgucaagcugcucgcucgcgucuccggag
cid-miR-nov-435	ucgucgcuucccccucgaacga	CI01000034	2774184..2774241	0	0.321766	0.590326	0	0.585172	0.715363	0	8	9	0	13	18	>100	>100	none	>100	>100	CI01000034:2774184..2774242:-|auccgagggagaggagcgagccgccauuuucagagcucgucgcuucccccucgaacga
cid-miR-nov-436	gugaauuaauagaucaguagau	CI01000034	4632845..4632900	0.115957	0	0.131184	0	0	0.278197	3	0	2	0	0	7	<100	0.178001	<100	<100	1.26252	CI01000034:4632845..4632900:-|aaacugaacuauugauuuugcuguuuccaaccagugaauuaauagaucaguagau
cid-miR-nov-437	acugauagacgccugcuuuca	CI01000034	465773..465832	3.67196	0	1.607	3.21428	2.56575	1.90763	95	0	24.5	80	57	48	<100	-1.19218	-0.192056	-0.51717	-0.944768	CI01000034:465773..465832:+|cgaaaguaggugucuauuguuggaucccuaauauauccacugauagacgccugcuuuca
cid-miR-nov-438	caggacagugguucucaaccu	CI01000034	5226350..5226407	0.425175	1.72949	0	0	1.30538	0.437166	11	43	0	0	29	11	2.02422	<100	<100	1.61835	0.0401253	CI01000034:5226350..5226407:-|ggcgaguccacugucuggaacaagaaaaaugugcuucaggacagugguucucaaccu
cid-miR-nov-439	gaacacaaagcgcaugcgucgug	CI01000034	5297091..5297155	0.386522	0	0	0.321428	0.13504	0	10	0	0	8	3	0	<100	<100	-0.266057	-1.51717	<100	CI01000034:5297091..5297155:+|gaacacaaagcgcaugcgucgugaugcucucgugaacacucgcgugcaugugcguugaguugac
cid-miR-nov-440	uucagaaugggcaacaaauuuc	CI01000034	5781810..5781871	1.08226	0	0	0	0	0	28	0	0	0	0	0	<100	<100	<100	<100	<100	CI01000034:5781810..5781871:+|uucagaaugggcaacaaauuucuggauacuuuagaucgaaauuuguuggccauucucaaug
cid-miR-nov-441	gacggaagugauaucucgcgu	CI01000036	1751950..1752008	1.72003	1.24684	0.983877	0	1.53045	1.11279	44.5	31	15	0	34	28	-0.464151	-0.805879	<100	-0.168475	-0.628253	CI01000036:1751950..1752008:+|gacggaagugauaucucgcguguauaugucaaugagugcgagcgaucacuucuguugu
cid-miR-nov-442	cuucuuuucaucaccagcuga	CI01000036	21494..21553	0.966306	0.56309	0.655918	1.125	1.0353	1.19227	25	14	10	28	23	30	-0.779115	-0.558964	0.21937	0.0995015	0.30316	CI01000036:21494..21553:+|caguugguggucaaaagaagccuguuauaguuaacaggcuucuuuucaucaccagcuga
cid-miR-nov-443	gaacacaaaaugcaugcgucgug	CI01000037	1335924..1335987	0	0	0	2.0491	2.25066	0	0	0	0	51	50	0	none	none	>100	>100	none	CI01000037:1335924..1335987:-|gaacacaaaaugcaugcgucgugaagcucuugugaacacuugugcaugugcuuugcguugacg
cid-miR-nov-444	uguugguaaccagacaguugac	CI01000037	1933007..1933112	0.502479	0	0	0	0	0	13	0	0	0	0	0	<100	<100	<100	<100	<100	CI01000037:1933007..1933112:-|uguugguaaccagacaguugacaguagccuuugacuuucauuguauuuuuuuuuccuacuauggaaaucaauagcuacucugucaacuguuuaauuaccaucauu
cid-miR-nov-445	acugagcuacauaucaaccgccu	CI01000037	1991484..1991538	0.579784	1.20662	0.262367	0	0	0	15	30	4	0	0	0	1.05739	-1.14393	<100	<100	<100	CI01000037:1991484..1991538:-|acugagcuacauaucaaccgccuggaaaugauggcgguauaucaagcucuccag
cid-miR-nov-446	uauaguacuaaaagugguucuu	CI01000037	3734258..3734319	4.2131	5.18847	3.60755	3.65624	0	3.93449	109	129	55	91	0	99	0.300429	-0.223861	-0.204518	<100	-0.0987024	CI01000037:3734258..3734319:+|uauaguacuaaaagugguucuuugacucguaaucauaggggaacuacuuuaagugcuguau
cid-miR-nov-447	acuugacggaagccauugacugu	CI01000037	396187..396263	0.154609	0	0	0	0.360106	0.397424	4	0	0	0	8	10	<100	<100	<100	1.2198	1.36205	CI01000037:396187..396263:+|acuugacggaagccauugacugucauaccuuuuuuuuuuucccccuacuauggaaacaauggcuaccgucaacugu
cid-miR-nov-448	augacggaagugaugucucgcg	CI01000037	517733..517793	21.7226	22.604	27.5322	23.7053	0	17.8178	562	562	419.75	590	0	448.333	0.0573859	0.341924	0.126016	<100	-0.285873	CI01000037:517733..517793:+|augacggaagugaugucucgcgcuuauacuucaaugagugcgagacgucacuuccguugu
cid-miR-nov-449	acaggaaauguucugaagaagcu	CI01000037	736997..737056	20.6403	73.443	19.0544	22.9821	74.902	15.2611	534	1826	290.5	572	1664	384	1.83116	-0.115338	0.155047	1.85954	-0.435608	CI01000037:736997..737056:-|acaggaaauguucugaagaagcugaugcuggacuagcuuuuucaaaucuuuccugaaca
cid-miR-nov-450	ucugaauuucagggcuguucccu	CI01000037	768752..768817	0.657088	0.402207	0.88549	0.562499	0	0.476908	17	10	13.5	14	0	12	-0.708149	0.430388	-0.224237	<100	-0.462375	CI01000037:768752..768817:+|ggagcagcccugauauucagacaugaaggcacugcacagcugucugaauuucagggcuguucccu
cid-miR-nov-451	cuauggaagucaauggcuacc	CI01000037	788967..789019	3.09218	0	0	0	0	0	80	0	0	0	0	0	<100	<100	<100	<100	<100	CI01000037:788967..789019:+|uagccuuugacuuacauaguaggaaaaaaugcuauggaagucaauggcuacc
cid-miR-nov-452	gaugggcuguugaacuauugga	CI01000039	144189..144252	3.90388	4.82648	2.59088	2.73214	3.33098	2.18583	101	120	39.5	68	74	55	0.306065	-0.591467	-0.514877	-0.228962	-0.836726	CI01000039:144189..144252:+|gaugggcuguugaacuauuggaaagauaaugcauuauuuuucaauaauucaacggcccggagu
cid-miR-nov-453	auuaaaaagcacaagucaacag	CI01000039	3194000..3194059	3.59466	2.01104	0.754306	1.76785	1.21536	1.23201	93	50	11.5	44	27	31	-0.837917	-2.25263	-1.02386	-1.56448	-1.54484	CI01000039:3194000..3194059:-|auuaaaaagcacaagucaacagcuaauaaugagcuaacuguugacuugugcuuuuuaau
cid-miR-nov-454	uuuugguucccauugacuuccau	CI01000039	3628746..3628807	1.39148	0.884855	0.655918	0.642856	1.12533	0.715363	36	22	10	16	25	18	-0.653107	-1.08503	-1.11405	-0.306273	-0.959875	CI01000039:3628746..3628807:+|uuuugguucccauugacuuccauuuuauuuuuugugaaauaagucaauaggaaccaaaacu
cid-miR-nov-455	gacggaacugaugucucgcgcu	CI01000039	4450638..4450695	0	0	0	0	9.67784	0	0	0	0	0	215	0	none	none	none	>100	none	CI01000039:4450638..4450695:-|gacggaacugaugucucgcgcuuugcuucaaugagugcgagacaucacuuccguugu
cid-miR-nov-456	ugacccaccugcagcauuucgu	CI01000039	5481685..5481746	1.31418	1.48817	1.11506	1.96875	1.75551	1.90763	34	37	17	49	39	48	0.179376	-0.237036	0.583118	0.417735	0.537625	CI01000039:5481685..5481746:+|agacugcugcaggugacauggcagggaaaagugaagcucugacccaccugcagcauuucgu
cid-miR-nov-457	ucacugcacuaagagcugagc	CI01000039	5960478..5960536	0	0.402207	0	0.743302	0	0.695491	0	10	0	18.5	0	17.5	>100	none	>100	none	>100	CI01000039:5960478..5960536:-|ucagcucuuagugcagugauaguucuuagugcugcuaucacugcacuaagagcugagc
cid-miR-nov-458	uccaucagucacgugaccuac	CI01000039	6863708..6863775	0.425175	0.361986	0	0.321428	0.495145	0.476908	11	9	0	8	11	12	-0.232121	<100	-0.40356	0.219796	0.165656	CI01000039:6863708..6863775:-|aggucacgcgagugguggcaggguuaccucaaaccaaccaaagucuuccaucagucacgugaccuac
cid-miR-nov-459	uuuguucuucguccuucacuca	CI01000039	7625940..7626002	0.386522	0	0.327959	0.482142	0	0	10	0	5	12	0	0	<100	-0.237036	0.318906	<100	<100	CI01000039:7625940..7626002:-|uugaaggaccagugagaaacaggugauuuucagacaccuguuuguucuucguccuucacuca
cid-miR-nov-460	aacccacugacuuucacuguau	CI01000039	795346..795405	0	0.402207	0	0.361607	0	0	0	10	0	9	0	0	>100	none	>100	none	none	CI01000039:795346..795405:+|uagugaaagucaaugggauccaaaacaacaacacugaaacccacugacuuucacuguau
cid-miR-nov-461	aauguggucugacuuuggaca	CI01000039	8078208..8078268	0	0	0	0.562499	0.720211	0.993559	0	0	0	14	16	25	none	none	>100	>100	>100	CI01000039:8078208..8078268:+|aauccaaguaggcuacaccaucaucaaggcauguggagaaauguggucugacuuuggaca
cid-miR-nov-462	auggaagugaucucucgcacu	CI01000040	6038165..6038222	12.3687	21.1561	6.23122	26.3571	10.263	26.2697	320	526	95	656	228	661	0.774377	-0.989109	1.0915	-0.269242	1.0867	CI01000040:6038165..6038222:+|auggaagugaucucucgcacuuauacuucaaugagugagagagaucacuuccguugu
cid-miR-nov-463	aacguguccugugauugacaug	CI01000040	6176223..6176289	0.193261	0.321766	0	0.28125	0.405119	0.357681	5	8	0	7	9	9	0.735458	<100	0.541298	1.06779	0.888122	CI01000040:6176223..6176289:-|aacguguccugugauugacauguugaguuaaaguacugagaauaugucaugcucaggccacguuca
cid-miR-nov-464	acccugaucacgaaucguaaaca	CI01000040	6479362..6479424	0.115957	0	0	0	0	0.357681	3	0	0	0	0	9	<100	<100	<100	<100	1.62509	CI01000040:6479362..6479424:+|acccugaucacgaaucguaaacauucaacauguugaauauuuacgauucgcgaucggggugg
cid-miR-nov-465	cggaaguugaggcucacacuca	CI01000041	1348625..1348680	0.773045	0	0.327959	0	0.405119	0.278197	20	0	5	0	9	7	<100	-1.23704	<100	-0.932207	-1.47445	CI01000041:1348625..1348680:+|cggaaguugaggcucacacucacgcguaaguuaagcgugaugcucaacuuccaua
cid-miR-nov-466	uucgguacaacaggaaaagcaac	CI01000043	1062296..1062363	0.541131	0	0	0	0	0	14	0	0	0	0	0	<100	<100	<100	<100	<100	CI01000043:1062296..1062363:+|uugcuuuuccuguuguacugaaaucguauggaaccgauauauauuucgguacaacaggaaaagcaac
cid-miR-nov-467	ucuugucuuuuuucugugaccagc	CI01000043	2303048..2303117	0.541131	0.482648	0	0	0	0	14	12	0	0	0	0	-0.165007	<100	<100	<100	<100	CI01000043:2303048..2303117:-|ugguuacagacaaagaccgggcaucauauacuaaaugacaaaaucucuugucuuuuuucugugaccagc
cid-miR-nov-468	agagaucacuuucgucaucag	CI01000043	408539..408604	10.9386	9.61275	12.1782	11.712	9.25021	9.89585	283	239	185.667	291.5	205.5	249	-0.186406	0.154876	0.0985652	-0.241868	-0.144531	CI01000043:408539..408604:+|ugaugcuggaagugaucgcucgcacucauugacauauacacgcgagagaucacuuucgucaucag
cid-miR-nov-469	gagaauauguuugagaucgcga	CI01000043	4285499..4285556	19.732	23.4487	17.9722	17.1361	24.037	16.7315	510.5	583	274	426.5	534	421	0.248971	-0.134771	-0.203494	0.284724	-0.237965	CI01000043:4285499..4285556:+|gagaauauguuugagaucgcgaaugggcucauauucgcgaucucaaacauguucuca
cid-miR-nov-470	gacggaggugaugucucgcgcu	CI01000043	4327206..4327264	0	0	0	0.361607	5.98676	0.67562	0	0	0	9	133	17	none	none	>100	>100	>100	CI01000043:4327206..4327264:+|gacggaggugaugucucgcgcuuauacuucaaugagugcgagcaaucacuuccguucu
cid-miR-nov-471	uccauucaagcacaacaagacg	CI01000043	590689..590745	0.386522	0	0	0.361607	0.13504	0.476908	10	0	0	9	3	12	<100	<100	-0.0961317	-1.51717	0.30316	CI01000043:590689..590745:-|uccauucaagcacaacaagacgugaaaaaacucucgucuuuuugugcuugaaaaac
cid-miR-nov-472	uaugugguugugaggggacucuggg	CI01000043	6935655..6935734	0	0	0	0	0	0.397424	0	0	0	0	0	10	none	none	none	none	>100	CI01000043:6935655..6935734:+|uaggguguugauaugcaauugcuaggguacuuggggugguugcuaggguguugcuaugugguugugaggggacucuggg
cid-miR-nov-473	ugaaaacgcguucugaug	CI01000043	7735184..7735274	0	0	0.262367	0	1.26037	1.15253	0	0	4	0	28	29	none	>100	none	>100	>100	CI01000043:7735184..7735274:+|ugaaaacgcguucugaugccggaaguaaugucucgcacguauacuucaaugagugcgagagaucacuuccggcgucagagcgcauucaga
cid-miR-nov-474	ugccggaaguaaugucucgca	CI01000043	7735200..7735259	0	0	0	0.522321	0	0	0	0	0	13	0	0	none	none	>100	none	none	CI01000043:7735200..7735259:+|ugccggaaguaaugucucgcacguauacuucaaugagugcgagagaucacuuccggcgu
cid-miR-nov-475	cuauggaagucaauggaaccca	CI01000043	901866..901922	0	0.844635	0	0	0	0	0	21	0	0	0	0	>100	none	none	none	none	CI01000043:901866..901922:+|ggccccauugacuuccauaguauggaaaaaaauacuauggaagucaauggaaccca
cid-miR-nov-476	ugcugaucuacccggcgggaca	CI01000044	85610..85668	0	0.241324	0	0	0.270079	0	0	6	0	0	6	0	>100	none	none	>100	none	CI01000044:85610..85668:+|uccugcgcuguagaugugcacguuugaauuguaacgugcugaucuacccggcgggaca
cid-miR-nov-477	uacaaggauacagugggacgc	CI01000046	2981844..2981896	0.115957	5.42979	0.327959	2.29017	0.405119	2.14609	3	135	5	57	9	54	5.54924	1.49993	4.3038	1.80476	4.21005	CI01000046:2981844..2981896:-|caucccacuguauccuuguauuuacccauuguacaaggauacagugggacgc
cid-miR-nov-478	cgucccacuguauccuuguaca	CI01000046	2981845..2981898	2.24183	2.45346	2.26292	1.76785	1.3504	2.70248	58	61	34.5	44	30	68	0.130142	0.0135072	-0.342678	-0.731295	0.269607	CI01000046:2981845..2981898:+|cgucccacuguauccuuguacaauggguaaauacaaggauacagugggauggu
cid-miR-nov-479-3p	ccaugaaaauauggucuuggac	CI01000046	3613773..3613836	1.50744	0	0	0	0	1.78841	39	0	0	0	0	45	<100	<100	<100	<100	0.246576	CI01000046:3613773..3613836:-|ccaugaaaauauggucuuggacugguccucaaguccgagucuaagacuguauuuucauagucu
cid-miR-nov-479-5p	ucuaagacuguauuuucauagu	CI01000046	3613775..3613836	0	1.3675	0.557531	0.763392	1.21536	0	0	34	8.5	19	27	0	>100	>100	>100	>100	none	CI01000046:3613775..3613836:-|ccaugaaaauauggucuuggacugguccucaaguccgagucuaagacuguauuuucauagu
cid-miR-nov-480	ccuagaacuuaaaagaugaccu	CI01000046	4822991..4823048	0.425175	0	0	0	0	0	11	0	0	0	0	0	<100	<100	<100	<100	<100	CI01000046:4822991..4823048:+|ccuagaacuuaaaagaugaccuucuguaauaaaagcccaucuuucaaguucuagaua
cid-miR-nov-481-3p	aucuuauuuuauguucgacaga	CI01000046	5297211..5297281	0	0.643531	0	0	0	0	0	16	0	0	0	0	>100	none	none	none	none	CI01000046:5297211..5297281:-|uguggaacacaaaagaagauauuuuaaagaauguugguuucucagaauaucuuauuuuauguucgacaga
cid-miR-nov-481-5p	ucuguggaacacaaaagaagau	CI01000046	5297211..5297283	0.618436	0	0	0	0	0.953817	16	0	0	0	0	24	<100	<100	<100	<100	0.625088	CI01000046:5297211..5297283:-|ucuguggaacacaaaagaagauauuuuaaagaauguugguuucucagaauaucuuauuuuauguucgacaga
cid-miR-nov-482	ugcauggaucuugacgcucugug	CI01000046	5343720..5343778	0.193261	0	0	0.241071	0	0	5	0	0	6	0	0	<100	<100	0.318906	<100	<100	CI01000046:5343720..5343778:-|ugcauggaucuugacgcucugugugcgcacauucacacacgcucaggaccccagcagc
cid-miR-nov-483	gcaaugaaaaucaaugggguc	CI01000046	5900935..5900995	0	0.482648	0.491939	0	0	0	0	12	7.5	0	0	0	>100	>100	none	none	none	CI01000046:5900935..5900995:+|gcaaugaaaaucaauggggucugaugauguuauuuugggcuccauugacuuucauuguau
cid-miR-nov-484	ucugcaaguuaauggggcccauc	CI01000046	6507862..6507924	0	0.683752	0.295163	0	0	0	0	17	4.5	0	0	0	>100	>100	none	none	none	CI01000046:6507862..6507924:+|uggccccuuugacuuccauaguauuuuuuuuccccauacucugcaaguuaauggggcccauc
cid-miR-nov-485	ucaggaccagcacuuaaccagu	CI01000046	6988481..6988537	0.889002	0	0	0.482142	0.360106	0	23	0	0	12	8	0	<100	<100	-0.882728	-1.30377	<100	CI01000046:6988481..6988537:+|ugguuuaagaugguccuaagcaacuagcuccagcucaggaccagcacuuaaccagu
cid-miR-nov-486	cuguggaagucaauggugacc	CI01000046	75061..75130	2.47374	0	0	0	1.84554	1.86789	64	0	0	0	41	47	<100	<100	<100	-0.422652	-0.405286	CI01000046:75061..75130:+|ucucuauugacuuccauaguaaaguaauaauaauaauaaaaaaaaaugcuguggaagucaauggugacc
cid-miR-nov-487	guugacgguagccauugacu	CI01000046	783744..783812	3.38207	2.41324	0	0	0	0	87.5	60	0	0	0	0	-0.486935	<100	<100	<100	<100	CI01000046:783744..783812:+|guugacgguagccauugacuuucaugguauuuuuuccuucuauagaagucaguggcuaccaucaacug
cid-miR-nov-488	guugacgguagccauugacuuc	CI01000047	2965713..2965783	11.0545	0	3.67314	0	0	10.0151	286	0	56	0	0	252	<100	-1.58955	<100	<100	-0.142466	CI01000047:2965713..2965783:+|guugacgguagccauugacuucaauaguagggaaaaaaauacuauagaugucaaugggugccaucaucug
cid-miR-nov-489	guuugaaagcaguggaucugucu	CI01000047	2976119..2976182	1.15957	0	0	0	0	0	30	0	0	0	0	0	<100	<100	<100	<100	<100	CI01000047:2976119..2976182:+|guuugaaagcaguggaucugucuaucagcggauauauuagggauccgcugcuuucaaacgcuc
cid-miR-nov-490	aagcacuuuagcaggucaugauc	CI01000047	3174997..3175057	1.19822	0.482648	0	0	0	0	31	12	0	0	0	0	-1.31185	<100	<100	<100	<100	CI01000047:3174997..3175057:-|aagcacuuuagcaggucaugaucucagugcaguaggccaugauuugguagcuggugcuga
cid-miR-nov-491	uaaagaaguuaaugggcccgau	CI01000047	4163529..4163587	0.850349	1.1664	0	0	0	0	22	29	0	0	0	0	0.455935	<100	<100	<100	<100	CI01000047:4163529..4163587:+|gcccccauugacuuccauaguaugggaaaauaauacuaaagaaguuaaugggcccgau
cid-miR-nov-492	auggaaguugagccucaugcu	CI01000047	5261580..5261638	0	1.89037	0	0	1.62048	0	0	47	0	0	36	0	>100	none	none	>100	none	CI01000047:5261580..5261638:+|auggaaguugagccucaugcucgcacgcaaguuaagcgugacgcuccaguuccauagg
cid-miR-nov-493	uauuuuucugacuccaauggca	CI01000047	6758141..6758212	1.15957	0.844635	1.08227	0	0	0	30	21	16.5	0	0	0	-0.457187	-0.0995328	<100	<100	<100	CI01000047:6758141..6758212:-|ccauuggggucagaaaaaucuuaaucuuaauuuaaagggaaaacuaguuuauuuuucugacuccaauggca
cid-miR-nov-494	acgugagacagcuagcagacgg	CI01000048	645367..645427	6.8801	6.39509	4.09949	0	0	3.97424	178	159	62.5	0	0	100	-0.105465	-0.746985	<100	<100	-0.791752	CI01000048:645367..645427:-|acgugagacagcuagcagacggucgguuuagccagucugucugcuuccugacuuaggccc
cid-miR-nov-495	auggaaguugagucucaugcu	CI01000049	2037536..2037593	0	0	0.951082	1.40625	0	0	0	0	14.5	35	0	0	none	>100	>100	none	none	CI01000049:2037536..2037593:+|auggaaguugagucucaugcucucgcguaaguuaagugugaugcucaacuucuauag
cid-miR-nov-496	ccaaggucuauauucacgcugc	CI01000049	2089593..2089658	0	0	0.229571	0	0	0.476908	0	0	3.5	0	0	12	none	>100	none	none	>100	CI01000049:2089593..2089658:+|agcgugcguuuuagaccaugugcuuagaucguuaaaauagggcccaaggucuauauucacgcugc
cid-miR-nov-497	aacuggcagagcuucguagagcu	CI01000049	392391..392454	0	0	0	0	0.405119	0.755105	0	0	0	0	9	19	none	none	none	>100	>100	CI01000049:392391..392454:+|aacuggcagagcuucguagagcuugaagaucgcuuccucucucucacugacucugccaaugau
cid-miR-nov-498	agugucccauucaagcugaauu	CI01000049	5524657..5524723	0	1.12618	0	0	0	0	0	28	0	0	0	0	>100	none	none	none	none	CI01000049:5524657..5524723:+|uuaguuugauugggacacuuuccccagucuucucaauggcaaaaagugucccauucaagcugaauu
cid-miR-nov-499	ucauuaucguggaaaaaaucu	CI01000049	8094305..8094367	7.7691	8.12458	6.13284	7.51338	8.14739	6.67672	201	202	93.5	187	181	168	0.0645457	-0.341194	-0.0482859	0.0685899	-0.218609	CI01000049:8094305..8094367:-|ucauuaucguggaaaaaaucuguucugucauccuaaauaggguuuauuuugcgauaaugucc
cid-miR-nov-500	acuguggaagucaauggggccc	CI01000049	8125808..8125875	9.4698	0	4.46024	6.5491	0	0	245	0	68	163	0	0	<100	-1.08621	-0.532038	<100	<100	CI01000049:8125808..8125875:+|gaccccauugacuuccauaguauuuuuauuuuuuccccccuccguacuguggaagucaauggggccc
cid-miR-nov-501	aacggaagugaucucuugcacu	CI01000050	1614245..1614301	127.069	69.2198	0	86.7655	0	85.8236	3287.5	1721	0	2159.5	0	2159.5	-0.876358	<100	-0.550422	<100	-0.566168	CI01000050:1614245..1614301:-|aacggaagugaucucuugcacucauugaaguauaagcgcgagagaucacuuccguc
cid-miR-nov-502	uaauaauaauaauugcaguagu	CI01000050	1726064..1726122	1.97126	0.965297	1.04947	2.53125	1.44042	0	51	24	16	63	32	0	-1.03008	-0.909462	0.360726	-0.45263	<100	CI01000050:1726064..1726122:-|cuacugcacacauugcuauuguuauaguuacuuuaauaauaauaauaauugcaguagu
cid-miR-nov-503	ucccaaaagcauuguaagccu	CI01000050	2247756..2247830	0	8.10447	0	5.82588	4.54633	5.56393	0	201.5	0	145	101	140	>100	none	>100	>100	>100	CI01000050:2247756..2247830:-|ucccaaaagcauuguaagccuaaguugccacuaauggagcuacgaucaacuugggcuuacgaugcuuuugggaa
cid-miR-nov-504	auuucuuguaauugugacacu	CI01000050	2548081..2548139	0.34787	0	0.327959	0.401785	0	0	9	0	5	10	0	0	<100	-0.0850332	0.207874	<100	<100	CI01000050:2548081..2548139:-|aaaguuguaauuacaggaaacuuuugcaauuguaagaauuucuuguaauugugacacu
cid-miR-nov-505	aaaggagagauggcugaacgagu	CI01000050	3066548..3066615	1.778	1.32728	0.688714	1.08482	1.62048	1.47047	46	33	10.5	27	36	37	-0.421782	-1.36828	-0.712803	-0.133841	-0.273983	CI01000050:3066548..3066615:-|aaaggagagauggcugaacgagugugccucaaacagacuaucgcucgcucuccucucuuuccagccc
cid-miR-nov-506	uuaggaccagcauaaaccaucu	CI01000050	4816051..4816095	0.579784	0	0	0	0	0	15	0	0	0	0	0	<100	<100	<100	<100	<100	CI01000050:4816051..4816095:-|guagguaagguccuggaccaguuuaggaccagcauaaaccaucu
cid-miR-nov-507	ugacggaagugauaucucgcgcgu	CI01000050	574452..574511	2.43509	0	0	0	0	0	63	0	0	0	0	0	<100	<100	<100	<100	<100	CI01000050:574452..574511:+|ugacggaagugauaucucgcgcguauacuucaaugaaugcgagacaucacuuccguugu
cid-miR-nov-508	ucggcccccauuuacuaccaua	CI01000050	7474345..7474408	20.5437	0	13.1184	14.7053	18.4104	16.2546	531.5	0	200	366	409	409	<100	-0.647106	-0.482355	-0.158173	-0.337844	CI01000050:7474345..7474408:+|ucggcccccauuuacuaccauaguaggaaaaauaaauacuauggaagucaauggggggugaga
cid-miR-nov-509	auugcaaguuaugaacucgga	CI01000051	1627856..1627918	3.4787	2.3328	2.06614	2.8125	2.16063	1.78841	90	58	31.5	70	48	45	-0.576486	-0.751609	-0.306699	-0.687095	-0.959875	CI01000051:1627856..1627918:+|cgaguuuauagcucacaauucagacuuuccccccccucagaauugcaaguuaugaacucgga
cid-miR-nov-510	uuugacggcacccauugacuuu	CI01000051	1672788..1672859	0	0.723973	0	0	0	0	0	18	0	0	0	0	>100	none	none	none	none	CI01000051:1672788..1672859:+|uuugacggcacccauugacuuuaguaguauuuuuuuuuuccuacuaucgaagucaauggcuacugucaacu
cid-miR-nov-511-3p	uuccauacaugaaacugcucaca	CI01000051	3214263..3214327	0	0.56309	0	0	0	0	0	14	0	0	0	0	>100	none	none	none	none	CI01000051:3214263..3214327:-|ugugagcaguuucauguaggaccuaucgguagaaauauagguuccauacaugaaacugcucaca
cid-miR-nov-511-5p	ugugagcaguuucauguaggacc	CI01000051	3214265..3214327	0	0	0	0	0.360106	0.238454	0	0	0	0	8	6	none	none	none	>100	>100	CI01000051:3214265..3214327:-|ugugagcaguuucauguaggaccuaucgguagaaauauagguuccauacaugaaacugcuca
cid-miR-nov-512	aacggaagcgaucucucgcac	CI01000051	4404732..4404785	0	0	0	5.14285	0	0	0	0	0	128	0	0	none	none	>100	none	none	CI01000051:4404732..4404785:-|aacggaagcgaucucucgcacgaaguauaagcgcgagacaucacuucugucau
cid-miR-nov-513	aacggaagcgaucucucgcacuc	CI01000051	4414473..4414530	0	0	0	87.79	0.270079	0	0	0	0	2185	6	0	none	none	>100	>100	none	CI01000051:4414473..4414530:-|aacggaagcgaucucucgcacucauugaaguaaaaacgcgagacaucacuuccguca
cid-miR-nov-514	uuuuccgccgguguccuuggga	CI01000051	5449936..5449997	0	0	0	0	0.405119	0.397424	0	0	0	0	9	10	none	none	none	>100	>100	CI01000051:5449936..5449997:-|uuuuccgccgguguccuugggaauguggucgcauuaauucucuuggaaauacggcggagga
cid-miR-nov-515	ccaaggaagucaauggcuacca	CI01000051	5682373..5682430	0	0	0	1.60714	0	0	0	0	0	40	0	0	none	none	>100	none	none	CI01000051:5682373..5682430:-|guagccauugacuuccauuguaugggaaaaaaaugccaaggaagucaauggcuacca
cid-miR-nov-516	acaugcuuguuugguacuguuc	CI01000051	6031790..6031875	0	0	0	0	0.540158	0	0	0	0	0	12	0	none	none	none	>100	none	CI01000051:6031790..6031875:-|uuaguaccaugccagcugaaauguuuuugauauauuucuguuaaaugugucauugugaauuaaacaugcuuguuugguacuguuc
cid-miR-nov-517	aaccugcauuuaucugaagcacu	CI01000051	7962111..7962168	0	0.402207	0	0.361607	0	0	0	10	0	9	0	0	>100	none	>100	none	none	CI01000051:7962111..7962168:+|cgcuucagguuaugcaguuucuuauguagcaugaaaccugcauuuaucugaagcacu
cid-miR-nov-518	auggcauccguugacuuccaua	CI01000052	1910418..1910483	0	0	0	0	0	0.516651	0	0	0	0	0	13	none	none	none	none	>100	CI01000052:1910418..1910483:+|auggcauccguugacuuccauaaguaggaaaaaaaauauggaagucaaugggugccaucaacugu
cid-miR-nov-519	uacaaugcaagugaauggugac	CI01000052	738243..738297	0	0	0	0.401785	0	0	0	0	0	10	0	0	none	none	>100	none	none	CI01000052:738243..738297:-|caccauucaguuuaacggcaucuuuuuuuccauacaaugcaagugaauggugac
cid-miR-nov-520	uuugcggucgucuucaaggga	CI01000053	128383..128443	0	0	0	0	0	4.21269	0	0	0	0	0	106	none	none	none	none	>100	CI01000053:128383..128443:-|uuugaauacagccgaaaagaccucgucggacacggagccuuugcggucgucuucaaggga
cid-miR-nov-521	caauucgucaguucacuucuga	CI01000053	1592775..1592834	0	0	0	0.441964	0	0	0	0	0	11	0	0	none	none	>100	none	none	CI01000053:1592775..1592834:-|gaagugaaccgacgaauugggcucucgugcaauaucccaauucgucaguucacuucuga
cid-miR-nov-522	cagccuauuagacugcuguugcc	CI01000053	1982723..1982783	0.425175	0.120662	0.16398	0	0	0	11	3	2.5	0	0	0	-1.81708	-1.37454	<100	<100	<100	CI01000053:1982723..1982783:+|cagccuauuagacugcuguugccauaugacuuacagccaacaccagucugauaagcuacc
cid-miR-nov-523	ccaaucaaccugaauucacccu	CI01000053	2156045..2156124	11.1705	7.3738	5.11616	8.55802	7.02206	8.42538	289	183.333	78	213	156	212	-0.599214	-1.12656	-0.384345	-0.669728	-0.40688	CI01000053:2156045..2156124:+|ggugaauucagguuaauugggacacuuuuucccagucuucucaaaggaaaauguaucccaaucaaccugaauucacccu
cid-miR-nov-524	ugaacguaaauggugacugaga	CI01000053	2165107..2165169	0	0	0	0	0	1.07304	0	0	0	0	0	27	none	none	none	none	>100	CI01000053:2165107..2165169:+|ugagucaccauucauuuucauuguaugaagaaauacucaaugaacguaaauggugacugaga
cid-miR-nov-525	caaaaacaucguaagccuagg	CI01000053	3497056..3497113	0	0	0.852694	0	0	0	0	0	13	0	0	0	none	>100	none	none	none	CI01000053:3497056..3497113:+|caaaaacaucguaagccuagguuuuacgaucaacuuagguuuauguuguuuuucggg
cid-miR-nov-526	ugaugcucacgugcccacuguu	CI01000053	4563314..4563378	0	0	0	2.85267	0	0	0	0	0	71	0	0	none	none	>100	none	none	CI01000053:4563314..4563378:-|ugaugcucacgugcccacuguugccacuuucagcaguggacaggggucagcgugggcacucuga
cid-miR-nov-527	caacggaagugaucucucgcgc	CI01000053	791334..791391	103.665	0	6.59198	72.0401	10.128	68.7145	2682	0	100.5	1793	225	1729	<100	-3.97508	-0.525062	-3.35552	-0.593246	CI01000053:791334..791391:-|caacggaagugaucucucgcgcuuauacuucaaugagugagagagaucacuuccguc
cid-miR-nov-528	cuugagaugucagccgacugcucu	CI01000054	11106190..11106249	0	0	0	0	0	0.476908	0	0	0	0	0	12	none	none	none	none	>100	CI01000054:11106190..11106249:+|agcuguuucugcacucucagugacguacaggauuccuugagaugucagccgacugcucu
cid-miR-nov-529	uugaaugacgguuguuugaauu	CI01000054	12018212..12018275	34.1299	49.2301	22.4652	34.5535	29.3036	31.3567	883	1224	342.5	860	651	789	0.528504	-0.603346	0.0177946	-0.21996	-0.122263	CI01000054:12018212..12018275:+|uucuaacaacuguuauucugaaaguuuuacacgccagcucuuugaaugacgguuguuugaauu
cid-miR-nov-530	uugugcuuauucguccccucguu	CI01000054	1969941..1970003	0.618436	0.603311	0	0.401785	0.315092	0	16	15	0	10	7	0	-0.0357235	<100	-0.622201	-0.972849	<100	CI01000054:1969941..1970003:-|uugugcuuauucguccccucguuuugauuuaacugaaacaagggaacaaaugauuacaaugu
cid-miR-nov-531	aucucagggauucaauggucuuc	CI01000054	2531980..2532039	0	0.683752	0	0.642856	0.360106	0	0	17	0	16	8	0	>100	none	>100	>100	none	CI01000054:2531979..2532039:-|aucucagggauucaauggucuuccuggcuccagaggugaccguggucuuccugguggccc
cid-miR-nov-532	uaggaccagcgcuugaccagcu	CI01000054	3668952..3669002	0	0	0	0	2.99338	0	0	0	0	0	66.5	0	none	none	none	>100	none	CI01000054:3668952..3669002:+|agcugguccugagcuggagcuaguugcuuaggaccagcgcuugaccagcu
cid-miR-nov-533	uugagaauggggaacaaauuuc	CI01000054	3989379..3989444	0.94698	0	0	0	0	0	24.5	0	0	0	0	0	<100	<100	<100	<100	<100	CI01000054:3989379..3989444:+|uugagaauggggaacaaauuucuaucugaauacuuuaaaucgaaauuuguuucccauucucaaug
cid-miR-nov-534	agaauugcaagauauaaacuca	CI01000054	5524869..5524952	1.73935	0	0	0	0	0	45	0	0	0	0	0	<100	<100	<100	<100	<100	CI01000054:5524869..5524952:+|aguuuaccucucucaauucugacuuuuuucucaaguaaaguuccaauucgagaaaaaauguagaauugcaagauauaaacuca
cid-miR-nov-535	augaucaacugcuuacgaugccu	CI01000054	6980067..6980132	0	1.28706	0	0	1.98058	0	0	32	0	0	44	0	>100	none	none	>100	none	CI01000054:6980067..6980132:+|uaagccuaaguugaucauagagaccauugguggcauuguucuaugaucaacugcuuacgaugccu
cid-miR-nov-536	ugugguggucaauggggggcg	CI01000054	7981237..7981293	0	0	0	0.763392	1.0353	0	0	0	0	19	23	0	none	none	>100	>100	none	CI01000054:7981237..7981293:-|gccccuauugacuaccauaguaggaaaagaaauacugugguggucaauggggggcg
cid-miR-nov-537	aaccagacaguugacggcaccca	CI01000054	8766676..8766764	8.03967	6.67664	9.67479	6.5491	0	0	208	166	147.5	163	0	0	-0.268014	0.267095	-0.29584	<100	<100	CI01000054:8766676..8766764:+|aaccagacaguugacggcacccacugacuuccauaguuuuuuuuuccuauauggaagucaaugggugccaucgacugucugguuaccc
cid-miR-nov-538	aaugaaucugucuaaacugca	CI01000055	1521227..1521290	1.23687	2.45346	1.11506	2.20982	1.7105	2.14609	32	61	17	55	38	54	0.988123	-0.149573	0.837231	0.467723	0.795013	CI01000055:1521227..1521290:-|aaugaaucugucuaaacugcaugugaguguguccauuauaaugcaguguagacagccucgcug
cid-miR-nov-539	ucacacaucaggauuucugauc	CI01000055	2512667..2512725	4.01983	4.94715	5.55344	3.51562	3.24095	5.90174	104	123	84.6667	87.5	72	148.5	0.299461	0.466246	-0.193357	-0.310719	0.554005	CI01000055:2512667..2512725:-|ucacacaucaggauuucugaucguaaaugaauacgaucagaaauccugaugugugggg
cid-miR-nov-540	cgguaaccaaacaguugau	CI01000055	4306882..4306979	0	0	0	0.401785	0	0	0	0	0	10	0	0	none	none	>100	none	none	CI01000055:4306882..4306979:-|cgguaaccaaacaguugaugggcccuguugacuuccauaguauuuuucuuccaagcuauggacgucaauggggcaucaucaacuguuuaguacccau
cid-miR-nov-541	ugucagaacuacuugagccgga	CI01000055	4401088..4401146	0	1.04574	0	0	1.39541	0	0	26	0	0	31	0	>100	none	none	>100	none	CI01000055:4401088..4401146:+|caguccaaguggucuuugaacacuuuuugcugauggugucagaacuacuugagccgga
cid-miR-nov-542	auugccauggacuugagggccg	CI01000055	4433149..4433208	2.47374	38.2901	0.295163	9.64284	10.4431	4.9678	64	952	4.5	240	232	125	3.9522	-3.06711	1.96276	2.07778	1.00591	CI01000055:4433149..4433208:+|auugccauggacuugagggccgucugcugcucuccggcccuccaccccuauggcucugu
cid-miR-nov-543	ugcagacauugauaggcuagcca	CI01000055	473520..473574	0	0	0	0	0	0.596135	0	0	0	0	0	15	none	none	none	none	>100	CI01000055:473520..473574:+|aacuggccacaauuucugcuggagagaaugaugcagacauugauaggcuagcca
cid-miR-nov-544	uacgaucaacucaggcuuacg	CI01000055	872911..872970	0.541131	0	0	0	0	0	14	0	0	0	0	0	<100	<100	<100	<100	<100	CI01000055:872911..872970:-|uguaagccucaguugaucgaauagccaccaacggucucuacgaucaacucaggcuuacg
cid-miR-nov-545	uucacacuuuggcuggcgcuga	CI01000057	3822664..3822727	0	0	0	0.321428	0	0.238454	0	0	0	8	0	6	none	none	>100	none	>100	CI01000057:3822664..3822727:+|uucacacuuuggcuggcgcugagggcguccaucucucaaucagagcaagccaaagugugaacg
cid-miR-nov-546	ucacagagacggcccccagcga	CI01000057	4151054..4151116	1.27552	0.442428	1.41022	0.924106	0.765224	1.19227	33	11	21.5	23	17	30	-1.52758	0.144834	-0.464961	-0.737136	-0.0973782	CI01000057:4151054..4151116:-|gcuggggggcgaucucugugaauuugcaugauucauggguucacagagacggcccccagcga
cid-miR-nov-547	cggaccagcauaaaccagcu	CI01000057	4327604..4327666	1.04361	0.683752	0.295163	0.80357	1.17034	0.635878	27	17	4.5	20	26	16	-0.610039	-1.822	-0.377088	0.165348	-0.714762	CI01000057:4327604..4327666:-|cuggcccaugcugguccaugcugguccuaugcugguccaggacggaccagcauaaaccagcu
cid-miR-nov-548	caaagaaccuggauuacguuaa	CI01000057	4960463..4960520	0.811697	0.884855	0.655918	0.522321	0.495145	0.794847	21	22	10	13	11	20	0.1245	-0.307426	-0.636006	-0.71309	-0.030264	CI01000057:4960463..4960520:+|aacguaaucccggguucuuugauaacagagugaaucaaagaaccuggauuacguuaa
cid-miR-nov-549	uaucugcagaagggcucgacgcc	CI01000057	4968452..4968516	0.34787	0	0.196775	0.321428	0	0	9	0	3	8	0	0	<100	-0.821999	-0.114054	<100	<100	CI01000057:4968452..4968516:+|cguugagcccugcugccgauaaagacauaaaacgaggccuguaucugcagaagggcucgacgcc
cid-miR-nov-550	guagccgugagauguggcugua	CI01000057	5543106..5543194	0.811697	0	0	0	0	0	21	0	0	0	0	0	<100	<100	<100	<100	<100	CI01000057:5543106..5543194:-|guagccgugagauguggcuguauuuacugugauuaccuacggccgaaucacagcugugcugauauacagccauaucacacggcuauga
cid-miR-nov-551	ugcggagcgcagaucccugccu	CI01000058	3915622..3915677	2.04857	1.56861	0	1.44643	1.84554	0	53	39	0	36	41	0	-0.385132	<100	-0.502124	-0.150573	<100	CI01000058:3915622..3915677:+|gcggggagaagccuccacagcaauggcgacuguugcggagcgcagaucccugccu
cid-miR-nov-552	agaauugcgagauguaaacuug	CI01000058	4189213..4189272	0	0	0	0	0	1.19227	0	0	0	0	0	30	none	none	none	none	>100	CI01000058:4189213..4189272:-|aaguuuauuucacacaauucugagaaaaaaaaaagucagaauugcgagauguaaacuug
cid-miR-nov-553	ucccccauuuucuaccauagua	CI01000058	4292129..4292185	9.19924	0	4.36186	6.62945	10.7131	0	238	0	66.5	165	238	0	<100	-1.07657	-0.472624	0.219796	<100	CI01000058:4292129..4292185:-|ucccccauuuucuaccauaguaggaaaaauaaauacuaugguaguaaauggggggc
cid-miR-nov-554	uggcccccauugacuaccauag	CI01000058	4329011..4329071	0	0	2.45969	0.924106	0	0	0	0	37.5	23	0	0	none	>100	>100	none	none	CI01000058:4329011..4329071:+|uggcccccauugacuaccauaguuuuuuuuuuccccccuaauaugguagucaaugggggg
cid-miR-nov-555	aaggaaaaaagugagaauug	CI01000059	1046121..1046172	0	0	0	0	0.495145	0	0	0	0	0	11	0	none	none	none	>100	none	CI01000059:1046121..1046172:-|aaggaaaaaagugagaauugcaaauaucucgcaauucugacuuauccuugc
cid-miR-nov-556	ugacggaagcgaucucucgcgc	CI01000059	2510713..2510772	0.927654	1.32728	0.88549	0	1.30538	0	24	33	13.5	0	29	0	0.516818	-0.0671113	<100	0.492814	<100	CI01000059:2510713..2510772:-|ugacggaagcgaucucucgcgcuuauacuucaaugagugcgagagaucacuuccguugu
cid-miR-nov-557	uuuacaucucgcaauucugacu	CI01000059	2883695..2883747	1.00496	0	0	0	0	0	26	0	0	0	0	0	<100	<100	<100	<100	<100	CI01000059:2883695..2883747:+|uuuacaucucgcaauucugacuuuuuucacagaauuacgugauauaaacuug
cid-miR-nov-558	uaggaaguacuaugacaguucc	CI01000059	298795..298851	0	0.361986	0	0.80357	0	0.794847	0	9	0	20	0	20	>100	none	>100	none	>100	CI01000059:298795..298851:+|uagcugucacaguacuuacuaauauacacuauauuaggaaguacuaugacaguucc
cid-miR-nov-559	uuugcacagcacuagucacaguc	CI01000059	4472402..4472463	0	4.22317	0	0	0	0	0	105	0	0	0	0	>100	none	none	none	none	CI01000059:4472402..4472463:+|uuugcacagcacuagucacagucuagucauagugggcuuaggaacuagugcagugcaaaaa
cid-miR-nov-560	aaaagcaucguuaguuaaguau	CI01000059	6269191..6269249	1.62339	2.49368	1.77098	2.53125	1.12533	1.51021	42	62	27	63	25	38	0.619265	0.125534	0.640834	-0.528666	-0.104265	CI01000059:6269191..6269249:-|aaaagcaucguuaguuaaguauggucacaaguucugcuuaacuccauuuugcuuuagg
cid-miR-nov-561	aaggaaaaaagugagaauugag	CI01000059	6662772..6662835	7.38258	9.35131	5.20362	4.58035	7.53971	5.80239	191	232.5	79.3333	114	167.5	146	0.341044	-0.50461	-0.688667	0.0303841	-0.347479	CI01000059:6662772..6662835:-|aauucugacuuuuuuucuccuuggauuucucagaguacuccaaggaaaaaagugagaauugag
cid-miR-nov-562	ugcuguggcucuucagcagggc	CI01000059	7306323..7306384	1.46879	0.56309	0.229571	0.522321	0.675198	0.397424	38	14	3.5	13	15	10	-1.38319	-2.67761	-1.49162	-1.12124	-1.88587	CI01000059:7306323..7306384:+|ugcuguggcucuucagcagggccaugagaaugugguggcccugcucaucaaccacgguacu
cid-miR-nov-563	ugauggaccccuuugacuccc	CI01000059	7362536..7362599	9.23789	0	2.16453	0	0	0	239	0	33	0	0	0	<100	-2.09351	<100	<100	<100	CI01000059:7362536..7362599:+|ugauggaccccuuugacucccauaguauuuuuuuuuucuggaagucaaugugguccaucaacu
cid-miR-nov-564	ccaaucaacuugaauucaccca	CI01000059	7383009..7383080	0	0	0	0	1.12533	0	0	0	0	0	25	0	none	none	none	>100	none	CI01000059:7383009..7383080:+|gguaaauucagggugacugggaccauugagaugaauuggaaaaggugucccaaucaacuugaauucaccca
cid-miR-nov-565	augcugcagagucugacuggca	CI01000059	7821509..7821569	0.34787	0	0.262367	0	0	0	9	0	4	0	0	0	<100	-0.406961	<100	<100	<100	CI01000059:7821509..7821569:+|augcugcagagucugacuggcagggaaaacuagaaggucagucagguucagcaggcaaag
cid-miR-nov-566	uuuguccacccuguuauaugac	CI01000059	8428183..8428242	0.463827	0.522869	0	0.683035	1.0353	1.54995	12	13	0	17	23	39	0.172863	<100	0.558372	1.1584	1.74057	CI01000059:8428183..8428242:-|uuuguccacccuguuauaugacauuuuuacaaugcaguguguaacaggguggaugauuu
cid-miR-nov-567	uaagacuguauuuucauggucu	CI01000062	1015926..1015983	0	0	0	0	0.765224	0	0	0	0	0	17	0	none	none	none	>100	none	CI01000062:1015926..1015983:-|uaagacuguauuuucauggucuugguuuuuuagggaccauguggacucagucuacac
cid-miR-nov-568	auuuacugaaucgugcgcacga	CI01000062	1162969..1163021	0	0	0	2.37053	0	0	0	0	0	59	0	0	none	none	>100	none	none	CI01000062:1162969..1163021:+|gugcgcacgauuuauuaauuuguucccucgauuuacugaaucgugcgcacga
cid-miR-nov-569	uucucucccccuuuugcgggcu	CI01000062	1588932..1588992	0	0.643531	0	0	0	0	0	16	0	0	0	0	>100	none	none	none	none	CI01000062:1588932..1588992:+|uucucucccccuuuugcgggcuuaugugaauguauagccaccauaauggagggagugagc
cid-miR-nov-570	guugauaaggacacuuuuucc	CI01000062	1814312..1814370	0	0	2.68926	3.81696	0	3.57681	0	0	41	95	0	90	none	>100	>100	none	>100	CI01000062:1814312..1814370:+|guugauaaggacacuuuuuccaagucaucucaauggaaaaagugucccaaucacccug
cid-miR-nov-571	cuauggaagucaauggcuacug	CI01000062	536903..536958	0	0	0	0	1.80053	0	0	0	0	0	40	0	none	none	none	>100	none	CI01000062:536903..536958:-|auagccguugacuuccauaguauuuuuuuccuacuauggaagucaauggcuacug
cid-miR-nov-572	caguaggcuauggcaucucggu	CI01000063	1079393..1079453	0	6.15377	0	5.38392	5.94174	4.80883	0	153	0	134	132	121	>100	none	>100	>100	>100	CI01000063:1079393..1079453:+|ugagaugccauagccuaccguacgauugguggaucguacaguaggcuauggcaucucggu
cid-miR-nov-573	augccauagccuacuguacga	CI01000063	1079394..1079447	0	0	0	0	1.62048	0	0	0	0	0	36	0	none	none	none	>100	none	CI01000063:1079394..1079447:-|augccauagccuacuguacgauccaccaaucguacgguaggcuauggcaucuc
cid-miR-nov-574	guagccauugacuuccauagu	CI01000063	1608812..1608866	6.22301	5.49013	0	3.69642	4.14121	0	161	136.5	0	92	92	0	-0.180774	<100	-0.751484	-0.587559	<100	CI01000063:1608812..1608866:+|guagccauugacuuccauaguauuuuuuuccuacuauggaaguuaauagcuacc						CI01000016:11920508..11920562:-|guagccauugacuuccauaguaggaaacaauacuaugaaagucaauggccacug	CI01000001:7021828..7021881:-|guagccauugacuuccauaguauuuuuuuccuacuauggaagucaauggcugu	CI01000032:2685939..2685995:+|guagccauugacuuccauaguaggaaaaauaauacuaucgaagucaauggcuacgg	CI01000063:1608812..1608867:+|guagccauugacuuccauaguauuuuuuuccuacuauggaaguuaauagcuacca
cid-miR-nov-575	ugacggaacugauaucucgcgcu	CI01000063	2110653..2110712	0	1.56861	1.18065	0	0	0.874332	0	39	18	0	0	22	>100	>100	none	none	>100	CI01000063:2110653..2110712:-|ugacggaacugauaucucgcgcuuugcuucaaugagugcaagacaucacuuccguuguc
cid-miR-nov-576	ucucggucugcuuguuuggugu	CI01000063	2468854..2468912	6.18436	5.59068	2.85324	5.18303	4.27625	5.4447	160	139	43.5	129	95	137	-0.145601	-1.11602	-0.254829	-0.532277	-0.183771	CI01000063:2468854..2468912:+|accaaacaacuagacugagaccgcugaaaaaaugggucucggucugcuuguuuggugu
cid-miR-nov-577	agacuauggaggaccggagugcu	CI01000063	2702609..2702664	0	0	0	0	0.855251	0	0	0	0	0	19	0	none	none	none	>100	none	CI01000063:2702609..2702664:+|agacuauggaggaccggagugcugaaaacaaagcauuucaaacauccaugucaga
cid-miR-nov-578	uaagacgguauuggcugauuaga	CI01000063	2721832..2721890	1.89396	2.01104	0.699646	0.321428	0.630185	0.476908	49	50	10.6667	8	14	12	0.0865322	-1.43671	-2.55884	-1.58756	-1.98962	CI01000063:2721832..2721890:+|ucagccaauaccgucuuaaauauagugugucuauuuaagacgguauuggcugauuaga
cid-miR-nov-579	ugcacacucaaaacuauguacuu	CI01000063	4225918..4225975	0.69574	0.643531	0.262367	0.482142	0.810238	0.83459	18	16	4	12	18	21	-0.112539	-1.40696	-0.529091	0.219796	0.262518	CI01000063:4225918..4225975:-|ugcacacucaaaacuauguacuuucuuuauaaagaguacauaguuuuaggguguagu
cid-miR-nov-580	agugcacccgaccguuggcucg	CI01000063	4304358..4304420	0.541131	0.402207	0.426347	0	0	0	14	10	6.5	0	0	0	-0.428041	-0.343952	<100	<100	<100	CI01000063:4304358..4304420:+|aacggucgggugcacuugacacagagaacucgcgcugucaagugcacccgaccguuggcucg
cid-miR-nov-581	uuuccuacugugagucaga	CI01000063	5540737..5540787	0.386522	0.321766	0.360755	0.562499	0	0.516651	10	8	5.5	14	0	13	-0.264542	-0.0995328	0.541298	<100	0.418637	CI01000063:5540737..5540787:+|ugacccacaguaggaaagauuucuuguaauguuuccuacugugagucaga
cid-miR-nov-582	uuugacuuguacugucugcca	CI01000063	5584318..5584372	0	0.482648	0	0.80357	0.720211	1.19227	0	12	0	20	16	30	>100	none	>100	>100	>100	CI01000063:5584318..5584372:+|acaggcaugauaagucaacuguugggcccauccuuugacuuguacugucugcca
cid-miR-nov-583	ugaggaagcagucuguuacuua	CI01000063	7442409..7442476	1.23687	2.57412	0	9.48213	4.54633	1.82815	32	64	0	236	101	46	1.05739	<100	2.93851	1.87801	0.563687	CI01000063:7442409..7442476:+|ugaggaagcagucuguuacuuaguuaaaaauuguuaaauuaaguaacagacuguuuccucauauuga
cid-miR-nov-584	auguacacacaguuugaauggu	CI01000063	7782247..7782311	1.27552	0.522869	0.393551	0	0	0	33	13	6	0	0	0	-1.28657	-1.69647	<100	<100	<100	CI01000063:7782247..7782311:+|ccauucaaacuguguguacauaguuuauauauauauauaacuauguacacacaguuugaauggu
cid-miR-nov-585	ccauucaaacuguguguacaua	CI01000063	7782248..7782310	0	0	0	0.843749	0	0	0	0	0	21	0	0	none	none	>100	none	none	CI01000063:7782248..7782310:-|ccauucaaacuguguguacauaguuauauauauauauaaacuauguacacacaguuugaaug
cid-miR-nov-586	uugcuccgugguccaguuc	CI01000065	1224166..1224270	0	0	0	0.401785	0	0	0	0	0	10	0	0	none	none	>100	none	none	CI01000065:1224166..1224270:-|uugcuccgugguccaguucugaugcucacgugccgacucuuggugcuuucggugguggacaggggucagcaugggcacccugacuggucugcggcuaugcuacc
cid-miR-nov-587	uguuauaacucuagggcacauua	CI01000065	4040807..4040869	0	0	0	0.522321	0.540158	0	0	0	0	13	12	0	none	none	>100	>100	none	CI01000065:4040807..4040869:-|uguuauaacucuagggcacauuaugacauguuauuacauguuauguguucuucuguagggcu
cid-miR-nov-588	uccgcuucacgucguggccu	CI01000065	4438677..4438735	1.04361	0.764193	0.524735	0.522321	0.675198	1.0333	27	19	8	13	15	26	-0.449574	-0.991924	-0.998576	-0.628201	-0.0143225	CI01000065:4438677..4438735:-|gccacgaugcgaagcagagcacacccgguaaugcacacuccgcuucacgucguggccu
cid-miR-nov-589	aaaacgcucugcuccgugccagu	CI01000066	641731..641788	0	0.965297	0	0.562499	0.945277	1.11279	0	24	0	14	21	28	>100	none	>100	>100	>100	CI01000066:641731..641788:+|uggcgcagaucgaguguuuucaauuaaugaacugaaaacgcucugcuccgugccagu
cid-miR-nov-590	cacacauauauuguacagcug	CI01000069	1462578..1462635	0	0.764193	0	0.361607	0	0	0	19	0	9	0	0	>100	none	>100	none	none	CI01000069:1462578..1462635:+|gcuguacaauauauguguguauauauauaauauauacacacauauauuguacagcug
cid-miR-nov-591	guucccauugacuccuauugu	CI01000069	2187505..2187573	0	2.17192	0	0	0	0	0	54	0	0	0	0	>100	none	none	none	none	CI01000069:2187505..2187573:-|guucccauugacuccuauuguggggaaaagcaagaaaaaaaaaaaagcaaugguagucaaaggggacc
cid-miR-nov-592	aaagugaaaaagaugggaugcu	CI01000069	2780363..2780431	0.270566	0.402207	0	0.602678	0.630185	0	7	10	0	15	14	0	0.571959	<100	1.15541	1.2198	<100	CI01000069:2780363..2780431:-|aaagugaaaaagaugggaugcuauucaaauaaauguguuugaauagcaucccaucuuuuucacacaaa
cid-miR-nov-593	uuagucaccauucacuuucauug	CI01000069	4644343..4644400	1.89396	2.09148	0	1.6875	1.62048	1.82815	49	52	0	42	36	46	0.143116	<100	-0.166521	-0.224989	-0.0510226	CI01000069:4644343..4644400:-|uuagucaccauucacuuucauugcaucuuuuuuccaugaagugaaaggugacugagg
cid-miR-nov-594	uugagagcgacuuuacccagaga	CI01000069	4919162..4919220	0	0	0	0	0	0.635878	0	0	0	0	0	16	none	none	none	none	>100	CI01000069:4919162..4919220:-|acuggguaauauucuuucaagaaagcugaugaauuuugagagcgacuuuacccagaga
cid-miR-nov-595	aucgaaguucagcgucacgcuu	CI01000070	2892542..2892599	1.46879	1.20662	0.918286	1.52678	1.75551	1.11279	38	30	14	38	39	28	-0.283651	-0.677609	0.0558713	0.25727	-0.400447	CI01000070:2892542..2892599:+|aucgaaguucagcgucacgcuuaauuuacgugcgagcgugaggcucaacuuccauag
cid-miR-nov-596	caguaugcauuaaacgggcugc	CI01000070	3406529..3406584	0.386522	0.643531	0	0	0.720211	0.755105	10	16	0	0	16	19	0.735458	<100	<100	0.897868	0.966125	CI01000070:3406529..3406584:-|caguaugcauuaaacgggcugcuuaauguaggcagcccauggacugcauaaugca
cid-miR-nov-597-3p	uuaggaccagaauuugaccagcu	CI01000070	3873043..3873102	1.35283	0	1.18065	0	0	0	35	0	18	0	0	0	<100	-0.196394	<100	<100	<100	CI01000070:3873043..3873102:+|cuggucaagugcugguccugagcuggagcuaguugcuuaggaccagaauuugaccagcu
cid-miR-nov-597-5p	cuggucaagugcugguccuga	CI01000070	3873043..3873101	0	0	0	0	0	1.27176	0	0	0	0	0	32	none	none	none	none	>100	CI01000070:3873043..3873101:+|cuggucaagugcugguccugagcuggagcuaguugcuuaggaccagaauuugaccagc
cid-miR-nov-598	ccggcuguguuucucaaaagc	CI01000070	4129410..4129488	0.541131	0.321766	0.393551	0.562499	0	0.83459	14	8	6	14	0	21	-0.749969	-0.459429	0.0558713	<100	0.625088	CI01000070:4129410..4129488:+|ccggcuguguuucucaaaagcauugugaguuagguugauuguagagaaaauuggugcuuuugagaaaugcagcccugg
cid-miR-nov-599	uguauuuaaauccugugcucuag	CI01000071	1387275..1387359	0.502479	0	0	0	0	0	13	0	0	0	0	0	<100	<100	<100	<100	<100	CI01000071:1387275..1387359:+|uguauuuaaauccugugcucuaguuaugccguugauggagcugaagcccaaugcaggcagugacagggccuggguguggaauac
cid-miR-nov-600	augcagacucacucuguuuaagacu	CI01000071	1388135..1388196	16.8137	7.32017	2.52529	3.49553	3.60106	0	435	182	38.5	87	80	0	-1.19969	-2.73512	-2.26606	-2.22315	<100	CI01000071:1388135..1388196:+|augcagacucacucuguuuaagacugacacauccagccuuaaacuuuuucugucugcuaca
cid-miR-nov-601-3p	uacaauggaagucaaugggaacu	CI01000071	2993931..2993986	0	0	0	0.401785	0	0.556393	0	0	0	10	0	14	none	none	>100	none	>100	CI01000071:2993931..2993986:-|uuuccacugacuuacauuguaagaacaaaaaauacaauggaagucaaugggaacu
cid-miR-nov-601-5p	uuuccacugacuuacauugua	CI01000071	2993932..2993986	0.309218	0.482648	0	0	0	0	8	12	0	0	0	0	0.642348	<100	<100	<100	<100	CI01000071:2993932..2993986:-|uuuccacugacuuacauuguaagaacaaaaaauacaauggaagucaaugggaac
cid-miR-nov-602	uuuuuggccagauugugcaacc	CI01000071	3016747..3016809	0	0	0	0.441964	0	0.317939	0	0	0	11	0	8	none	none	>100	none	>100	CI01000071:3016747..3016809:-|uugcacaauuuugccaaauauuauauaucuauaaucaaaauuuuuggccagauugugcaacc
cid-miR-nov-603	cuuugcuaccacuaucaucc	CI01000071	3965253..3965304	0.618436	0.884855	0.677782	0.441964	0	0.238454	16	22	10.3333	11	0	6	0.516818	0.132198	-0.484697	<100	-1.37491	CI01000071:3965253..3965304:-|gaugauagugguagcaaaguggucgucuccacuuugcuaccacuaucaucc
cid-miR-nov-604	uuacugauuacauuuugaacag	CI01000071	4101388..4101446	0.889002	0.925076	0.491939	0.723213	0.585172	1.27176	23	23	7.5	18	13	32	0.0573859	-0.853708	-0.297766	-0.603327	0.516563	CI01000071:4101388..4101446:-|uuacugauuacauuuugaacagaaaguuacuuuguguucaaaauauaaucaguaaggc
cid-miR-nov-605	ugagguaauaaauaugaguuaca	CI01000071	4637868..4637926	0.657088	0.402207	0.349823	0.241071	0	0	17	10	5.33333	6	0	0	-0.708149	-0.909462	-1.44663	<100	<100	CI01000071:4637868..4637926:+|uaacucauauuuauuaccucaauaaugauccuuauugagguaauaaauaugaguuaca
cid-miR-nov-606-3p	uugauggaccccauugacuucc	CI01000071	4652361..4652421	7.34393	6.07333	7.41188	0	4.45631	0	190	151	113	0	99	0	-0.274065	0.013287	<100	-0.720703	<100	CI01000071:4652361..4652421:-|uugauggaccccauugacuuccauuguacuuuuuuccauaagucaauggauccgucaacu
cid-miR-nov-606-5p	uaagucaauggauccgucaacu	CI01000071	4652361..4652421	0	0	0	4.25892	0	5.28573	0	0	0	106	0	133	none	none	>100	none	>100	CI01000071:4652361..4652421:-|uugauggaccccauugacuuccauuguacuuuuuuccauaagucaauggauccgucaacu
cid-miR-nov-607	gucaaugggguccaucaacugu	CI01000071	4652362..4652425	3.90388	0	0	0	0	4.21269	101	0	0	0	0	106	<100	<100	<100	<100	0.109834	CI01000071:4652362..4652425:+|guugacggauccauugacuuauggaaaaaaguacaauggaagucaaugggguccaucaacugu
cid-miR-nov-607	uacuauagaagucaaugguucc	CI01000072	1479725..1479778	0	0	0	1.00446	0	0	0	0	0	25	0	0	none	none	>100	none	none	CI01000072:1479725..1479778:+|cgcaccauugacuucuauaguauuuuuucaauacuauagaagucaaugguucc
cid-miR-nov-608	aauugagcagaaguaugacacug	CI01000072	148265..148330	0	0	0	0	0.99029	0.596135	0	0	0	0	22	15	none	none	none	>100	>100	CI01000072:148265..148330:+|aauugagcagaaguaugacacugaacuggaggcacguuugguggaguggauuguggcucagugug
cid-miR-nov-609	ucugagaaagcgagagagaga	CI01000072	1752651..1752716	1.19822	1.44795	1.14786	1.32589	1.0353	1.27176	31	36	17.5	33	23	32	0.273115	-0.0619496	0.146069	-0.210839	0.085929	CI01000072:1752651..1752716:+|ucuuucuuacugcucucaugggaugaugcaucacuuuuacugucucugagaaagcgagagagaga
cid-miR-nov-610	aagggaucuucauacugugga	CI01000072	2225701..2225747	0	0	0	0	0.450132	0.774976	0	0	0	0	10	19.5	none	none	none	>100	>100	CI01000072:2225701..2225747:+|aagggaucuucauacuguggaccauagcugaauaucccuaaaauua
cid-miR-nov-611	ugauaacuagagaugucaaaag	CI01000072	2433056..2433110	0.309218	0	0.295163	0.482142	0.315092	0.437166	8	0	4.5	12	7	11	<100	-0.0671113	0.640834	0.0271506	0.499557	CI01000072:2433056..2433110:+|ugauaacuagagaugucaaaagcacugguacuuuugacaucuccaguugucaua
cid-miR-nov-612	uugacgguagccauuugacuuc	CI01000072	3278538..3278624	0	0	0	0	0	0.397424	0	0	0	0	0	10	none	none	none	none	>100	CI01000072:3278538..3278624:+|uugacgguagccauuugacuuccauguuuuuuuuuuuguuuuguuuuguuuuuuccuucaagucaagucaauggcuacugucaacu
cid-miR-nov-613	uacuagaaugucucgaaucaga	CI01000072	3452251..3452302	0.34787	0	0.327959	0	0	0	9	0	5	0	0	0	<100	-0.0850332	<100	<100	<100	CI01000072:3452251..3452302:-|agugacaucauagugaauaucuguccguuuacuagaaugucucgaaucaga
cid-miR-nov-614	ucagaauugcgggauauaaacu	CI01000072	3849033..3849085	0	0	0	0	0	0.596135	0	0	0	0	0	15	none	none	none	none	>100	CI01000072:3849033..3849085:-|guugauaucucacaguucugagaaaagaagucagaauugcgggauauaaacu
cid-miR-nov-615	cagacuguccuuccuguccucu	CI01000072	4473632..4473693	1.62339	1.1664	0.88549	1.40625	0.855251	1.19227	42	29	13.5	35	19	30	-0.476951	-0.874466	-0.207163	-0.924594	-0.445302	CI01000072:4473632..4473693:-|agagagacagagggcaggcugggugugagccaucggccucagacuguccuuccuguccucu
cid-miR-nov-616	ugacggaagugauuucucgcgu	CI01000072	4607924..4607984	0	0	0	0	0	0.755105	0	0	0	0	0	19	none	none	none	none	>100	CI01000072:4607924..4607984:+|ugacggaagugauuucucgcguguauaugucaaugaguucgagcaaucacuucuggcauc
cid-miR-nov-617	cacauaccagaugugggcugga	CI01000072	4643605..4643656	0	1.48817	0	0	0	0	0	37	0	0	0	0	>100	none	none	none	none	CI01000072:4643605..4643656:+|caggccacaucuggcccaugugaaauccacacauaccagaugugggcugga
cid-miR-nov-618	augguggucaauggggggcga	CI01000072	5308000..5308065	0	0.844635	0	0	0	0	0	21	0	0	0	0	>100	none	none	none	none	CI01000072:5308000..5308065:+|gacccccauugacuguuauaguauuuccccccucccccccuacuaugguggucaauggggggcga
cid-miR-nov-619	uaugguggucaauggggggcg	CI01000072	5308001..5308064	0	0	0	0.602678	0	0	0	0	0	15	0	0	none	none	>100	none	none	CI01000072:5308001..5308064:+|acccccauugacuguuauaguauuuccccccucccccccuacuaugguggucaauggggggcg
cid-miR-nov-620	cagggccauuguagagcacaga	CI01000072	769371..769425	1.15957	1.32728	0.819898	0.924106	0.855251	0.914074	30	33	12.5	23	19	23	0.194889	-0.500071	-0.327457	-0.439167	-0.343203	CI01000072:769371..769425:+|ugcgcucacacuugggccugcaucuuccacuacagggccauuguagagcacaga
cid-miR-nov-621	aucgccugguacugucccucugg	CI01000073	713965..714044	0.618436	0.442428	0	0	0.450132	0.437166	16	11	0	0	10	11	-0.483182	<100	<100	-0.458276	-0.500443	CI01000073:713965..714044:-|acaggaacugcccaggcagcagcagaaccagaguccugauggauggacugguggagaucgccugguacugucccucugg
cid-miR-nov-622	auuugcuaaaucgugcgcacga	CI01000074	179173..179227	0	0	1.44302	0	0	0	0	0	22	0	0	0	none	>100	none	none	none	CI01000074:179173..179227:-|auuugcuaaaucgugcgcacgauuaguaaaguaugugcaugauuuaguaaaucg
cid-miR-nov-623	uauuuuucugacuccauugaca	CI01000078	101740..101810	0	0	0	0	0.675198	0	0	0	0	0	15	0	none	none	none	>100	none	CI01000078:101740..101810:-|ugccaauggagucagaaaaauaaucuuguucucccuuugaauuaaguuuauuuuucugacuccauugaca
cid-miR-nov-624	cuacggaggucaauggugccc	CI01000078	120120..120175	0	1.56861	0	0	0	0	0	39	0	0	0	0	>100	none	none	none	none	CI01000078:120120..120175:+|ggcaccauugacuaccauaguauuauuuuuuucccuacggaggucaauggugccc
cid-miR-nov-625	uaauggaaggcaaugggaaaca	CI01000080	1964914..1964971	0	1.64905	0.787102	1.64732	1.75551	1.23201	0	41	12	41	39	31	>100	>100	>100	>100	>100	CI01000080:1964914..1964971:+|guucacauugacuuccauuguauuuuuuguccauauaauggaaggcaaugggaaaca
cid-miR-nov-625-3p	caagacuugcaacuccuauugc	CI01000080	1719212..1719274	0	0	0	0	0	3.89475	0	0	0	0	0	98	none	none	none	none	>100	CI01000080:1719212..1719274:+|ugcuaggaggagaguaguuugcacgucaguagaucacgugcaagacuugcaacuccuauugc
cid-miR-nov-625-5p	ugcuaggaggagaguaguuugc	CI01000080	1719212..1719274	0	0	2.85324	3.41517	0	0	0	0	43.5	85	0	0	none	>100	>100	none	none	CI01000080:1719212..1719274:+|ugcuaggaggagaguaguuugcacgucaguagaucacgugcaagacuugcaacuccuauugc
cid-miR-nov-626	uuuucuaagaauucaacggcc	CI01000080	2039634..2039719	0	0	2.16453	0	0	3.3781	0	0	33	0	0	85	none	>100	none	none	>100	CI01000080:2039634..2039719:+|ccguugaauucuugguguacuccgcuucacgucguggccgcauuaccacaucggaugugcacuauuuucuaagaauucaacggcc
cid-miR-nov-627-3p	auauucggaacaacaacacuc	CI01000080	242939..242995	0	0	0	0	0.765224	0.397424	0	0	0	0	17	10	none	none	none	>100	>100	CI01000080:242939..242995:+|auguugcuggucugaauaucaccaugugcuauaugauauucggaacaacaacacuc
cid-miR-nov-627-5p	auguugcuggucugaauauca	CI01000080	242939..242995	0.773045	0.764193	0.852694	0.80357	0	0	20	19	13	20	0	0	-0.0166147	0.141475	0.0558713	<100	<100	CI01000080:242939..242995:+|auguugcuggucugaauaucaccaugugcuauaugauauucggaacaacaacacuc
cid-miR-nov-628	uuuccauugacuuccgauguau	CI01000080	2819355..2819410	0	0.482648	0	0	0.405119	0.238454	0	12	0	0	9	6	>100	none	none	>100	>100	CI01000080:2819355..2819410:+|uuuccauugacuuccgauguauggauaaaaaauacaauggaauucaaugggaaca
cid-miR-nov-629	uuccuucuucguuagacucaa	CI01000080	3865697..3865753	0.193261	0.201104	0	0	0	0	5	5	0	0	0	0	0.0573859	<100	<100	<100	<100	CI01000080:3865697..3865753:-|ugaggauaauugaggaagaaaauacuucaguguucuuccuucuucguuagacucaa
cid-miR-nov-630	auggaaguugagcaucaugcu	CI01000080	4041768..4041826	0	0.603311	0	0	0	2.54351	0	15	0	0	0	64	>100	none	none	none	>100	CI01000080:4041768..4041826:+|auggaaguugagcaucaugcuuaacuuacgcacgagugugaggcucaacuuccacacg
cid-miR-nov-631	uuguucucaaugagauuaug	CI01000080	69301..69355	0.502479	0.482648	0.481007	0.602678	0.315092	0.774976	13	12	7.33333	15	7	19.5	-0.0580913	-0.0630069	0.262322	-0.673289	0.625088	CI01000080:69301..69355:+|uaaucucauugagaacaauguuaaauguuuaacauuguucucaaugagauuaug
cid-miR-nov-632	uucgacuguauguguacacuagu	CI01000081	1110629..1110691	1.23687	1.97081	1.37743	2.49107	2.83583	3.02042	32	49	21	62	63	76	0.672096	0.155281	1.01007	1.19708	1.28805	CI01000081:1110629..1110691:+|cuguguaugcguacaaguugaaugaaguaaggcugugcguucgacuguauguguacacuagu
cid-miR-nov-633	uuuuuuccgcaaguagaaua	CI01000081	1335015..1335070	0	0	0	0	0	1.43073	0	0	0	0	0	36	none	none	none	none	>100	CI01000081:1335015..1335070:+|auucaacuuacggaaugaacguggcaccaguuccguuuuuuccgcaaguagaaua
cid-miR-nov-634	ucaguaacugguaucucucccugu	CI01000081	443850..443911	730.759	1563.34	1188.2	1690.47	1039.67	1056.07	18906	38869	18115	42074	23097	26573	1.09716	0.701304	1.20996	0.508657	0.531242	CI01000081:443850..443911:+|ucaguaacugguaucucucccuguuuauaagugaaguacaggguuggucugguuacuaagc
cid-miR-nov-635	uuagcugggcuuuaacugccu	CI01000081	629326..629376	0.309218	0.402207	0.327959	0	0.360106	0.357681	8	10	5	0	8	9	0.379314	0.0848918	<100	0.219796	0.21005	CI01000081:629326..629376:-|guaguuaauagcucagcugcugaacugcuuuagcugggcuuuaacugccu
cid-miR-nov-636	uuuugguuccaauugacuucca	CI01000081	825859..825926	1.2562	2.01104	1.72725	2.00893	1.21536	1.64931	32.5	50	26.3333	50	27	41.5	0.678874	0.459414	0.67736	-0.0476846	0.392797	CI01000081:825859..825926:-|uuuugguuccaauugacuuccauuuuauggacaaaaaauacaaugaaagucagugggaaccaaaacu
cid-miR-nov-637	acagcugugaugacuuuggccg	CI01000082	3288411..3288472	0.541131	0.402207	0.459143	0	0	0	14	10	7	0	0	0	-0.428041	-0.237036	<100	<100	<100	CI01000082:3288411..3288472:+|gcccaagcucacacagcucuucagcugcauaaaaucagcacagcugugaugacuuuggccg
cid-miR-nov-638	uugauggaccccaugacuucca	CI01000082	4851176..4851242	0.927654	0	0	0.723213	0.99029	1.0333	24	0	0	18	22	26	<100	<100	-0.359166	0.0942648	0.155603	CI01000082:4851176..4851242:+|uugauggaccccaugacuuccauaguauuuuuuuccuacuauagaagucaaugggugccgacauuc
cid-miR-nov-639	uuuucucauugcacugcaguaa	CI01000086	1466189..1466253	0.463827	0	0.295163	0.361607	0	0.437166	12	0	4.5	9	0	11	<100	-0.652074	-0.359166	<100	-0.0854056	CI01000086:1466189..1466253:+|uuuucucauugcacugcaguaaacaucugugcucuguuauauacugccgugcaaugaggaaaaa
cid-miR-nov-640	gaaaaagugucccaauuauccu	CI01000086	2327899..2327957	0	1.64905	0	0	0	0	0	41	0	0	0	0	>100	none	none	none	none	CI01000086:2327899..2327957:-|ggugauugguacacuuuuugccauugagaugaguuggaaaaagugucccaauuauccu
cid-miR-nov-641	gcucauuauuggccagcuccug	CI01000087	1331475..1331545	0.425175	0	0	0	0	0.715363	11	0	0	0	0	18	<100	<100	<100	<100	0.750619	CI01000087:1331475..1331545:+|gcucauuauuggccagcuccugcgucagcauaacacugcucaugcaaacaugcgucggccaauacugagc
cid-miR-nov-642	cauaucuacagugcaggacauc	CI01000090	183368..183428	0	0.56309	0	0	0.855251	0	0	14	0	0	19	0	>100	none	none	>100	none	CI01000090:183368..183428:-|ucccgccagguagauccgcacguuacuguucacaugugcauaucuacagugcaggacauc
cid-miR-nov-643	uuguguugaauugaaugcaaga	CI01000090	435235..435293	0	0	0.393551	0	0	0.238454	0	0	6	0	0	6	none	>100	none	none	>100	CI01000090:435235..435293:-|uuguguugaauugaaugcaagaauuugugcaaauuguugcauugaauucaaugugaga
cid-miR-nov-644	aaacauagaucaaacuggggguc	CI01000091	416191..416241	0.811697	0.643531	0.295163	0	0	0.357681	21	16	4.5	0	0	9	-0.334932	-1.45943	<100	<100	-1.18227	CI01000091:416191..416241:+|ugccaguuugaucuauguuuagaaccuaaacauagaucaaacuggggguc
cid-miR-nov-645	cagcauguuccucagucuagc	CI01000091	520704..520760	0	0.281545	0	0	0.360106	0	0	7	0	0	8	0	>100	none	none	>100	none	CI01000091:520704..520760:-|cagcauguuccucagucuagcuuuuuuuaauugcuggacugaaggacccgcugaaa
cid-miR-nov-646	auguuuggcuccaucugugaugacu	CI01000092	1352812..1352882	0.850349	0	0	0	0	1.51021	22	0	0	0	0	38	<100	<100	<100	<100	0.828621	CI01000092:1352812..1352882:-|auguuuggcuccaucugugaugacuucacaggaagauucacugaagauucacaggaagugcugaacgaca
cid-miR-nov-647	uuacgaucugcuuaggcuuugg	CI01000095	1638913..1638977	0.966306	1.97081	1.34463	1.36607	0.99029	0.715363	25	49	20.5	34	22	18	1.02824	0.47666	0.499478	0.0353711	-0.433806	CI01000095:1638913..1638977:-|gugagccuuuaguugaucguaaaccaauugcaccgaaggguuuuacgaucugcuuaggcuuugg
cid-miR-nov-648	uugggaccagcacuugaccagc	CI01000095	2516378..2516446	2.5897	0	1.41022	1.64732	1.53045	0.914074	67	0	21.5	41	34	23	<100	-0.876861	-0.652666	-0.758831	-1.5024	CI01000095:2516378..2516446:+|uggucaagugcugguccugagcuggagguaguugcuuaggaccaucuugggaccagcacuugaccagc
cid-miR-nov-649	uccauacaaugaaagucaaug	CI01000095	2673660..2673726	0	1.56861	0	0	0	0	0	39	0	0	0	0	>100	none	none	none	none	CI01000095:2673660..2673726:+|uccauacaaugaaagucaaugaaaggacugauguuuuggaucccauugauuuuaauuguauggaua
cid-miR-nov-650	uuuguugauuuaguagugacu	CI01000095	4678815..4678868	0.115957	0.201104	0	0	0.225066	0	3	5	0	0	5	0	0.794351	<100	<100	0.956761	<100	CI01000095:4678815..4678868:+|uuuguugauuuaguagugacuaauauauuagucacuacugaaucaacaugagc
cid-miR-nov-651	uuaaucgauuugacggcacaa	CI01000096	202482..202529	0	0	0	0	0	9.89585	0	0	0	0	0	249	none	none	none	none	>100	CI01000096:202482..202529:+|cuuauguuagaugcgauuaaucgugauuaaucgauuugacggcacaa
cid-miR-nov-652	aacggaagcgaugucucgcacu	CI01000098	2673535..2673592	7.31816	0	5.5917	5.91963	5.62665	0	189.333	0	85.25	147.333	125	0	<100	-0.388193	-0.305973	-0.379205	<100	CI01000098:2673535..2673592:+|aacggaagcgaugucucgcacucauugaaguauaagcgcgagacaucacuuccguca						CI01104904:182..243:-|aacggaagcgaugucucgcacucauugaaguauaagcacgagagaucacuuccgucaucag	CI01000313:647152..647213:-|aacggaagcgaugucucgcacucauugaaguauaagcgcgagauaucacuuccgucaucag
cid-miR-nov-653	ugacaugaggacauaugacagu	CI01000098	2795339..2795397	1.81666	2.21214	0.688714	2.73214	1.89055	1.74866	47	55	10.5	68	42	44	0.284157	-1.39931	0.588745	0.0575243	-0.0550319	CI01000098:2795339..2795397:-|ugacaugaggacauaugacaguacuguauacaguacugucaaaaguccucgugucaua
cid-miR-nov-654	aaaagugucccaaucacccug	CI01000098	3109464..3109523	0	0	0	1.6875	0	0	0	0	0	42	0	0	none	none	>100	none	none	CI01000098:3109464..3109523:+|guugauagggacacuuuuuccaauucaucucaauagcaaaaagugucccaaucacccug
cid-miR-nov-655	aaggcucgagacugugcgcaca	CI01000098	3118527..3118588	0.309218	0	0.229571	0	0.225066	0	8	0	3.5	0	5	0	<100	-0.429681	<100	-0.458276	<100	CI01000098:3118527..3118588:+|ugcgcaugugucgagcacuuguguucgugaacgcugucaaaggcucgagacugugcgcaca
cid-miR-nov-656	ugcgcaugugucgagcacuug	CI01000098	3118527..3118588	0	0	0	0.522321	0	0	0	0	0	13	0	0	none	none	>100	none	none	CI01000098:3118527..3118588:+|ugcgcaugugucgagcacuuguguucgugaacgcugucaaaggcucgagacugugcgcaca
cid-miR-nov-657	cccuccauugacugccauagu	CI01000098	365356..365413	0	0.643531	0	0	0	0.317939	0	16	0	0	0	8	>100	none	none	none	>100	CI01000098:365356..365413:-|cccuccauugacugccauaguauuuuuauuuccuacugugguagucaacggggggcg
cid-miR-nov-658	uuuuucguaaguuggauaugga	CI01000098	767106..767172	0	0.804414	0	0	0	0	0	20	0	0	0	0	>100	none	none	none	none	CI01000098:767106..767172:+|cguauucaacuuaggaagaaagcguaucucacgucaguuaagcuuuuuucguaaguuggauaugga
cid-miR-nov-659	uuccuagaauuuguuccugaga	CI01000105	87303..87364	18.669	20.1104	16.2012	15.8705	18.7705	24.521	483	500	247	395	417	617	0.107291	-0.204548	-0.234299	0.00781989	0.393373	CI01000105:87303..87364:+|ucaggaacgacugcuaggaguuuugcugcuucaagaaaauuccuagaauuuguuccugaga
cid-miR-nov-660	caucaucaucacugcugaagau	CI01000107	78526..78587	0.463827	0.321766	0	0.321428	0	0	12	8	0	8	0	0	-0.527577	<100	-0.529091	<100	<100	CI01000107:78526..78587:-|caucaucaucacugcugaagauguugcgcucagggcuucauccucagcugaugaugaugau
cid-miR-nov-661	gacggaagugaggucucgcgcu	CI01000109	1045176..1045234	0	0	0	0	7.56222	0	0	0	0	0	168	0	none	none	none	>100	none	CI01000109:1045176..1045234:+|gacggaagugaggucucgcgcuuauacuucaaugagugcgagacaucacuuccguugu
cid-miR-nov-662-3p	cacugucagugauuuucugg	CI01000110	1091154..1091211	0	0.321766	0.491939	0.401785	0	0	0	8	7.5	10	0	0	>100	>100	>100	none	none	CI01000110:1091154..1091211:+|ggaaaauacacugauaauguguauuuuggaucauucacacugucagugauuuucugg
cid-miR-nov-662-5p	ucuggaaaauacacugauaaugu	CI01000110	1091151..1091212	0.541131	0	0	0	0.450132	0	14	0	0	0	10	0	<100	<100	<100	-0.265631	<100	CI01000110:1091151..1091212:+|ucuggaaaauacacugauaauguguauuuuggaucauucacacugucagugauuuucugga
cid-miR-nov-663	ucuuacgagcugaucugcgcc	CI01000111	1711055..1711122	1.7007	1.68927	0.852694	1.72768	0.99029	1.54995	44	42	13	43	22	39	-0.0097283	-0.996028	0.0227045	-0.780204	-0.133904	CI01000111:1711055..1711122:-|cagcagaaacgcucuuaagcacaugugaggcuacaacgggcuuuugucuuacgagcugaucugcgcc
cid-miR-nov-664	auuccaccuugaacugagcuga	CI01000111	2744097..2744151	0	0	0	0.482142	0	0.516651	0	0	0	12	0	13	none	none	>100	none	>100	CI01000111:2744097..2744151:+|ccagucauguucaaauggaauuccaagaaagaauuccaccuugaacugagcuga
cid-miR-nov-665	accugugacuguuuaaacugcc	CI01000112	1699021..1699079	25.6264	26.2239	24.5969	29.1696	27.143	30.2837	663	652	375	726	603	762	0.033249	-0.0591546	0.186832	0.0829448	0.240907	CI01000112:1699021..1699079:-|caguuuaaacgguuacagguuguguuuaguuaugcaaccugugacuguuuaaacugcc
cid-miR-nov-666	gacuuggucuaagcuccucagu	CI01000112	1757461..1757520	14.1854	11.664	9.37963	14.0223	13.684	18.4007	367	290	143	349	304	463	-0.282341	-0.596801	-0.0166817	-0.0519131	0.375357	CI01000112:1757461..1757520:+|gacuuggucuaagcuccucagugucgugugaaaaaccugaggaguuuagagcaaguaaa
cid-miR-nov-667	cacugaggagcuuagaccaag	CI01000112	1757463..1757514	0.386522	0	0	0	0	0	10	0	0	0	0	0	<100	<100	<100	<100	<100	CI01000112:1757463..1757514:-|ugcucuaaacuccucagguuuuucacacgacacugaggagcuuagaccaag
cid-miR-nov-668	ugcuuuugaaucgcucucgcggu	CI01000112	3201412..3201472	0	0	0	0	0	1.51021	0	0	0	0	0	38	none	none	none	none	>100	CI01000112:3201412..3201472:+|agcgagagcgauuggggagcauacauacgacuccuuaugcuuuugaaucgcucucgcggu
cid-miR-nov-669	acucuaccggacaguggaccu	CI01000112	3879089..3879149	3.09218	4.54494	3.01722	3.41517	3.51103	3.33836	80	113	46	85	78	84	0.555637	-0.0354024	0.143334	0.18327	0.110515	CI01000112:3879089..3879149:+|agguccacugcaggcgaguuugaccaagcuugaagcuaaacucuaccggacaguggaccu
cid-miR-nov-670	auaagucauuugccguugcugc	CI01000112	3933260..3933319	2.89892	1.72949	1.34463	3.37499	2.88084	3.41784	75	43	20.5	84	64	86	-0.745168	-1.1083	0.21937	-0.009023	0.237571	CI01000112:3933259..3933319:+|aucagggguuaaugauuuaauuacuccaugucaugaguauaagucauuugccguugcugc
cid-miR-nov-671	uaauguguucucuguuagccu	CI01000112	3933643..3933688	0	0	1.73818	4.33928	2.79082	3.13965	0	0	26.5	108	62	79	none	>100	>100	>100	>100	CI01000112:3933643..3933688:+|gccagcagugagcauagugaagaauaauguguucucuguuagccu
cid-miR-nov-672	uuugacagcuuuuucucuccccu	CI01000112	3935822..3935880	0.463827	0.56309	0	0	0	0	12	14	0	0	0	0	0.279778	<100	<100	<100	<100	CI01000112:3935822..3935880:+|uuugacagcuuuuucucuccccuaauugagcaugugagagagaaagagugcccagaua
cid-miR-nov-673	ugggaauaccagaugcuguaagcuu	CI01000112	4956834..4956897	0	0	1.607	0	0	0	0	0	24.5	0	0	0	none	>100	none	none	none	CI01000112:4956834..4956897:+|gcugcaguagaugguuaguacuuggauggaagaccgccugggaauaccagaugcuguaagcuu
cid-miR-nov-674	ccaccccacugcacguccagug	CI01000112	667325..667381	0	2.5339	0	0	2.34069	1.98712	0	63	0	0	52	50	>100	none	none	>100	>100	CI01000112:667325..667381:+|cuggauguccagagaggaggagaguucuaucccuccaccccacugcacguccagug
cid-miR-nov-675	ucucaugugaacuucacaacaca	CI01000113	1350209..1350272	1.73935	1.12618	0.88549	1.08482	1.0353	0.874332	45	28	13.5	27	23	22	-0.627112	-0.974002	-0.681094	-0.748495	-0.992296	CI01000113:1350209..1350272:-|guugugaaguucaugugagaaaugguguuuccacuuuacuucucaugugaacuucacaacaca
cid-miR-nov-676	gcuuaugugagugacagguugc	CI01000113	228897..228952	0.69574	0.844635	0.787102	0.924106	0.540158	0.317939	18	21	12	23	12	8	0.279778	0.178001	0.409508	-0.365167	-1.1298	CI01000113:228897..228952:+|gcuuaugugagugacagguugcuggaggauagacaaccugucacucacaugagca
cid-miR-nov-677	caaggaucucauugaauggauga	CI01000113	2358208..2358279	0	0	0	0	0	0.397424	0	0	0	0	0	10	none	none	none	none	>100	CI01000113:2358208..2358279:-|caaggaucucauugaauggaugaucaauaaagaaccagcugagagauugaccauugaugagguccuacgac
cid-miR-nov-678	uaggccucauugacuuccguag	CI01000115	1573105..1573169	49.7068	31.5733	43.6514	44.9597	33.7149	34.4964	1286	785	665.5	1119	749	868	-0.65474	-0.187416	-0.144809	-0.560057	-0.526998	CI01000115:1573105..1573169:-|uaggccucauugacuuccguaguauuuuuuuuccguauuauggaagucuguguggcccauuaac
cid-miR-nov-679	uauggccuccugaagugacucau	CI01000115	1606740..1606794	0.850349	0.361986	0.360755	0	0.540158	0.596135	22	9	5.5	0	12	15	-1.23212	-1.23704	<100	-0.654673	-0.512416	CI01000115:1606740..1606794:+|gggucauuaggugucauggguuuuuguuucuuauggccuccugaagugacucau
cid-miR-nov-680	aaucuggcccacauccaagug	CI01000115	1986826..1986883	0.541131	1.40772	0	0	1.66549	0.635878	14	35	0	0	37	16	1.37931	<100	<100	1.62189	0.23277	CI01000115:1986826..1986883:+|aaucuggcccacauccaagugugacgucagaagccacuuggaugugggcgggguuag
cid-miR-nov-681	auuacauugaaguguuucuucug	CI01000115	2098985..2099044	0.773045	0.965297	0.787102	0.80357	0.630185	0.67562	20	24	12	20	14	17	0.32042	0.0259981	0.0558713	-0.294777	-0.19434	CI01000115:2098985..2099044:+|auuacauugaaguguuucuucuggguuugcacgauucccagagugcacuucuguaauga
cid-miR-nov-682	gaaaaaaugucucaaucaaccu	CI01000115	2534146..2534203	1.15957	0	0.852694	0.642856	0.630185	0.715363	30	0	13	16	14	18	<100	-0.443487	-0.851019	-0.87974	-0.69684	CI01000115:2534146..2534203:-|guugauaggacacuuuuugccauugagaugacugggaaaaaaugucucaaucaaccu
cid-miR-nov-683	ucuagauccagucacuguugucc	CI01000115	518810..518875	0.541131	0.361986	0.327959	0.763392	0	0	14	9	5	19	0	0	-0.580044	-0.722463	0.496444	<100	<100	CI01000115:518810..518875:-|acuuacggugauggagauauaaucuaugugucaucugaagguucuagauccagucacuguugucc
cid-miR-nov-684	aacacuguuaaacaaacaaacacu	CI01000116	632397..632462	0	0.522869	0.491939	0	0	0	0	13	7.5	0	0	0	>100	>100	none	none	none	CI01000116:632397..632462:-|acuuuguuuguuuaacaguucugucuaauaauuuauuaaacaacacuguuaaacaaacaaacacu
cid-miR-nov-685	agcauaaguugaucguagcucc	CI01000117	123932..123989	0	0.361986	0.229571	0.321428	0.765224	0	0	9	3.5	8	17	0	>100	>100	>100	>100	none	CI01000117:123932..123989:+|agcauaaguugaucguagcuccauuggugguaauggagcuaugaucaacuuaggcuu
cid-miR-nov-686	aaucauccucuugaucuuuggcc	CI01000118	373454..373519	0	0.723973	0.393551	0	0	0.437166	0	18	6	0	0	11	>100	>100	none	none	>100	CI01000118:373454..373519:+|aaucauccucuugaucuuuggccaauuaaaguucaauuuuggccuagauccguuggaugaaacug
cid-miR-nov-687	cauguuuccucuaaacacuga	CI01000118	742579..742638	0	0	0.819898	0.763392	0	0	0	0	12.5	19	0	0	none	>100	>100	none	none	CI01000118:742579..742638:+|gaguguguagcggaaaguuuggggguuuuuuuaacgcucauguuuccucuaaacacuga
cid-miR-nov-688	auugcaagauauaaagucaga	CI01000119	1304188..1304255	0	0	0.819898	0	0	0	0	0	12.5	0	0	0	none	>100	none	none	none	CI01000119:1304188..1304255:+|agacuuuuuuuucuugcaauugcgaguuuaucucucacaauucggaauugcaagauauaaagucaga
cid-miR-nov-689	cugggaccccauugacuucca	CI01000119	2297109..2297177	1.39148	1.52839	0	0	0	0	36	38	0	0	0	0	0.135388	<100	<100	<100	<100	CI01000119:2297109..2297177:+|cugggaccccauugacuuccauaguauggaaaaaaauacuagggaaguaaaugggucccaucaacugu
cid-miR-nov-690	gaugguuuguuacaacuggagcc	CI01000120	630485..630545	0.657088	0.683752	0.459143	0	0.585172	0.437166	17	17	7	0	13	11	0.0573859	-0.517144	<100	-0.167227	-0.587906	CI01000120:630485..630545:-|gaugguuuguuacaacuggagccaugaaacagugaaugcuccaguuguaauaaaccaucu
cid-miR-nov-691	uguccugauuguaauguuuuauc	CI01000122	376077..376139	0	0	0	0.522321	0	0.755105	0	0	0	13	0	19	none	none	>100	none	>100	CI01000122:376077..376139:-|uguccugauuguaauguuuuaucagagacauugacucugauaagggauuuacaucaguguga
cid-miR-nov-692	agauggacuaaaaaugaacucc	CI01000123	2908..2977	0	0.764193	0	0	0	0.83459	0	19	0	0	0	21	>100	none	none	none	>100	CI01000123:2908..2977:+|aagaucauuuuuaguccaucucugcaagacagacuuuucaggauaugagauggacuaaaaaugaacucc
cid-miR-nov-693	uaucgcagcccucccacugagcu	CI01000127	1385905..1385970	1.46879	1.85015	1.24624	1.24553	1.7105	1.15253	38	46	19	31	38	29	0.33302	-0.237036	-0.23786	0.219796	-0.349821	CI01000127:1385905..1385970:+|uaucgcagcccucccacugagcugaugaauuaguaacgugcagcagugggacgcuccguaaugag
cid-miR-nov-694	acaggcaucuaucagcggauc	CI01000127	2062013..2062101	1.68137	0	0	0.863838	0	0	43.5	0	0	21.5	0	0	<100	<100	-0.960807	<100	<100	CI01000127:2062013..2062101:-|acaggcaucuaucagcggauccgucuaucagcggauauauuagggauccgcugauagacgaauccgcugauagaugucugcuuucaac
cid-miR-nov-695	acagaaugaggacguaugaucu	CI01000127	517800..517860	0	1.00552	0.688714	0.763392	0.810238	0.556393	0	25	10.5	19	18	14	>100	>100	>100	>100	>100	CI01000127:517800..517860:-|aaucagcgucuucagucugcuuuacauuaucaccaggaacagaaugaggacguaugaucu
cid-miR-nov-696	auuuguucauaaaucaggcua	CI01000127	518139..518193	0.154609	0	0	0	0	0.317939	4	0	0	0	0	8	<100	<100	<100	<100	1.04013	CI01000127:518139..518193:-|auuuguucauaaaucaggcuaaauaauaaccauagccugauuuaugaacaaagg
cid-miR-nov-697	ucauggcucgccuucuggcuug	CI01000128	287622..287678	0.425175	0.683752	0.426347	0.361607	0.360106	0.635878	11	17	6.5	9	8	16	0.685417	0.00397179	-0.233635	-0.239636	0.580694	CI01000128:287622..287678:-|ggccgagggcugggccuaugaugaguuacuauucucauggcucgccuucuggcuug
cid-miR-nov-698	aaguugcuauauaaggacuaca	CI01000129	1232525..1232585	0.966306	1.20662	0.524735	0.763392	0.315092	0.317939	25	30	8	19	7	8	0.32042	-0.880892	-0.340057	-1.61671	-1.60373	CI01000129:1232525..1232585:+|aaguugcuauauaaggacuacagugcuuguaguaguuguaguccuuauuuaggaacauac
cid-miR-nov-699	acuacucugugugugcacuugg	CI01000129	1341171..1341229	0	0	0	0	0.360106	0.198712	0	0	0	0	8	5	none	none	none	>100	>100	CI01000129:1341171..1341229:+|acuacucugugugugcacuuggauggguuaaaugcagagcacauauucugaguauggg
cid-miR-nov-700	ucccacuggagauucucucugga	CI01000129	1669950..1670032	0.579784	0	0.481007	0	0	0	15	0	7.33333	0	0	0	<100	-0.269458	<100	<100	<100	CI01000129:1669950..1670032:-|ucccacuggagauucucucuggagauucccucuggagauucucucuggagauucucuggagauucccacuggagagucuuac
cid-miR-nov-701	uucccacuggagauucucucug	CI01000129	1670129..1670189	0	0	0	0	0.51015	0	0	0	0	0	11.3333	0	none	none	none	>100	none	CI01000129:1670129..1670189:-|uucccacuggagauucucucuggagagugccucuggagauucccacuggagauucucacu
cid-miR-nov-702	uuaagaaugggcaacaaauuuc	CI01000129	363025..363090	1.23687	0	0	0	0.720211	0	32	0	0	0	16	0	<100	<100	<100	-0.780204	<100	CI01000129:363025..363090:+|uuaagaaugggcaacaaauuucgaucuaaaguauccagauagaaauuugaugcccauucucaaug
cid-miR-nov-703	ucuaaggcgcuauuauggacu	CI01000129	435738..435792	0.502479	1.12618	0.295163	0.562499	1.0353	1.07304	13	28	4.5	14	23	27	1.1643	-0.767551	0.162787	1.04292	1.09457	CI01000129:435738..435792:+|uucauaguaguaucuaaagguacauacugguccucuaaggcgcuauuauggacu
cid-miR-nov-704	uuugauacugauccgaugagau	CI01000130	791106..791167	0.34787	0	0	0.200893	0	0.278197	9	0	0	5	0	7	<100	<100	-0.792126	<100	-0.322445	CI01000130:791106..791167:+|uuugauacugauccgaugagaugaauucacaugauucaucucaucggaucaguaucaaaac
cid-miR-nov-705	uaaccuggauuguggaguuucc	CI01000131	315026..315077	2.70566	3.01655	1.83657	1.88839	2.83583	2.98068	70	75	28	47	63	75	0.156922	-0.558964	-0.518823	0.0677926	0.139661	CI01000131:315026..315077:-|uaaccuggauuguggaguuuccauuuuggaaacuccacaauccagguaaau
cid-miR-nov-706	cuccccauuuacuaccauagu	CI01000132	103018..103071	0.657088	0.965297	0.688714	0.522321	0.945277	0.83459	17	24	10.5	13	21	21	0.554886	0.0678183	-0.331152	0.52465	0.34498	CI01000132:103018..103071:+|cuccccauuuacuaccauaguaggaaaaauaaauaugguagucaauggggggu
cid-miR-nov-707	aacgaggcgacuuuggcacaag	CI01000132	60396..60456	0	0	0	0	0.495145	0	0	0	0	0	11	0	none	none	none	>100	none	CI01000132:60396..60456:-|uuugugucgauauugccccugugucauaagccgugguaaacgaggcgacuuuggcacaag
cid-miR-nov-708	ugaaagugaauggugacuguc	CI01000133	1165989..1166037	0	4.38406	0	0	0	0	0	109	0	0	0	0	>100	none	none	none	none	CI01000133:1165989..1166037:+|ugaaagugaauggugacugucuuggggaaaguuacuuuuaaaaguaau
cid-miR-nov-709	caacggaaguaauguccugcacu	CI01000133	1783249..1783311	1.50744	0.844635	0	0.602678	0.99029	2.0666	39	21	0	15	22	52	-0.835699	<100	-1.32264	-0.606175	0.455163	CI01000133:1783249..1783311:-|caacggaaguaauguccugcacucauugaaguauaagcgcaagacaucacuuccgucaucag
cid-miR-nov-710	ucaggagugcaccuaugaagcc	CI01000133	887555..887608	0.386522	0	0	0	0.315092	0.298068	10	0	0	0	7	7.5	<100	<100	<100	-0.294777	-0.374912	CI01000133:887555..887608:-|ucaggagugcaccuaugaagccauguuucggcuucauaggugcacuccugaua
cid-miR-nov-711	guaccagaagugggccggaucu	CI01000135	1411226..1411283	5.70121	2.25236	2.51435	4.01785	4.38879	3.61656	147.5	56	38.3333	100	97.5	91	-1.33983	-1.18108	-0.504844	-0.377445	-0.656651	CI01000135:1411226..1411283:+|auccagcccacaucugguccacauguaauccgcauguaccagaagugggccggaucu
cid-miR-nov-712	uuuauacugugcauaaaggugug	CI01000135	1499624..1499685	0	0	0	0.401785	0	0	0	0	0	10	0	0	none	none	>100	none	none	CI01000135:1499624..1499685:+|uuuauacugugcauaaaggugugcuacucaugugacacacuuugugcauauuauauagaag
cid-miR-nov-713	uaaagaauguugguaaccaaac	CI01000135	917965..918017	14.4559	15.0425	9.47802	0	8.8676	12.0817	374	374	144.5	0	197	304	0.0573859	-0.609005	<100	-0.705047	-0.258842	CI01000135:917965..918017:-|uaaagaauguugguaaccaaacaguugaugguuagguuacucguauucuuca
cid-miR-nov-714	ucuuaaccuguaugaccugca	CI01000136	1031466..1031525	0.502479	0.56309	0.393551	0.441964	0	0	13	14	6	11	0	0	0.164301	-0.352514	-0.185137	<100	<100	CI01000136:1031466..1031525:+|uggucaggcagcuauugauguuccuuucuauuaucucaucuuaaccuguaugaccugca
cid-miR-nov-715	aaaagggucucaauuuauuug	CI01000136	475478..475537	6.0684	5.22869	6.52639	7.51338	7.06707	11.0484	157	130	99.5	187	157	278	-0.214867	0.104968	0.308145	0.219796	0.864446	CI01000136:475478..475537:-|cagguaaauugaggcacuuuuguuguugagauaaauagaaaagggucucaauuuauuug
cid-miR-nov-716	ugcaagucuuaugaagucaugug	CI01000137	263149..263212	0.193261	0.241324	0.131184	0	0	0.278197	5	6	2	0	0	7	0.32042	-0.558964	<100	<100	0.525552	CI01000137:263149..263212:-|ugcaagucuuaugaagucaugugauaauuuucucugaggaacaggcuucagaugacuuguaau
cid-miR-nov-717	cagacuucaccagacuuguga	CI01000137	263343..263405	0	0	0	0.160714	0.270079	0	0	0	0	4	6	0	none	none	>100	>100	none	CI01000137:263343..263405:-|ugcaagucuuaugaagucaugugauaauuucgucugaggaacagacuucaccagacuuguga
cid-miR-nov-718	uuuuucugacuccauuggca	CI01000137	70302..70368	0	0	0	0	0	2.42428	0	0	0	0	0	61	none	none	none	none	>100	CI01000137:70302..70368:+|cuaauggcgucagaaaaauaaacgaugcaaagggaaaacaagauuauuuuucugacuccauuggca
cid-miR-nov-719	aggaacugagaauaucuguga	CI01000138	1197488..1197545	0	0	0	0.441964	0.720211	1.07304	0	0	0	11	16	27	none	none	>100	>100	>100	CI01000138:1197488..1197545:-|aggagauacucaaagcuucacugaaucgcuuacaggaggaacugagaauaucuguga
cid-miR-nov-720	aacaauggcuaccgucaacugu	CI01000139	780487..780558	0	0.281545	0.393551	0.341517	0	0	0	7	6	8.5	0	0	>100	>100	>100	none	none	CI01000139:780487..780558:-|aguugacguuaagcauugacuuccauaguguuuuuuuccuacuauggaaaacaauggcuaccgucaacugu
cid-miR-nov-721	ucguuuuuaugugaauuuuggga	CI01000140	174101..174176	1.08226	1.08596	0.951082	1.40625	0.855251	1.11279	28	27	14.5	35	19	28	0.00491848	-0.18641	0.377799	-0.339632	0.0401253	CI01000140:174101..174176:-|ucguuuuuaugugaauuuugggauaucgcauaaauaccacuggauggaaaaaccaagaugcacauaaaaacaugu
cid-miR-nov-722	uaaaacacagacaguucuguuc	CI01000140	2331424..2331490	0	0	0.393551	0	0.780229	0.67562	0	0	6	0	17.3333	17	none	>100	none	>100	>100	CI01000140:2331424..2331490:-|uaaaacacagacaguucuguucauugguggaaaaaugugaacgugcagaacugcuuguguuucugu
cid-miR-nov-723	cugaugaagucacucuaugacccg	CI01000140	810697..810759	0.69574	1.32728	0.426347	0	2.3857	1.11279	18	33	6.5	0	53	28	0.931855	-0.706522	<100	1.77779	0.677555	CI01000140:810697..810759:+|cugaugaagucacucuaugacccgcggggucugcgucucgggauagguugauuucauugcau
cid-miR-nov-724	ugauggaagugaucucucacgc	CI01000142	216720..216779	0	0	0	0	0	0.516651	0	0	0	0	0	13	none	none	none	none	>100	CI01000142:216720..216779:-|ugauggaagugaucucucacgcuuugcuucaaugagugcgagcgaucacuuccguuguc
cid-miR-nov-725	ucauggcguaguguaguacguc	CI01000143	833988..834069	1.27552	2.69479	1.5742	1.56696	1.53045	1.43073	33	67	24	39	34	36	1.07908	0.303532	0.296879	0.262864	0.165656	CI01000143:833988..834069:-|uguaguacacaaugccaugaugcucuacacaaugacaugacgcguuauagcgcaggacgucauggcguaguguaguacguc
cid-miR-nov-726	ugauggcccgcuuuuccgguuuga	CI01000144	36370..36428	0	0	0.524735	3.21428	0	0	0	0	8	80	0	0	none	>100	>100	none	none	CI01000144:36370..36428:+|agacugguggcuggguccauagugauuauuuuucugauggcccgcuuuuccgguuuga
cid-miR-nov-727	uacgggccauugaauucuuag	CI01000144	41049..41125	0	0	0	0	0	0.476908	0	0	0	0	0	12	none	none	none	none	>100	CI01000144:41049..41125:-|uacgggccauugaauucuuagaaaggugguacaccucgggugugcauuauuuucuaagaauucaauggcccagagu
cid-miR-nov-729	uugacgguagcccuugacuucc	CI01000146	1036498..1036565	0	0	1.34463	0	2.47573	0	0	0	20.5	0	55	0	none	>100	none	>100	none	CI01000146:1036498..1036565:+|uugacgguagcccuugacuuccauuguaggaaaaaaauauuacggaagucaauggcuaccgucaacu
cid-miR-nov-730	cuuggacguacaaugcuuuuggg	CI01000152	1396106..1396181	0.386522	0	0	0	0	0	10	0	0	0	0	0	<100	<100	<100	<100	<100	CI01000152:1396106..1396181:-|caaaagcauuguaagcccaaguagaucgcagaaaccaguucucuacaacugacuuggacguacaaugcuuuuggg
cid-miR-nov-731	uuugaucuuucugcccucagc	CI01000152	2335551..2335604	0.502479	0.643531	0	0	0.720211	0.476908	13	16	0	0	16	12	0.356946	<100	<100	0.519356	-0.0753519	CI01000152:2335551..2335604:-|agagggcagagagauuuuuguuuguuuuaaccuuugaucuuucugcccucagc
cid-miR-nov-732	ucauggaagucaauggcuaccg	CI01000152	2616348..2616405	1.08226	1.24684	0.72151	1.36607	0	0.83459	28	31	11	34	0	21	0.204227	-0.58496	0.335979	<100	-0.374912	CI01000152:2616348..2616405:-|uagccauugacugcccuaguauuuuuuuuuccauaucauggaagucaauggcuaccg
cid-miR-nov-733	uuggagacacucccagagagc	CI01000152	2717183..2717245	0	0	0	0	0	0.397424	0	0	0	0	0	10	none	none	none	none	>100	CI01000152:2717183..2717245:+|ucuggaguguguagccaaacagucagaaacgcugaagccauuuggagacacucccagagagc
cid-miR-nov-734	auucaagagggcugaggauuauc	CI01000152	785131..785200	0	0.603311	0.491939	0.763392	0.900264	1.0333	0	15	7.5	19	20	26	>100	>100	>100	>100	>100	CI01000152:785131..785200:+|auucaagagggcugaggauuaucccauagaucucuacuaccugauggaucucagcuacucuaugaaaga
cid-miR-nov-735	ucuguaaugaaugucaagaccu	CI01000153	181460..181515	4.48366	9.17032	4.72261	4.54017	6.25683	11.0881	116	228	72	113	139	279	1.03229	0.0749077	0.0180693	0.480756	1.30627	CI01000153:181460..181515:+|uucuugauguuucuuauaggaucuccagauauaucuguaaugaaugucaagaccu
cid-miR-nov-736	ucacgcaugugcauugaguugacg	CI01000153	256769..256832	0.966306	1.3675	0.590326	0.924106	0.585172	1.23201	25	34	9	23	13	31	0.500993	-0.710967	-0.0644229	-0.723621	0.350465	CI01000153:256769..256832:+|gaacacaaagcgcaugugucgugaugcucuugugaacucucacgcaugugcauugaguugacg
cid-miR-nov-737	auccaggucacggcacca	CI01000154	1063620..1063689	0	0	0	0	0	5.52419	0	0	0	0	0	139	none	none	none	none	>100	CI01000154:1063620..1063689:+|auccaggucacggcaccacugcaagugauccuaauagcacaguugcaguggugccaugacccuggauug
cid-miR-nov-738	uccuaaucaaacaccugccugu	CI01000155	307235..307293	0	0	0	0.482142	0.270079	0	0	0	0	12	6	0	none	none	>100	>100	none	CI01000155:307235..307293:+|uccuaaucaaacaccugccuguaauaaucaaguuugacuagcagguucugauuguggu
cid-miR-nov-739	ugucgaauugauuaaucgcgauu	CI01000158	1461267..1461349	0	0	0	0	0	1.27176	0	0	0	0	0	32	none	none	none	none	>100	CI01000158:1461267..1461349:+|ugucgaauugauuaaucgcgauuaaucacauacauacacacacuuuuguuagaugcaauuaaucgcgauuaaucgauuugac
cid-miR-nov-740	uaugagacaguuguugccaagc	CI01000158	513807..513889	0	0	0	0	0.450132	0.317939	0	0	0	0	10	8	none	none	none	>100	>100	CI01000158:513807..513889:+|uaugagacaguuguugccaagcuuucgauuaaauuucauauuugaaaucaccaaugaaauuugacaacaacugucucauaaa
cid-miR-nov-741	guaccagauguggaccggaucu	CI01000158	528157..528214	0	0.603311	0	0	1.26037	0	0	15	0	0	28	0	>100	none	none	>100	none	CI01000158:528157..528214:-|auccggcccacauuugguccguguguaauccacauguaccagauguggaccggaucu
cid-miR-nov-742	aauggaagugaugucucucacu	CI01000161	1048211..1048268	0	0	0	2.71205	0	0	0	0	0	67.5	0	0	none	none	>100	none	none	CI01000161:1048211..1048268:-|aauggaagugaugucucucacucauugaaguauaggcgcgagacaucacuuccguug
cid-miR-nov-743	cgggccggaucugggccgaca	CI01000166	127932..127998	0.309218	0.482648	0.295163	0.482142	0	0	8	12	4.5	12	0	0	0.642348	-0.0671113	0.640834	<100	<100	CI01000166:127932..127998:-|ugucggcccagaucugguccgcauguaauccacauguaucagaugcgggccggaucugggccgaca
cid-miR-nov-744	ucgcccccuguugacuaccaua	CI01000166	50868..50931	6.0684	8.78822	0	7.79463	7.33715	7.39208	157	218.5	0	194	163	186	0.534255	<100	0.361163	0.273903	0.284663	CI01000166:50868..50931:-|ucgcccccuguugacuaccauaguaggaaaaauaaauacuaugguacucaaugggggaugaga
cid-miR-nov-745	aauaacgcuucagaaucuuugu	CI01000166	552437..552526	0.541131	0.402207	0	0	0.495145	0	14	10	0	0	11	0	-0.428041	<100	<100	-0.128128	<100	CI01000166:552437..552526:+|aaagauucugaagcguuauuaauucaugacauugguuuuaagucgucuucugcgcuacacgugaauuaauaacgcuucagaaucuuugu
cid-miR-nov-746	augccggaagugaucucuugcg	CI01000167	487894..487955	10.2815	0	0	8.07588	0	16.0162	266	0	0	201	0	403	<100	<100	-0.348359	<100	0.639479	CI01000167:487894..487955:+|augccggaagugaucucuugcguguauuugucaaugagcgcgagcgaucacuuccggcauc
cid-miR-nov-747	ugcaccggucucgggucucuca	CI01000167	647815..647890	0	0	0	0	6.39187	0	0	0	0	0	142	0	none	none	none	>100	none	CI01000167:647815..647890:-|agggaacggcacgaggccggugacgcgaguguuaaugagugucagcuacgcguugcaccggucucgggucucuca
cid-miR-nov-748	agagacucgagaccggugacg	CI01000167	649166..649230	0.966306	0.361986	0	1.44643	3.421	1.94738	25	9	0	36	76	49	-1.41655	<100	0.58194	1.82387	1.01098	CI01000167:649166..649230:+|agagacucgagaccggugacgcgaguguuaaugagcaucagcugcgcguugcaccggucucuca
cid-miR-nov-749-3p	aaagguauucugugguugcuua	CI01000168	193868..193928	0.386522	0.522869	0.426347	0.642856	0	0.238454	10	13	6.5	16	0	6	0.435898	0.141475	0.733943	<100	-0.69684	CI01000168:193868..193928:-|aaagguauucugugguugcuuacuauaucaaggcucuuuguaaccacuaagaauaccuuc
cid-miR-nov-749-5p	ucugacugcagcaacguuccauu	CI01000169	139868..139928	28.8346	24.6553	15.9388	27.0401	21.8314	25.5146	746	613	243	673	485	642	-0.225903	-0.855256	-0.0926978	-0.401395	-0.176477	CI01000169:139868..139928:-|ugaaacguuguuuuagugaagugcuacaauguugcauucugacugcagcaacguuccauu
cid-miR-nov-750	aucgauguaccucuugaugga	CI01000169	636983..637048	2.89892	1.3675	0.72151	0	0	1.62944	75	34	11	0	0	41	-1.08397	-2.00642	<100	<100	-0.831141	CI01000169:636983..637048:-|aucgauguaccucuugauggaaauaacaucacaacauuuauuuccaacaagaggugccucgauuu
cid-miR-nov-751	cggcacguugacgcgauuggua	CI01000171	719747..719802	14.5332	11.2216	9.67479	13.1384	10.5781	8.18693	376	279	147.5	327	235	206	-0.373082	-0.587054	-0.145571	-0.458276	-0.827963	CI01000171:719747..719802:+|cggcacguugacgcgauugguaauaagguaaaccaaucgcgucaacaugccggcg
cid-miR-nov-752	cuuuucuuacuccauugacgga	CI01000173	248596..248668	0	0	0.951082	0.964284	0	1.11279	0	0	14.5	24	0	28	none	>100	>100	none	>100	CI01000173:248596..248668:+|aaugucaauggggucagaagaauaaucccuuugaacuuuacuuaaguuuacuuuucuuacuccauugacgga
cid-miR-nov-753	caguuugugaaaguaguaagcu	CI01000173	304734..304803	2.28048	2.81545	1.607	3.05357	4.68137	6.31904	59	70	24.5	76	104	159	0.304026	-0.50497	0.421156	1.03759	1.47037	CI01000173:304734..304803:-|uauacuacuacuauuucugcaguacauaguaggccuauguaugugcacaguuugugaaaguaguaagcu
cid-miR-nov-754	cauacuauuuaggauggauaga	CI01000179	1093640..1093701	0.889002	1.1664	0	0	0	0	23	29	0	0	0	0	0.391805	<100	<100	<100	<100	CI01000179:1093640..1093701:+|ccuauccggccuaaauaguauugaauauuacuaaugucacauacuauuuaggauggauaga
cid-miR-nov-755	uacuuuagaagucaauggcuac	CI01000179	365138..365190	0	0	0.688714	0	0	0	0	0	10.5	0	0	0	none	>100	none	none	none	CI01000179:365138..365190:-|agccaaugauuuccagagugggauaaaaaauacuuuagaagucaauggcuac
cid-miR-nov-756	cuauggaagucaauggcuacu	CI01000180	1662486..1662541	0	0	0	2.33035	0	0	0	0	0	58	0	0	none	none	>100	none	none	CI01000180:1662486..1662541:-|guagccguugacuucuauaguauuuauuuuccuacuauggaagucaauggcuacu
cid-miR-nov-757	uaauuaacacucgccaacgccg	CI01000180	709118..709180	0.309218	0	0	0.28125	0	0	8	0	0	7	0	0	<100	<100	-0.136774	<100	<100	CI01000180:709118..709180:+|uaauuaacacucgccaacgccgauuuuuacucgcauuuggcgcuuggcgaguguuaauuaaa
cid-miR-nov-758	uugagaauggacaacaaauuuc	CI01000184	237139..237204	0.863234	0	0	0	0	0	22.3333	0	0	0	0	0	<100	<100	<100	<100	<100	CI01000184:237139..237204:+|uugagaauggacaacaaauuucuauccggauaucuugagagaauuuuuguugcccauucauaaug
cid-miR-nov-759	agaguugcgagauguaaacuca	CI01000184	731414..731468	0	0	0	0	0.540158	0	0	0	0	0	12	0	none	none	none	>100	none	CI01000184:731414..731468:-|aaaagacaucacgcaauucugggaaaaaagucagaguugcgagauguaaacuca
cid-miR-nov-760-3p	ucgguuauuggagaucucaaca	CI01000184	876000..876055	0	0	0	5.10267	0	0	0	0	0	127	0	0	none	none	>100	none	none	CI01000184:876000..876055:+|uugagaucuccaauaaccgauuuuguuaccaaaucgguuauuggagaucucaaca
cid-miR-nov-760-5p	uugagaucuccaauaaccgauu	CI01000184	876000..876055	5.37266	5.40968	4.19788	0	4.86143	5.26586	139	134.5	64	0	108	132.5	0.00990719	-0.355977	<100	-0.144258	-0.0289672	CI01000184:876000..876055:+|uugagaucuccaauaaccgauuuuguuaccaaaucgguuauuggagaucucaaca
cid-miR-nov-761	uccaccacucugagcagucugu	CI01000186	719447..719502	0	0	0	0	0.720211	0.596135	0	0	0	0	16	15	none	none	none	>100	>100	CI01000186:719447..719502:+|uccaccacucugagcagucugugaucaugcccccacacaaugcucacggugguau
cid-miR-nov-762	cacugagaucgcccccuag	CI01000189	1226257..1226313	0.34787	0.402207	0	0	0.900264	1.15253	9	10	0	0	20	29	0.209389	<100	<100	1.3718	1.72818	CI01000189:1226257..1226313:+|gugggcgaucucugugaacccaugaaucauguggauucacugagaucgcccccuag
cid-miR-nov-763	acugaggauuggaucguaagccg	CI01000189	2066540..2066595	0.657088	0.442428	0	0	0	0	17	11	0	0	0	0	-0.570645	<100	<100	<100	<100	CI01000189:2066540..2066595:-|gcuacggugaggguaucagugcaggggcugauacugaggauuggaucguaagccg
cid-miR-nov-764	guaccggaugugggccggaucu	CI01000189	2583481..2583538	0	0.764193	0	0	1.98058	0	0	19	0	0	44	0	>100	none	none	>100	none	CI01000189:2583481..2583538:-|auccggcccacaucugguccauguauaauccacauguaccggaugugggccggaucu
cid-miR-nov-765	ugauguucccauucugauguug	CI01000189	391871..391958	0.927654	0.361986	0.491939	0.482142	0.720211	0.874332	24	9	7.5	12	16	22	-1.35765	-0.915108	-0.944129	-0.365167	-0.0854056	CI01000189:391871..391958:-|ugauguucccauucugauguugagcaauuaaagcuguuggacugcugugaaacugcuuuagauucaacaucagugagguacaucaau
cid-miR-nov-766	guaaccagacaguugauggca	CI01000189	3953088..3953177	0.657088	0	0	0	0	0	17	0	0	0	0	0	<100	<100	<100	<100	<100	CI01000189:3953088..3953177:+|guaaccagacaguugauggcaccuguuaacuuccauaguauuuuuuccuauuauggaggucaaugggugccauccacugucugguuacu
cid-miR-nov-767	ugaaaaugaauggugacuaauac	CI01000189	3958176..3958236	0.425175	0	0	0.200893	0	0.397424	11	0	0	5	0	10	<100	<100	-1.08163	<100	-0.0973782	CI01000189:3958176..3958236:-|ucagucaccauucaguuucauagcuuuuuccauauaaugaaaaugaauggugacuaauac
cid-miR-nov-768	auuagucaccauucauuuucau	CI01000189	3958178..3958239	2.82161	7.48105	2.00055	2.33035	7.42718	5.92161	73	186	30.5	58	165	149	1.40672	-0.496124	-0.275972	1.39629	1.06947	CI01000189:3958178..3958239:+|auuagucaccauucauuuucauuauauggaaaaagcuaugaaacugaauggugacugaggc
cid-miR-nov-769	acaacgaaagugaauggugacu	CI01000189	4033586..4033640	0	0	0	5.30356	0	0	0	0	0	132	0	0	none	none	>100	none	none	CI01000189:4033586..4033640:-|ucaccguucacuuucauugcaucuuuuuccauacaacgaaagugaauggugacu
cid-miR-nov-770	gcaaugaaagugaacggugacu	CI01000189	4033594..4033642	0.734393	0	0	1.36607	0.495145	0	19	0	0	34	11	0	<100	<100	0.895407	-0.5687	<100	CI01000189:4033594..4033642:+|uucacuuucguuguauggaaaaagaugcaaugaaagugaacggugacu
cid-miR-nov-771	uucugcugagaagggaugaga	CI01000192	67417..67475	0	0.522869	0	0.241071	0.225066	0	0	13	0	6	5	0	>100	none	>100	>100	none	CI01000192:67417..67475:+|ccaucccuacucagaaguacaguguuuuucugugguguucugcugagaagggaugaga
cid-miR-nov-772	uuuaugacugguagcauuuuua	CI01000193	436363..436414	0	0.402207	0	0	0	0	0	10	0	0	0	0	>100	none	none	none	none	CI01000193:436363..436414:+|aagaugcuaccacagucauaaauuggucauuuaugacugguagcauuuuua
cid-miR-nov-773	uugguggaccccacugacuucc	CI01000195	48647..48717	0	0	0	0	0.810238	0	0	0	0	0	18	0	none	none	none	>100	none	CI01000195:48647..48717:+|uugguggaccccacugacuuccauaguauuuauuucuccauacuaaggaagucagcggugucccacaacu
cid-miR-nov-774	cacagauaucaaaucaaacagu	CI01000195	550119..550179	0	0.442428	0	0	0.360106	0.894203	0	11	0	0	8	22.5	>100	none	none	>100	>100	CI01000195:550119..550179:-|cacagauaucaaaucaaacaguuuccacguuggcacuguuugaucugauaucugugguuu
cid-miR-nov-775	uccaauucugagcaaaaaaagu	CI01000196	158544..158605	0.463827	0	0	0	0	0	12	0	0	0	0	0	<100	<100	<100	<100	<100	CI01000196:158544..158605:+|uccaauucugagcaaaaaaagucagcguacaauucugacuuuauaucucagaauugcgacu
cid-miR-nov-776	cgaaucacucuguugguacuuug	CI01000196	297395..297463	0	0.281545	0.295163	0	0	0	0	7	4.5	0	0	0	>100	>100	none	none	none	CI01000196:297395..297463:-|aaguaccgcaagagcgauuagagagcagacagcuccauaugcuuucgaaucacucuguugguacuuug
cid-miR-nov-777	uuucugguccccauugacuucu	CI01000197	99113..99181	0.889002	0	0	0	0	0	23	0	0	0	0	0	<100	<100	<100	<100	<100	CI01000197:99113..99181:+|uuucugguccccauugacuucuauaguaugaaaaaaaaacagacuaugggagucaauggggaccagaa
cid-miR-nov-778	uacuuuucugaccccauuggca	CI01000204	269376..269422	0	0.683752	0	0	0	0	0	17	0	0	0	0	>100	none	none	none	none	CI01000204:269376..269422:-|ccaauaggguuaggaacagaaaaauacuuuucugaccccauuggca
cid-miR-nov-779	cuuacuaauucguucccucgauu	CI01000207	490460..490531	1.23687	0	0	0	0	0	32	0	0	0	0	0	<100	<100	<100	<100	<100	CI01000207:490460..490531:-|cuuacuaauucguucccucgauuuauaaauugucugcccgauuuagcaaaucgaggaaagaauuaguaaau
cid-miR-nov-780-3p	uacagugaaagucaauggggucc	CI01000212	376861..376924	2.97622	2.45346	0	0	0	2.54351	77	61	0	0	0	64	-0.278663	<100	<100	<100	-0.226661	CI01000212:376861..376924:-|uacagugaaagucaaugggguccaaaagcuugaaccuugugcauccauugacuuucgcugaau
cid-miR-nov-780-5p	cauccauugacuuucgcugaau	CI01000212	376861..376924	0	0	2.19733	2.57142	3.46602	0	0	0	33.5	64	77	0	none	>100	>100	>100	none	CI01000212:376861..376924:-|uacagugaaagucaaugggguccaaaagcuugaaccuugugcauccauugacuuucgcugaau
cid-miR-nov-781	ugguggaccagcauagucaggcu	CI01000213	463352..463416	0	0	0	8.11606	0	0	0	0	0	202	0	0	none	none	>100	none	none	CI01000213:463352..463416:-|ugguggaccagcauagucaggcuguucucaagcaaaaccuagcuugucuagcugguccaccagc
cid-miR-nov-782	uguggcccagaucugguacaug	CI01000218	221298..221359	0	0	0.262367	0	0	0.278197	0	0	4	0	0	7	none	>100	none	none	>100	CI01000218:221298..221359:-|uguggcccagaucugguacauguggauuacaugcggaccagaugugggccagaucugggcc
cid-miR-nov-783	ucuccagaucugucugaggacc	CI01000219	343908..343966	0	0	0	0	1.21536	0	0	0	0	0	27	0	none	none	none	>100	none	CI01000219:343908..343966:-|ucuccagaucugucugaggacccugaauacagucagaggcuucaguaucugggagaua
cid-miR-nov-784	ucuccagaucugucugaggacccu	CI01000219	343942..344015	0.502479	0	0	0	0	0	13	0	0	0	0	0	<100	<100	<100	<100	<100	CI01000219:343942..344015:-|gaucaagaaagucuucuggacaaaaggcacuguaaaaaaggguguugagucuccagaucugucugaggacccu
cid-miR-nov-785	guggguccugcgauuguggguc	CI01000219	9761..9837	0.773045	1.12618	0.306095	0.482142	1.0353	0.67562	20	28	4.66667	12	23	17	0.542813	-1.33657	-0.681094	0.42143	-0.19434	CI01000219:9761..9837:-|ccugugauugcgacuccugcgauuguggcuccugugauuguggcuccugcgauuguggguccugcgauuguggguc
cid-miR-nov-786	guucuacgaucuacuuuggcuu	CI01000220	107174..107231	0.309218	0.402207	0	0.361607	0.405119	0.357681	8	10	0	9	9	9	0.379314	<100	0.225796	0.389721	0.21005	CI01000220:107174..107231:+|gucaaguagauuguagagacaauugguggcuauugguucuacgaucuacuuuggcuu
cid-miR-nov-787	aaugacagcagaacagaaagca	CI01000220	531656..531714	0.889002	0	0	0	0	0	23	0	0	0	0	0	<100	<100	<100	<100	<100	CI01000220:531656..531714:-|ugcuuucuguucugcuuucauuguuugcgacagugcaaugacagcagaacagaaagca
cid-miR-nov-788	aaaaaaagucagaauuguuaga	CI01000221	113473..113539	2.08722	2.77523	2.36131	0	0	0	54	69	36	0	0	0	0.411023	0.178001	<100	<100	<100	CI01000221:113473..113539:+|ucacacaauucugucuuuuucucucguaauuccaaguuuaugagaaaaaaagucagaauuguuaga
cid-miR-nov-789	ucugaaauauauauuguacguu	CI01000222	320470..320543	0	0	0	0.522321	0	0	0	0	0	13	0	0	none	none	>100	none	none	CI01000222:320470..320543:+|acguacaauauauauuucagaccuaauuacuauuacuaucacuccacuaggucugaaauauauauuguacguu
cid-miR-nov-790	ugaauucagguugauugggaca	CI01000225	517300..517387	0	0	0	4.82142	6.07678	0	0	0	0	120	135	0	none	none	>100	>100	none	CI01000225:517300..517387:-|ugaauucagguugauugggacacuuuuuuuuuuuuuucaaguaaucucaauggcaaaaaaguguccaaaucaaccugaauucacccu
cid-miR-nov-791	uuuaguugaaccaucugaaga	CI01000230	254345..254409	0.386522	0	0	0	0.405119	0	10	0	0	0	9	0	<100	<100	<100	0.0677926	<100	CI01000230:254345..254409:+|uucagcuggcuuaaucaaauugcguguguuuuaacacuggaacuuuaguugaaccaucugaaga
cid-miR-nov-792	auaagaacauucucuauugguug	CI01000244	27665..27724	0	0	0	0	0.450132	0.317939	0	0	0	0	10	8	none	none	none	>100	>100	CI01000244:27665..27724:+|auaagaacauucucuauugguuguuuuuuugcaaccuaaagagaacguucccagaacgu
cid-miR-nov-793-3p	ucaucggauccaggagcgagug	CI01000247	294031..294090	0	0	0	0	0	0.397424	0	0	0	0	0	10	none	none	none	none	>100	CI01000247:294031..294090:+|cgcgcuucuggaugacgaugaugucuugucucugacgucaucggauccaggagcgagug
cid-miR-nov-793-5p	gcgcuucuggaugacgaugauguc	CI01000247	294032..294089	0.34787	0.402207	0	0	0	0	9	10	0	0	0	0	0.209389	<100	<100	<100	<100	CI01000247:294032..294089:+|gcgcuucuggaugacgaugaugucuugucucugacgucaucggauccaggagcgagu
cid-miR-nov-794-3p	cgugguucaagaacaaaauguu	CI01000251	82466..82544	0	0.965297	1.11506	1.72768	1.57546	0	0	24	17	43	35	0	>100	>100	>100	>100	none	CI01000251:82466..82544:-|cgugguucaagaacaaaauguucccuucuaacccuguguguaacuagaagggaacauuuuguucuugaaccaugcuga
cid-miR-nov-794-5p	uuuuguucuugaaccaugcuga	CI01000251	82466..82544	2.12587	0	0	0	0	0	55	0	0	0	0	0	<100	<100	<100	<100	<100	CI01000251:82466..82544:-|cgugguucaagaacaaaauguucccuucuaacccuguguguaacuagaagggaacauuuuguucuugaaccaugcuga
cid-miR-nov-795	cauuuuguucuugaaccacgcu	CI01000251	82475..82546	1.27552	0	0.623122	0	0.810238	0.794847	33	0	9.5	0	18	20	<100	-1.0335	<100	-0.654673	-0.682341	CI01000251:82475..82546:+|uucaagaacaaaauguucccuucuaguuacacacaggguuagaagggaacauuuuguucuugaaccacgcu
cid-miR-nov-796	aauggacuaaaaaugaacucc	CI01000254	224061..224127	0	1.56861	1.34463	2.29017	1.93557	2.30506	0	39	20.5	57	43	58	>100	>100	>100	>100	>100	CI01000254:224061..224127:-|aguucauuuuuaauccaucuccuacccugaagucuguuuugcagaaauggacuaaaaaugaacucc
cid-miR-nov-797	ucgccccccuuugacuaccaua	CI01000255	252898..252958	11.673	0	0	2.8125	6.21182	5.4447	302	0	0	70	138	137	<100	<100	-2.05325	-0.910085	-1.10025	CI01000255:252898..252958:+|ucgccccccuuugacuaccauaguaggaaaauaauaugguagucgauggggugcgagauc
cid-miR-nov-798	ucagaaccagcacuugaccauc	CI01000259	92529..92586	10.8226	0.603311	1.18065	1.60714	3.51103	1.43073	280	15	18	40	78	36	-4.16501	-3.19639	-2.75148	-1.62409	-2.91923	CI01000259:92529..92586:+|uggucaagugcuggaccugagcuggagcuaguugcucagaaccagcacuugaccauc
cid-miR-nov-799-3p	aaucccagcuguguguuugugc	CI01000264	29655..29710	0	3.92822	0	0	0	0	0	97.6667	0	0	0	0	>100	none	none	none	none	CI01000264:29655..29710:-|aaucccagcuguguguuugugcaucagaauguuucagacgucucagcuggagaga
cid-miR-nov-799-5p	ucagacgucucagcuggagaga	CI01000264	29655..29710	5.83649	0	3.49823	7.11159	7.60723	6.55749	151	0	53.3333	177	169	165	<100	-0.738475	0.285072	0.38227	0.168043	CI01000264:29655..29710:-|aaucccagcuguguguuugugcaucagaauguuucagacgucucagcuggagaga
cid-miR-nov-800	ugaugguugguaaaacuggagcu	CI01000273	26735..26797	0	0	0	0.562499	0	0.397424	0	0	0	14	0	10	none	none	>100	none	>100	CI01000273:26735..26797:-|cucuuguuuugucuucaaucaugucagaucucaggauugugaugguugguaaaacuggagcu
cid-miR-nov-801	acagcugaaggucccuggccaug	CI01000299	2773509..2773566	0.425175	0	0	0	0	0	11	0	0	0	0	0	<100	<100	<100	<100	<100	CI01000299:2773509..2773566:-|acagcugaaggucccuggccaugugucucaauaccagcuuagcaaccuucagccuga
cid-miR-nov-802	uucucaucgaguuccauuguau	CI01000299	4107516..4107575	0.657088	0.723973	0	0	0.405119	0.516651	17	18	0	0	9	13	0.139848	<100	<100	-0.697742	-0.346898	CI01000299:4107516..4107575:+|uucucaucgaguuccauuguauuuuuuuuguucauacaauggaagucaaugggaagcga
cid-miR-nov-803	agcaugacucuagaaugaugaug	CI01000299	4585114..4585198	0	0	0	0	0.585172	0.67562	0	0	0	0	13	17	none	none	none	>100	>100	CI01000299:4585114..4585198:+|augucauuuuaggucaaguuguuguagucuaguucauuuuggaauuuuaagaagauucaaaagcaugacucuagaaugaugaug
cid-miR-nov-804	uucguuccguaaguuggauagg	CI01000299	4586778..4586836	13.0258	13.0717	10.7571	12.4553	10.353	11.724	337	325	164	310	230	295	0.00507703	-0.276089	-0.064609	-0.331319	-0.151908	CI01000299:4586778..4586836:+|uauucaacuuacggaaaaaauguaacuggcgcugcguucguuccguaaguuggauagg
cid-miR-nov-805	gacgagacaagagugugauug	CI01000299	6083563..6083621	1.19822	0.56309	0.688714	1.16518	0.540158	1.27176	31	14	10.5	29	12	32	-1.08946	-0.798915	-0.040344	-1.14944	0.085929	CI01000299:6083563..6083621:+|gacgagacaagagugugauugauugugagacacacaauccgcuccauuuaucucgcag
cid-miR-nov-806	auuugaggugacugaaggaaacu	CI01000299	6250317..6250389	0	0	0	0.361607	0.675198	1.11279	0	0	0	9	15	28	none	none	>100	>100	>100	CI01000299:6250317..6250389:-|auuugaggugacugaaggaaacucuaccugcauuaaagcagaacucaacgccuccuucagcaucuccuacaa
cid-miR-nov-807	ucugucaugucuggaaaaaccu	CI01000300	10366956..10367003	0	0	0	0	0	0.953817	0	0	0	0	0	24	none	none	none	none	>100	CI01000300:10366956..10367003:+|ucugucaugucuggaaaaaccuguuguauuuccugacauaacauuuu
cid-miR-nov-808	ucaaagucugugcacucagauu	CI01000300	2345370..2345432	0.657088	1.08596	0.524735	0.80357	0.720211	0.476908	17	27	8	20	16	12	0.724811	-0.324499	0.290337	0.132333	-0.462375	CI01000300:2345370..2345432:+|ucaaagucugugcacucagauuuaaguguucugaguuugaucaagagugcacaggcuuucuc
cid-miR-nov-809	ucaacgguagccauugacuucc	CI01000300	3982568..3982641	0.966306	0	0	0	0.540158	0	25	0	0	0	12	0	<100	<100	<100	-0.839098	<100	CI01000300:3982568..3982641:+|ucaacgguagccauugacuuccguaguagaaaaaaaaacaaaaaaaacuguaagucaaugucuaccgucaacu
cid-miR-nov-810	uugucgauucacuaacuaga	CI01000300	4509735..4509789	0.309218	0.643531	0	0.401785	0.540158	0	8	16	0	10	12	0	1.05739	<100	0.377799	0.804758	<100	CI01000300:4509735..4509789:-|uauuuagugaaucgauaacauaggcuauauuauguugucgauucacuaacuaga
cid-miR-nov-811	uaacaauugguucaaacuuugac	CI01000300	5159462..5159532	0	0	0.754306	0	0	0	0	0	11.5	0	0	0	none	>100	none	none	none	CI01000300:5159462..5159532:-|caaaguuugaacuaaauuguaauauacaauaugcuagugcaaguauauaacaauugguucaaacuuugac
cid-miR-nov-812	ucugcugauagacaccugcuu	CI01000300	624576..624643	1.08226	0	0.557531	0.80357	0.540158	0.596135	28	0	8.5	20	12	15	<100	-0.956928	-0.429555	-1.0026	-0.860339	CI01000300:624576..624643:-|acaggcaucuaucagcggauaccuaauauauccgcugauugaggaaucugcugauagacaccugcuu
cid-miR-nov-813	ugugaccguacacucaggggc	CI01000300	6373797..6373853	0	0.56309	0.83083	0.401785	0.450132	0	0	14	12.6667	10	10	0	>100	>100	>100	>100	none	CI01000300:6373797..6373853:-|ccccugaguguacggucacacauaugggauauaugugugaccguacacucaggggc
cid-miR-nov-814	ccucacugagccaucggauu	CI01000300	692844..692898	0	0	0	3.65624	4.32127	4.72934	0	0	0	91	96	119	none	none	>100	>100	>100	CI01000300:692844..692898:-|uccgauggcucagugaggccaauuaauuagcaggccucacugagccaucggauu
cid-miR-nov-815-3p	ugcgagagaucacuuccguugu	CI01000300	8983876..8983929	0	0.56309	0	0	0	0	0	14	0	0	0	0	>100	none	none	none	none	CI01000300:8983876..8983929:+|ugauggaagugaucucuuauacuucaaugagugcgagagaucacuuccguugu
cid-miR-nov-815-5p	ugauggaagugaucucuuauacu	CI01000300	8983876..8983929	0.541131	0	0.491939	0	0	1.0333	14	0	7.5	0	0	26	<100	-0.137501	<100	<100	0.93321	CI01000300:8983876..8983929:+|ugauggaagugaucucuuauacuucaaugagugcgagagaucacuuccguugu
cid-miR-nov-816	uggggugcgagagguccc	CI01000300	9473922..9474007	5.29536	0	2.82045	4.17856	5.58164	8.22667	137	0	43	104	124	207	<100	-0.908804	-0.341721	0.0759599	0.63558	CI01000300:9473922..9474007:+|uggggugcgagaggucccggguucauaucccggacgguuugggggcucguccgggauaugaacccgggaccucucgcaucccaag
cid-miR-nov-817	cucggucaugaaugauacccga	CI01000301	1545971..1546034	0.270566	0	0.524735	0.361607	0	0	7	0	8	9	0	0	<100	0.955609	0.418441	<100	<100	CI01000301:1545971..1546034:-|agguaucauucaugacagaguugcacacaagaugcgugcaacucggucaugaaugauacccga
cid-miR-nov-818	auccaagccuguaugaauuucu	CI01000301	521493..521567	0	2.01104	0	0	0	0	0	50	0	0	0	0	>100	none	none	none	none	CI01000301:521493..521567:-|auccaagccuguaugaauuucuuucucuuuuguguucagcagaagaaagaaauucauacagguuuggaacaacu
cid-miR-nov-819	uuuauagaauugaugagcauau	CI01000302	227328..227382	0.386522	0	0	0.924106	1.48544	1.98712	10	0	0	23	33	50	<100	<100	1.25751	1.94226	2.36205	CI01000302:227328..227382:-|uaugcucaucaauucuauaaauguaagaugcauuuauagaauugaugagcauau
cid-miR-nov-820	acucagaucguauuguuguuuca	CI01000302	240893..240955	0	0	0	0	0.495145	0.437166	0	0	0	0	11	11	none	none	none	>100	>100	CI01000302:240893..240955:+|acucagaucguauuguuguuucagucaauucagacuggaauggcagaugguuugacaggauu
cid-miR-nov-821-3p	auuggcuuggcuuugaaaaga	CI01000303	445953..446014	0	0	35.4524	39.8571	36.8208	41.4513	0	0	540.5	992	818	1043	none	>100	>100	>100	>100	CI01000303:445953..446014:+|uuuucaaagccaaaccaauguuguuaaaaccagaaucaacauuggcuuggcuuugaaaaga
cid-miR-nov-821-5p	uuuucaaagccaaaccaauguu	CI01000303	445953..446014	38.4203	41.7893	0.393551	0.522321	0.585172	0.556393	994	1039	6	13	13	14	0.121264	-6.60918	-6.20079	-6.03687	-6.10962	CI01000303:445953..446014:+|uuuucaaagccaaaccaauguuguuaaaaccagaaucaacauuggcuuggcuuugaaaaga
cid-miR-nov-822	cuucgaaacagugaaucauuuu	CI01000304	11370286..11370347	16.0793	17.134	8.26457	17.8794	8.95763	12.5983	416	426	126	445	199	317	0.0916558	-0.960196	0.153093	-0.844019	-0.351975	CI01000304:11370286..11370347:-|cuucgaaacagugaaucauuuugcgaagcaguugguucaaaugauucagaguuuugaaacg
cid-miR-nov-823	ucaggaccagcacuugaccagc	CI01000304	11714819..11714888	2.31913	0	0	0	0	0	60	0	0	0	0	0	<100	<100	<100	<100	<100	CI01000304:11714819..11714888:-|cuggucgagugcugguccuaagcuggugcuaugcaacuagcuccagcucaggaccagcacuugaccagc
cid-miR-nov-824	uaggacaucuuugaugaaaggu	CI01180000	9894156..9894208	0.463827	2.3328	0	1.94866	2.34069	0	12	58	0	48.5	52	0	2.3304	<100	2.07082	2.33527	<100	CI01180000:9894156..9894208:-|uucaucaaaguuguccuaagaagaagguucuaggacaucuuugaugaaaggu
cid-miR-nov-825-3p	acgacugugaaucugaaucaua	CI01000304	13399799..13399868	0	0	0	0	1.7105	0	0	0	0	0	38	0	none	none	none	>100	none	CI01000304:13399799..13399868:-|acgacugugaaucugaaucauaucauauauauauauauauauaugauaugauucagauucacaaucguc
cid-miR-nov-825-5p	acugugaaucugaaucauauca	CI01000304	13399801..13399865	0	0	0.88549	1.125	0	1.15253	0	0	13.5	28	0	29	none	>100	>100	none	>100	CI01000304:13399801..13399865:-|acugugaaucugaaucauaucauauauauauauauauauaugauaugauucagauucacaaucg
cid-miR-nov-826	uuggaccccacugacuuucauu	CI01000304	13431453..13431504	0	2.65457	0	0	0	0	0	66	0	0	0	0	>100	none	none	none	none	CI01000304:13431453..13431504:+|ugaaagguaguggagucuguguguuauuuuuggaccccacugacuuucauu
cid-miR-nov-827	ugcaggcugaaugaaccccgugag	CI01000304	14101582..14101643	0.966306	0.804414	0.459143	0.723213	0.450132	0.715363	25	20	7	18	10	18	-0.264542	-1.07354	-0.41806	-1.10213	-0.433806	CI01000304:14101582..14101643:+|ugcaggcugaaugaaccccgugagcugacgaugacaaacucaggguuuauuaggccgcaga
cid-miR-nov-828	ucgugucguguugugucguguc	CI01000304	1529670..1529730	16.3499	0	0	0	0	0	423	0	0	0	0	0	<100	<100	<100	<100	<100	CI01000304:1529670..1529730:-|ucgugucguguugugucgugucuugucuugucuugucacaccaugccacgccacuucaca
cid-miR-nov-829	acaagugaaaaaaucugccagu	CI01000304	15607814..15607878	0.657088	0	0	0	0	0	17	0	0	0	0	0	<100	<100	<100	<100	<100	CI01000304:15607814..15607878:-|uggcagauuuuuuagcuuguuuuuaacuucuuuauaugugaaacaagugaaaaaaucugccagu
cid-miR-nov-830	gaaaaccuguaugacuuuuguggu	CI01000304	15640601..15640659	0	0	0.327959	0.522321	0.765224	0.993559	0	0	5	13	17	25	none	>100	>100	>100	>100	CI01000304:15640601..15640659:-|gaaaaccuguaugacuuuugugguuuguggaaaaaaacaaagucauucagguuuggaa
cid-miR-nov-831-3p	ugacaugagaauauacuaaugg	CI01000304	15698973..15699048	0.270566	0	0.360755	0	0	0	7	0	5.5	0	0	0	<100	0.41504	<100	<100	<100	CI01000304:15698973..15699048:-|ugacaugagaauauacuaauggcuaugggaauguucuaaaucuaauuaugccauuaguauauucucauguccugc
cid-miR-nov-831-5p	caugacaugagaauauacuaau	CI01000304	15698973..15699050	0	0	0	0.401785	0	0.476908	0	0	0	10	0	12	none	none	>100	none	>100	CI01000304:15698973..15699050:-|caugacaugagaauauacuaauggcuaugggaauguucuaaaucuaauuaugccauuaguauauucucauguccugc
cid-miR-nov-832	acaagacuggugacgaugagccu	CI01000304	15779697..15779762	0	0.321766	0	0.321428	0	0	0	8	0	8	0	0	>100	none	>100	none	none	CI01000304:15779697..15779762:+|gcuccacgucaccgucaaccaaacucaagaagccagagcaagacaagacuggugacgaugagccu
cid-miR-nov-833	acuuuggaagucaaugggga	CI01000304	16466234..16466296	0.463827	0	0	0	0	0	12	0	0	0	0	0	<100	<100	<100	<100	<100	CI01000304:16466234..16466296:+|uccucauuuacuuccauaguaugaaaaaaaaaaaaaaaaaaaacuuuggaagucaaugggga
cid-miR-nov-834	ccccccauugacuaccauagu	CI01000304	16665349..16665408	0	8.28546	0	0	0	3.77552	0	206	0	0	0	95	>100	none	none	none	>100	CI01000304:16665349..16665408:-|ccccccauugacuaccauaguaggaaaaaaaaaauacuaugguagucaaucaggggugu
cid-miR-nov-835	cuaugguaguaaauggggggcg	CI01000304	16894511..16894571	1.00496	0	0	0	0	1.86789	26	0	0	0	0	47	<100	<100	<100	<100	0.894274	CI01000304:16894511..16894571:+|cccccuauugacuaccaccauaguauuuauuuuuccuacuaugguaguaaauggggggcg
cid-miR-nov-836	caugcggcauaacuguggccca	CI01000304	220493..220556	0.773045	1.64905	0.459143	1.40625	1.21536	1.43073	20	41	7	35	27	36	1.09301	-0.751609	0.863226	0.652755	0.888122	CI01000304:220493..220556:-|caugcggcauaacuguggcccaaaucuggcaaacaggagcggaccacucaagugccgcauacc
cid-miR-nov-837	aacaaggaggaugucgucaugga	CI01000304	2320518..2320574	0	0	0	0	0.99029	0	0	0	0	0	22	0	none	none	none	>100	none	CI01000304:2320518..2320574:-|cagacaaucucuuuuauccaaccugaaauaggaaacaaggaggaugucgucaugga
cid-miR-nov-838	aaucgccauucauuuucacugu	CI01000304	4899597..4899653	0.811697	0.683752	0.295163	0.522321	0	0.397424	21	17	4.5	13	0	10	-0.247469	-1.45943	-0.636006	<100	-1.03026	CI01000304:4899597..4899653:+|aaucgccauucauuuucacuguaugacaaauaugcaaugauagugaauggugaggc
cid-miR-nov-839	uuggaccccauugacuuucauu	CI01000304	5097398..5097451	5.30502	2.45346	0	0	0	0	137.25	61	0	0	0	0	-1.11254	<100	<100	<100	<100	CI01000304:5097398..5097451:-|ugaaggucaaugggguucaaaaauuuuuguuuuggaccccauugacuuucauu
cid-miR-nov-840	ugcugucucagucagguccggu	CI01000304	5606715..5606765	0.231913	0.361986	0	0	0	0	6	9	0	0	0	0	0.642348	<100	<100	<100	<100	CI01000304:5606715..5606765:+|cagauccggccggggcugcaguauaaacugcugucucagucagguccggu
cid-miR-nov-841	uuuggcaaaggaaguaugauug	CI01000304	5736770..5736819	0.463827	0	0	0	0	0	12	0	0	0	0	0	<100	<100	<100	<100	<100	CI01000304:5736770..5736819:-|ugcaugcugccuuuggcaaagagguucuuuggcaaaggaaguaugauug
cid-miR-nov-842	ugaaagugaaucgugacugaga	CI01000304	5946750..5946812	0	0	0	0	0	0.476908	0	0	0	0	0	12	none	none	none	none	>100	CI01000304:5946750..5946812:-|ucagucagcauucacuuucauuuaaucuuuuuccauacaaugaaagugaaucgugacugaga
cid-miR-nov-843	acaaugaaagugaaucgugacu	CI01000304	5946754..5946808	0	0	0	3.09374	0	0	0	0	0	77	0	0	none	none	>100	none	none	CI01000304:5946754..5946808:-|ucagcauucacuuucauuuaaucuuuuuccauacaaugaaagugaaucgugacu
cid-miR-nov-844	ucuguaaucaugagagcgcacc	CI01000304	6359645..6359699	0.386522	0.281545	0	0	0	0.238454	10	7	0	0	0	6	-0.457187	<100	<100	<100	-0.69684	CI01000304:6359645..6359699:+|ucuguaaucaugagagcgcaccugggguuagcugcgcucucaugauuacagauu
cid-miR-nov-845	acaaugaaagugaauggugacu	CI01000304	6933456..6933512	0	0	5.01777	0	0	3.25887	0	0	76.5	0	0	82	none	>100	none	none	>100	CI01000304:6933456..6933512:+|ucaccguucacuuucaaugcaucuauuuuuccauacaaugaaagugaauggugacu
cid-miR-nov-846	uacauacuguuuccuucucaag	CI01000304	8891397..8891453	0	0	0	0.441964	0	0	0	0	0	11	0	0	none	none	>100	none	none	CI01000304:8891397..8891453:+|uaggagaagguuugguaguaugugacucuaaacauacauacuguuuccuucucaag
cid-miR-nov-847	ucugacaugacuugaacguacc	CI01000304	915731..915790	0	5.22869	3.67314	4.78124	0	0	0	130	56	119	0	0	>100	>100	>100	none	none	CI01000304:915731..915790:+|ugccguucauguguguucaguucauaaauacgaucuuucugacaugacuugaacguacc
cid-miR-nov-848	aaugauagagauguuugguguu	CI01000306	10320598..10320655	0.734393	0.442428	0.327959	0.562499	0	0	19	11	5	14	0	0	-0.73111	-1.16304	-0.384701	<100	<100	CI01000306:10320598..10320655:+|cucugaaucucucuaucgcucucugucugccugagaaugauagagauguuugguguu
cid-miR-nov-849	acaaugaaagucaagggggucu	CI01000306	2365626..2365683	5.14075	5.79178	4.46024	6.3482	4.14121	5.00754	133	144	68	158	92	126	0.172028	-0.204856	0.30437	-0.311925	-0.0378772	CI01000306:2365626..2365683:-|acaaugaaagucaagggggucuaauuugguuucggaccccauugucuuacauuguac
cid-miR-nov-850	aauugugaguuguaaacucggaau	CI01000306	2657360..2657422	0	0	0	0	0	1.11279	0	0	0	0	0	28	none	none	none	none	>100	CI01000306:2657360..2657422:+|uucugaguuucucacgauucugagaaaaaauaagucagaauugugaguuguaaacucggaau
cid-miR-nov-851	uuguguggaacacccugacaga	CI01000306	2704706..2704763	0.425175	0	0	0	0	0	11	0	0	0	0	0	<100	<100	<100	<100	<100	CI01000306:2704706..2704763:+|acccaugguguccuccaugcaacagauucuaccuauuguguggaacacccugacaga
cid-miR-nov-852	acuguggaagucaaugguaccc	CI01000306	3221681..3221736	5.16008	0	0	0	0	0	133.5	0	0	0	0	0	<100	<100	<100	<100	<100	CI01000306:3221681..3221736:+|guagacauugacuuccauaguauuuuuuuuccuacuguggaagucaaugguaccc
cid-miR-nov-853	cgagcgaucacuuccggcauc	CI01000306	3263843..3263903	0.386522	0	0	0	0	0	10	0	0	0	0	0	<100	<100	<100	<100	<100	CI01000306:3263843..3263903:-|caacggaagugaucucuugcguguauaugucaaugagugcgagcgaucacuuccggcauc
cid-miR-nov-854-3p	uuccauugacuuccauaguau	CI01000306	3547162..3547218	0	0	0	0.522321	0	0	0	0	0	13	0	0	none	none	>100	none	none	CI01000306:3547162..3547218:-|uuccauugacuuccauaguauggaaaaaaauacuauggaaguuaauggggccuguc
cid-miR-nov-854-5p	uacuauggaaguuaauggggccu	CI01000306	3547165..3547221	0.579784	0	0	0	0.360106	0.67562	15	0	0	0	8	17	<100	<100	<100	-0.687095	0.220698	CI01000306:3547165..3547221:-|gcguuccauugacuuccauaguauggaaaaaaauacuauggaaguuaauggggccu
cid-miR-nov-855	uauggaugucaauggguacu	CI01000306	5543585..5543641	9.33452	0	0	10.3259	0	8.66384	241.5	0	0	257	0	218	<100	<100	0.145617	<100	-0.10757	CI01000306:5543585..5543641:-|gguccccagugaguuccauaguaggaaagaaaacacuauggaugucaauggguacu
cid-miR-nov-856	acugagaucuguguaugugcu	CI01000306	6598046..6598119	0	6.27443	0	2.73214	2.65578	0	0	156	0	68	59	0	>100	none	>100	>100	none	CI01000306:6598046..6598119:-|acugagaucuguguaugugcuauauuauauauauauauauauauauauauugcacauacacagaucucaguga
cid-miR-nov-857	uugagcucugcauggaauuug	CI01000306	8023347..8023409	0.773045	0.683752	0	0	0	0	20	17	0	0	0	0	-0.177079	<100	<100	<100	<100	CI01000306:8023347..8023409:+|uugagcucugcauggaauuuguguuuguauuagucacaaaaaucauguaugcaagcuuuuuc
cid-miR-nov-858	aguuuauaucucgcaauucuga	CI01000306	8667099..8667147	0	0	0.852694	0	0	0.83459	0	0	13	0	0	21	none	>100	none	none	>100	CI01000306:8667099..8667147:+|aguuuauaucucgcaauucugagaaaaggucagcgagauguaaacugg
cid-miR-nov-859	aacugcuaaagcgucgccucggc	CI01000306	9560480..9560553	0	0	0	0	0.540158	0	0	0	0	0	12	0	none	none	none	>100	none	CI01000306:9560480..9560553:+|aacugcuaaagcgucgccucggcaaauacgaguuacucaucaaugcccaaccgaugcagccgguggcagacuu
cid-miR-nov-860	agaauugcaagaugugaacucg	CI01000306	9630794..9630850	2.89892	8.929	3.2468	0	6.88702	4.57037	75	222	49.5	0	153	115	1.62298	0.163502	<100	1.24836	0.656797	CI01000306:9630794..9630850:-|aguuuauauuaugcaguucugagaaaaaaaagucagaauugcaagaugugaacucg
cid-miR-nov-861	aggaacaaugauugaaacuuu	CI01000307	42829..42890	0.889002	1.28706	0.918286	1.125	1.08032	0.596135	23	32	14	28	24	15	0.533824	0.0467567	0.339664	0.281196	-0.576546	CI01000307:42829..42890:-|aggaacaaugauugaaacuuugauuucacucgcaacaaaaguuuugauuuauuuuuccucc
cid-miR-nov-862	aacgacagugaucucucgcucu	CI01000308	1040987..1041045	4.44501	7.40061	4.0339	7.23213	9.18269	13.8303	115	184	61.5	180	204	348	0.735458	-0.140012	0.702234	1.04673	1.63758	CI01000308:1040987..1041045:-|aacgacagugaucucucgcucuaauugaaguauaagcgcgagacaucacuuccguugu
cid-miR-nov-863	uuuuaucaugcggcguagacgcg	CI01000308	1070872..1070932	1.66205	1.3675	0.983877	1.6875	0.810238	1.07304	43	34	15	42	18	27	-0.281416	-0.75641	0.021924	-1.03654	-0.631252	CI01000308:1070872..1070932:-|uuuuaucaugcggcguagacgcgccugaaaaaaaagaacgcgucacacugcaugaucauc
cid-miR-nov-864	uacuguuagugaucaccccga	CI01000308	1080214..1080273	1.46879	1.85015	0.918286	1.64732	1.53045	1.51021	38	46	14	41	34	38	0.33302	-0.677609	0.165496	0.059331	0.0401253	CI01000308:1080214..1080273:-|uacuguuagugaucaccccgacgcuccccaccguugucgggauguucucuaacacugua
cid-miR-nov-865	aacggaaguuaucucucgcacu	CI01000308	1554561..1554617	126.006	0	0	0	0	0	3260	0	0	0	0	0	<100	<100	<100	<100	<100	CI01000308:1554561..1554617:+|aacggaaguuaucucucgcacucauugaagcaaagcgcgagacaucaguuccguca
cid-miR-nov-867	aauuucgaaaauuuccccugcu	CI01000310	1726629..1726688	0.502479	0	0	0	0	0	13	0	0	0	0	0	<100	<100	<100	<100	<100	CI01000310:1726629..1726688:-|caggggaaauuuccgaaauuugguuaauuugacacggaauuucgaaaauuuccccugcu
cid-miR-nov-868	uuuacccucaugucuuuccaag	CI01000310	2910742..2910803	6.49358	6.47553	4.72261	5.34374	5.08649	4.84857	168	161	72	133	113	122	-0.00401464	-0.459429	-0.281164	-0.352343	-0.421455	CI01000310:2910742..2910803:+|uuuacccucaugucuuuccaagcgaaagccuuacggguuuggaacgacuugagggugagua
cid-miR-nov-869	gacggaaguaaugucucgcacu	CI01000310	4255258..4255311	0.889002	0.56309	0	0	0.765224	0.437166	23	14	0	0	17	11	-0.658821	<100	<100	-0.216303	-1.02401	CI01000310:4255258..4255311:+|gacggaaguaaugucucgcacucauugaaguaugagcaugagacuuccgucau
cid-miR-nov-870	uaaaugcugucugaggugaaau	CI01000310	4808199..4808263	0	0	0.524735	0.642856	0	0.516651	0	0	8	16	0	13	none	>100	>100	none	>100	CI01000310:4808199..4808263:+|ugcaccucagauagcaauuauguacaugcagguguacuagaauaaaugcugucugaggugaaau
cid-miR-nov-871	uaaaugcugucugagguga	CI01000310	4808202..4808260	0.966306	0.723973	0	0	0.630185	0	25	18	0	0	14	0	-0.416545	<100	<100	-0.616706	<100	CI01000310:4808202..4808260:+|accucagauagcaauuauguacaugcagguguacuagaauaaaugcugucugagguga
cid-miR-nov-872	caaaucaaccugaauucacccu	CI01000310	521220..521300	0	0	0	0	0	2.10635	0	0	0	0	0	53	none	none	none	none	>100	CI01000310:521220..521300:+|gguaaauucagguugacugggacacuuuucccagucaucucaauggcaaaaagugucccaaaucaaccugaauucacccu
cid-miR-nov-873	ccccccauugacuaccauag	CI01000311	1013375..1013433	2.43509	0	0	0	2.61077	1.58969	63	0	0	0	58	40	<100	<100	<100	0.100497	-0.615227	CI01000311:1013375..1013433:+|ccccccauugacuaccauagacuaacauuuuuccuacuaugguagaaaaugggggaca
cid-miR-nov-874	uggugcugggaaguucuacugu	CI01000311	1697319..1697375	0.541131	1.1664	0.491939	0.843749	0.675198	0.755105	14	29	7.5	21	15	19	1.10801	-0.137501	0.640834	0.319331	0.480698	CI01000311:1697319..1697375:-|aguggaccacccuagcaacugcuuagcaaugccuuggugcugggaaguucuacugu
cid-miR-nov-875	acugcuucagccgugacuuauu	CI01000311	731750..731819	0.579784	0	0	0	0	0	15	0	0	0	0	0	<100	<100	<100	<100	<100	CI01000311:731750..731819:-|uaagucacgguugaagggcguuguuaggcacgacgugacucgacacgacugcuucagccgugacuuauu
cid-miR-nov-876	ucuuuggaaauaagagacuggcac	CI01000312	705358..705424	0.579784	0.442428	0.459143	0.522321	0.405119	0	15	11	7	13	9	0	-0.390073	-0.336572	-0.15058	-0.51717	<100	CI01000312:705358..705424:+|cagucucauuuuccaagaggcuuugugagauuaaaauuaaccucuuuggaaauaagagacuggcac
cid-miR-nov-877	gacucauugacuuccauaguau	CI01000313	1693960..1694013	0.154609	0	0	0	0	0.317939	4	0	0	0	0	8	<100	<100	<100	<100	1.04013	CI01000313:1693960..1694013:-|gacucauugacuuccauaguauuuuuuuccuacuauggaagucaaugggucca
cid-miR-nov-878	uuuaauagguugaauugucucg	CI01000313	1717889..1717946	0.889002	0.683752	0.360755	0.562499	0.675198	0.397424	23	17	5.5	14	15	10	-0.378713	-1.30117	-0.660336	-0.396876	-1.16151	CI01000313:1717889..1717946:+|agacaauucaaccaauuaaacaguucuuauaaccguuuaauagguugaauugucucg
cid-miR-nov-878	ucaagaggcucgucacuuuuug	CI01000315	708186..708247	0	0.482648	0	0	0.180053	0	0	12	0	0	4	0	>100	none	none	>100	none	CI01000315:708186..708247:-|aaaaauugauggaccucuuguguugugauguuauuuccaucaagaggcucgucacuuuuug
cid-miR-nov-879-3p	cugcucaggugugggacgaaa	CI01000316	1013465..1013522	0	0	0	0	0.99029	0	0	0	0	0	22	0	none	none	none	>100	none	CI01000316:1013465..1013522:+|uaagucucacaccagugcaaaacaaauacggugaagcugcucaggugugggacgaaa
cid-miR-nov-879-5p	uaagucucacaccagugcaaaac	CI01000316	1013465..1013522	1.08226	0	0.590326	0.80357	0	0.516651	28	0	9	20	0	13	<100	-0.874466	-0.429555	<100	-1.06679	CI01000316:1013465..1013522:+|uaagucucacaccagugcaaaacaaauacggugaagcugcucaggugugggacgaaa
cid-miR-nov-880	uucagagaucgccuccagugg	CI01000316	450726..450786	0	0.361986	0	0.321428	0	0.278197	0	9	0	8	0	7	>100	none	>100	none	>100	CI01000316:450726..450786:-|gcuggggggcgaucucagcgaauccgcaugauuaauggguucagagaucgccuccagugg
cid-miR-nov-881	aucaaaagagcuuugaaccu	CI01000319	2960285..2960331	0	1.00552	0.459143	0.723213	1.21536	0.635878	0	25	7	18	27	16	>100	>100	>100	>100	>100	CI01000319:2960285..2960331:-|cauucagaagagcucugaugaaaaaaaucaaaagagcuuugaaccu
cid-miR-nov-882	uauggacaaacccaacuguugg	CI01000319	4604223..4604297	7.49854	0.402207	1.5742	0	5.22153	0.357681	194	10	24	0	116	9	-4.2206	-2.25199	<100	-0.522136	-4.38986	CI01000319:4604223..4604297:+|uauggacaaacccaacuguuggguuaaauauuuaauuuaaaaaauuuuacaaaacuguuggguuuguccauuuu
cid-miR-nov-883	ucagaggcagagaaucuggagg	CI01000319	678274..678329	0.657088	1.1664	0	1.44643	1.44042	1.23201	17	29	0	36	32	31	0.827904	<100	1.13833	1.13233	0.906859	CI01000319:678274..678329:-|accaugauucuucuaacucuuuacagaacauguucagaggcagagaaucuggagg
cid-miR-nov-884	uucaguaccgcauaaagacga	CI01000320	2089159..2089208	0.154609	0	0	0	0.315092	0	4	0	0	0	7	0	<100	<100	<100	1.02715	<100	CI01000320:2089159..2089208:-|ucgucuuuaugcgguacugauacaguguuucaguaccgcauaaagacga
cid-miR-nov-885	gaacacaaaacgcaugcgucgu	CI01000320	348158..348217	37.6666	0	0	0	16.5649	0	974.5	0	0	0	368	0	<100	<100	<100	-1.18516	<100	CI01000320:348158..348217:-|gaacacaaaacgcaugcgucguggugcucucgugaacauucacgcaugugcuuugaguu
cid-miR-nov-886	agcuccaccuguuugaccuagacu	CI01000320	3600588..3600642	1.19822	0.603311	0.295163	0.964284	0.585172	0.635878	31	15	4.5	24	13	16	-0.98992	-2.02131	-0.313362	-1.03396	-0.914071	CI01000320:3600588..3600642:+|agcuccaccuguuugaccuagacuacaucagaggcaguuacaggugugggcaua
cid-miR-nov-887	cuggucaugggcugaagcucca	CI01000320	3634682..3634747	12.4074	8.52679	6.13284	8.67856	8.68755	6.83569	321	212	93.5	216	193	172	-0.541123	-1.01657	-0.515671	-0.514177	-0.860039	CI01000320:3634682..3634747:+|cuggucaugggcugaagcuccaguguuuaucaguauguuggagcuccaccuguuugaccuagacu
cid-miR-nov-888	uuaggaccagcacuugaccagg	CI01000320	927960..928017	17.9346	0	0	0	0	0	464	0	0	0	0	0	<100	<100	<100	<100	<100	CI01000320:927960..928017:-|cagucaaaugcugguccuaagcuggagcuaguugcuuaggaccagcacuugaccagg
cid-miR-nov-889	ucaacuucggggucuaggucug	CI01000321	2550735..2550795	0	0	0	0	0.540158	0	0	0	0	0	12	0	none	none	none	>100	none	CI01000321:2550735..2550795:-|ucaacuucggggucuaggucuggauccagaacugguucaagaucaggcucuagaagggga
cid-miR-nov-890	uuuuguuccgcuuuguuucguu	CI01000321	3766482..3766539	0.270566	0.201104	0	0	0	0	7	5	0	0	0	0	-0.428041	<100	<100	<100	<100	CI01000321:3766482..3766539:+|ugaaauaaaagcagaacgaaacugagcuagcgcgguuuuguuccgcuuuguuucguu
cid-miR-nov-891	caaaaacuucaaccugaccca	CI01000321	4313522..4313574	0.425175	0	0	0	0	0	11	0	0	0	0	0	<100	<100	<100	<100	<100	CI01000321:4313522..4313574:-|ggucagguugaaguuuuuggucgggccugaucaaaaacuucaaccugaccca
cid-miR-nov-892	uuguuuaagccguagucuaacc	CI01000321	4448657..4448721	26.2449	16.3296	13.0528	17.0357	18.1853	17.0097	679	406	199	424	404	428	-0.684546	-1.00768	-0.623476	-0.529261	-0.625675	CI01000321:4448657..4448721:-|uuguuuaagccguagucuaaccuugacgcuaauaaagguuaggguaaggcuugaacaauguucu
cid-miR-nov-893	ugaugucgaugaauacgagccga	CI01000323	473569..473629	0.579784	0.764193	0	0	0	0	15	19	0	0	0	0	0.398423	<100	<100	<100	<100	CI01000323:473569..473629:+|cuggcucaauccuucaacaucagcgaaauucgcccgcugaugucgaugaauacgagccga
cid-miR-nov-894	ucuccgaucgcucucgcgguac	CI01000324	1738989..1739049	0	0	0	0	0.450132	0	0	0	0	0	10	0	none	none	none	>100	none	CI01000324:1738989..1739049:-|acagcgagagcgauucaaaagcauaaagaguuguaugcucuccgaucgcucucgcgguac
cid-miR-nov-895	ccaaucaaccugaauucacccc	CI01000324	747721..747800	0	4.34384	0	0	0	0	0	108	0	0	0	0	>100	none	none	none	none	CI01000324:747721..747800:-|ggugaauucaggagauuggggcacuauuugccauugagaugaauuggaaaaaguggcccaaucaaccugaauucacccc
cid-miR-nov-896	agacaguugaugguggccauug	CI01000325	10362658..10362730	0	3.45898	0	1.24553	4.27625	0	0	86	0	31	95	0	>100	none	>100	>100	none	CI01000325:10362658..10362730:+|agacaguugaugguggccauugacuuccauagcuuuuuuuccuacuauggaaggcuaccauaaaccguuugg
cid-miR-nov-897	uauagcgaucaguguagacagc	CI01000325	430935..430999	1.54609	1.20662	0.688714	0	0.99029	0.715363	40	30	10.5	0	22	18	-0.357652	-1.16665	<100	-0.642701	-1.11188	CI01000325:430935..430999:+|uauagcgaucaguguagacagcuuugagcuguugcucaaagcugucuacacugauugcuauaaa
cid-miR-nov-898	ugaguugcccaccuagacagu	CI01000325	4723068..4723131	0.463827	0.804414	0	0.482142	0.405119	0.715363	12	20	0	12	9	18	0.794351	<100	0.0558713	-0.195242	0.625088	CI01000325:4723068..4723131:+|ugaguugcccaccuagacaguucgcaacgcacaaaaaagugcugucuagguucgcagcucacu
cid-miR-nov-899	uagagagaguugaagcugucu	CI01000325	4755510..4755574	0.734393	0.723973	0	0.683035	0.945277	0.914074	19	18	0	17	21	23	-0.0206166	<100	-0.104593	0.364186	0.31576	CI01000325:4755510..4755574:+|uagagagaguugaagcugucuaucuuaucaccuaaagcuaucagacuguucagcucugucucga
cid-miR-nov-900	uaccgacucacggucucucucc	CI01000325	6316805..6316874	0	0	0	1.16518	0	0	0	0	0	29	0	0	none	none	>100	none	none	CI01000325:6316805..6316874:-|uaccgacucacggucucucuccucgcucacaaccgccauuuuggagacagagagcugcgagucggcugc
cid-miR-nov-901	cagagcacuguuuccagaaca	CI01000325	6320891..6320941	0	0.482648	0	0	0.495145	0.516651	0	12	0	0	11	13	>100	none	none	>100	>100	CI01000325:6320891..6320941:-|augccuggacauggugcucgccaaggaggcagagcacuguuuccagaaca
cid-miR-nov-902	auuaagauugacacuaacgcug	CI01000325	7947357..7947405	0	0	0	0	3.24095	0	0	0	0	0	72	0	none	none	none	>100	none	CI01000325:7947357..7947405:+|cuagugcuagucuugauuugguuaacauuaagauugacacuaacgcug
cid-miR-nov-903	ggugauugugacacuuuuugc	CI01000327	1645515..1645573	1.00496	0.623421	0.295163	0.763392	0	0.49678	26	15.5	4.5	19	0	12.5	-0.688858	-1.76755	-0.396641	<100	-1.01646	CI01000327:1645515..1645573:+|ggugauugugacacuuuuugccauugagaugacuuggaaaaagugucgcaaucaaccu
cid-miR-nov-904	acaaugagagagaccccaggacg	CI01000330	1042858..1042918	0.657088	1.1664	0.459143	0.964284	1.75551	1.62944	17	29	7	24	39	41	0.827904	-0.517144	0.553371	1.41774	1.31021	CI01000330:1042858..1042918:+|ucuuggggaucccccacccuuucacauuuugaaugugacaaugagagagaccccaggacg
cid-miR-nov-905	auacacugauagaugccugcuu	CI01000330	1085376..1085441	6.30032	3.94163	2.91884	4.13839	4.59135	3.49733	163	98	44.5	103	102	88	-0.676632	-1.11003	-0.606356	-0.456507	-0.849171	CI01000330:1085376..1085441:-|acaggcaucuaucagcggaucccuaauauaucagauauagcggauacacugauagaugccugcuu
cid-miR-nov-906	uggugcuguguguuaaacugua	CI01000330	2401698..2401759	0.463827	0	0.459143	0.602678	0.405119	0.476908	12	0	7	15	9	12	<100	-0.0146439	0.377799	-0.195242	0.0401253	CI01000330:2401698..2401759:-|uggugcuguguguuaaacuguaucauucuauaacaccuauaguuugauugacagcacaaga
cid-miR-nov-907	uccauacaaugaaagucauug	CI01000330	2615657..2615728	0	1.44795	0	0	0	0	0	36	0	0	0	0	>100	none	none	none	none	CI01000330:2615657..2615728:-|uccauacaaugaaagucauugugguccaaaacaaacaaaauuggaucccacugacuuuuauugacuggaca
cid-miR-nov-908	ucucagcccuaucggaaaggg	CI01000330	3566432..3566491	0.927654	0.482648	0.491939	0.80357	0.630185	0.556393	24	12	7.5	20	14	14	-0.942614	-0.915108	-0.207163	-0.557812	-0.737482	CI01000330:3566432..3566491:-|guuccuaugggguagugaugaaaucaucucagcaaacaucucagcccuaucggaaaggg
cid-miR-nov-909	acaaugaaagucaauggggucc	CI01000330	3925929..3925988	0	1.5485	0.754306	1.08482	0	0	0	38.5	11.5	27	0	0	>100	>100	>100	none	none	CI01000330:3925929..3925988:+|acaaugaaagucaaugggguccaaaacaaaacauuggaccccauucacuuugacuguau
cid-miR-nov-910	uacacugguguguucagcaaa	CI01000330	487478..487524	0	0	0	0.482142	0	0	0	0	0	12	0	0	none	none	>100	none	none	CI01000330:487478..487524:+|uacacugguguguucagcaaacaaaacauugaacauuuccggugaa
cid-miR-nov-911	agaauugugagauauaaacuug	CI01000333	314712..314776	3.63331	0	0	0	0	0	94	0	0	0	0	0	<100	<100	<100	<100	<100	CI01000333:314712..314776:+|agaauugugagauauaaacuugcaauaacguuauauuguaaguuuauaugucgcaauucugaca
cid-miR-nov-912	aaggcccucacucugcuggacu	CI01000334	153480..153538	0	0	0	0	0.225066	0.198712	0	0	0	0	5	5	none	none	none	>100	>100	CI01000334:153480..153538:-|aaggcccucacucugcuggacuaucugaucaaguccggaucagagcgaguggcucagc
cid-miR-nov-913	uaugguagucaauggggggcga	CI01000334	69388..69445	3.33698	5.10803	0	2.55133	3.46602	4.76908	86.3333	127	0	63.5	77	120	0.614225	<100	-0.38729	0.0547364	0.51517	CI01000334:69388..69445:-|gcccccauugacuaccauaguauuuauuuuuccuauaugguagucaauggggggcga						CI01000334:69388..69448:-|uuggcccccauugacuaccauaguauuuauuuuuccuauaugguagucaauggggggcga	CI01000334:69388..69448:-|uuggcccccauugacuaccauaguauuuauuuuuccuauaugguagucaauggggggcga	CI01000033:981920..981978:+|cccgcaauugacuaccauaguauuuauuauuccuacuaugguagucaauggggggcga
cid-miR-nov-914	ugaugaaucaucuguuauugg	CI01000335	152056..152116	0.618436	0.884855	0.459143	0.683035	0.720211	1.15253	16	22	7	17	16	29	0.516818	-0.429681	0.143334	0.219796	0.898106	CI01000335:152056..152116:+|gauaagaggugcuucauccucacaguugucuuucugagaugaugaaucaucuguuauugg
cid-miR-nov-915	augcuucuguagauuccaacac	CI01000335	743129..743194	0.889002	0.804414	0	0	0	0	23	20	0	0	0	0	-0.144248	<100	<100	<100	<100	CI01000335:743129..743194:+|augcuucuguagauuccaacacaguugcacaaugcauagcagugugaaaucugcagaaguguuua
cid-miR-nov-916	ccgcggacguccucggaccguc	CI01000336	144056..144120	0.850349	0.804414	0.491939	0.723213	0.765224	0.755105	22	20	7.5	18	17	19	-0.0801176	-0.789577	-0.233635	-0.152173	-0.171379	CI01000336:144056..144120:-|gggucugaggacguucccgcacaugcagcccaauuucuguguccgcggacguccucggaccguc
cid-miR-nov-917-3p	ucucacaauuuggacucuucuu	CI01000338	1544136..1544194	1.00496	0.56309	0.229571	0	0.270079	0	26	14	3.5	0	6	0	-0.835699	-2.13012	<100	-1.89568	<100	CI01000338:1544136..1544194:-|ucucacaauuuggacucuucuuugcaauuacgaggaaaagagucuaaauugugagaca
cid-miR-nov-917-5p	aaagagucuaaauugugaga	CI01000338	1544138..1544194	0	0	0	0.441964	0	0.278197	0	0	0	11	0	7	none	none	>100	none	>100	CI01000338:1544138..1544194:-|ucucacaauuuggacucuucuuugcaauuacgaggaaaagagucuaaauugugaga
cid-miR-nov-918	ugaugggccacuuugacuucc	CI01000338	387003..387062	8.69676	0	2.13173	0	0	0	225	0	32.5	0	0	0	<100	-2.02845	<100	<100	<100	CI01000338:387003..387062:+|ugaugggccacuuugacuuccauaguauuuuauggaagucaaaggggcccaucaacugu
cid-miR-nov-919	ugucucccucuccuccauuuaca	CI01000339	1039724..1039806	0	0.442428	0	0.482142	0	0	0	11	0	12	0	0	>100	none	>100	none	none	CI01000339:1039724..1039806:-|uaagugggguugugggaguugcaguuuuuaagcagagagguauuugauugacaugacacugucucccucuccuccauuuaca
cid-miR-nov-920	uuuacuguagcuuugcag	CI01000339	1068740..1068789	0	0	0	0.763392	0	1.54995	0	0	0	19	0	39	none	none	>100	none	>100	CI01000339:1068740..1068789:-|gcaaagcuaccugaaaaagugccuaaaacucuuuacuguagcuuugcag
cid-miR-nov-921	uaagccacugcugagaaacug	CI01000339	2105459..2105518	4.09714	0	3.14841	2.89285	0	2.30506	106	0	48	72	0	58	<100	-0.379994	-0.502124	<100	-0.829814	CI01000339:2105459..2105518:+|aguuucucagcaguggcuuacgaauguucuaacauucguaagccacugcugagaaacug
cid-miR-nov-922	aaggguuuuuacugugcugaca	CI01000339	2218382..2218443	0	0.201104	0.229571	0	0	0.238454	0	5	3.5	0	0	6	>100	>100	none	none	>100	CI01000339:2218382..2218443:+|aaggguuuuuacugugcugacaauuauuguuagcucacugucagcccaauaaauccucucu
cid-miR-nov-923	augucugaguauugugggcuuccu	CI01000339	2304248..2304308	0	0	0	0.401785	0.99029	0	0	0	0	10	22	0	none	none	>100	>100	none	CI01000339:2304248..2304308:-|augucugaguauugugggcuuccugaauuuauauauuuggaaguccuuacucagauuaac
cid-miR-nov-924	uuaggaccaguuuguguuuuc	CI01000339	2625491..2625548	0	0.201104	0	0	0	0.238454	0	5	0	0	0	6	>100	none	none	none	>100	CI01000339:2625491..2625548:-|uuaggaccaguuuguguuuucagaguauuauuuaucugauuuaaacugguccuaagu
cid-miR-nov-925	cuguuccuggaaacacacca	CI01000339	2649741..2649802	0	0.361986	0	0	0	0.357681	0	9	0	0	0	9	>100	none	none	none	>100	CI01000339:2649741..2649802:-|cuguuccuggaaacacaccaacaaaaaauguguaguguuggugugccuucaggaaccaggu
cid-miR-nov-926	ucucauccuccagggcugga	CI01000339	3146952..3147013	0.270566	0.241324	0	0	0.225066	0.317939	7	6	0	0	5	8	-0.165007	<100	<100	-0.265631	0.23277	CI01000339:3146952..3147013:+|cagccccggaggaugagaggguuugugaaguucacaaacccucucauccuccagggcugga
cid-miR-nov-927	ugacggaagugauuucucacgc	CI01000339	4790485..4790544	1.23687	0.884855	0.951082	0.924106	0	0.83459	32	22	14.5	23	0	21	-0.483182	-0.379055	-0.420567	<100	-0.567557	CI01000339:4790485..4790544:+|ugacggaagugauuucucacgcuuauacuugaaugagugcgagacgucacuuccguugu
cid-miR-nov-928	auuaaguuuucaauaauucagu	CI01000339	4936449..4936511	0.657088	0.603311	0.327959	0.602678	0.810238	0.516651	17	15	5	15	18	13	-0.123186	-1.00257	-0.124701	0.302258	-0.346898	CI01000339:4936449..4936511:-|ugaauuuuugaaaauugacugcaucugggaugggcugugcauuaaguuuucaauaauucagu
cid-miR-nov-929	uguccugagauaacugacccaa	CI01000339	5932796..5932855	0	5.87222	0	4.66071	3.24095	0	0	146	0	116	72	0	>100	none	>100	>100	none	CI01000339:5932796..5932855:-|ggguucgucccagucacaggaguauuaaaagcugcgauguccugagauaacugacccaa
cid-miR-nov-930	auucguuagcggcuaaaauacc	CI01000339	6208415..6208475	0.502479	0.522869	0	0.28125	0.225066	0.158969	13	13	0	7	5	4	0.0573859	<100	-0.837213	-1.15872	-1.66031	CI01000339:6208415..6208475:+|aauuuagcugcuaacgagcgcugcauuuauugugaagcauucguuagcggcuaaaauacc
cid-miR-nov-931	uuugacagauuugcaugcguucc	CI01000339	953001..953069	0.386522	0.160883	0	0	0	0.596135	10	4	0	0	0	15	-1.26454	<100	<100	<100	0.625088	CI01000339:953001..953069:-|uuugacagauuugcaugcguuccgucugcggucggagcagaguugcggaacgcacgcaaaucugucug
cid-miR-nov-932	augauccaucgucccacacaga	CI01000340	10019300..10019345	0.69574	0	0	0	0.315092	0	18	0	0	0	7	0	<100	<100	<100	-1.14277	<100	CI01000340:10019300..10019345:-|aaugugggaugguguggcaagagaugauccaucgucccacacaga
cid-miR-nov-933	uuucaaacuaaaauggagacug	CI01000340	10335823..10335883	9.08328	13.675	4.75541	5.46428	4.95145	3.53707	235	340	72.5	136	110	89	0.59026	-0.933644	-0.733183	-0.875362	-1.36066	CI01000340:10335823..10335883:+|uuucaaacuaaaauggagacugcagcauuuucaaaagucuucguuuucgaauuuugaaaa
cid-miR-nov-934	cuaugguagucaaugaggugc	CI01000340	13318514..13318570	0	0	0	0.642856	0	0	0	0	0	16	0	0	none	none	>100	none	none	CI01000340:13318514..13318570:-|gcccccauugacugcuauaguacuuuuuuuuccuacuaugguagucaaugaggugc
cid-miR-nov-935	uaugagugaauggugacugaggc	CI01000340	13488324..13488388	1.31418	1.20662	0.590326	1.28571	0	1.70892	34	30	9	32	0	43	-0.123186	-1.15457	-0.0315915	<100	0.378927	CI01000340:13488324..13488388:+|cgcagucccuauugacuuuuauugcaucuuguuuccuacaguaugagugaauggugacugaggc
cid-miR-nov-936	gugaauucagguugauugggacu	CI01000340	14175877..14175959	0	0	0	0	0	1.51021	0	0	0	0	0	38	none	none	none	none	>100	CI01000340:14175877..14175959:-|gugaauucagguugauugggacuauuuuuuccaagucaucucaaugggaaaaugugucccaaucacucugaauucaccccua
cid-miR-nov-937	ucgauguaccucuugaugga	CI01000340	15382538..15382601	0	0	0	1.52678	1.7105	0	0	0	0	38	38	0	none	none	>100	>100	none	CI01000340:15382538..15382601:-|ucgauguaccucuugauggaaauaaauguugugaugcucuuuccaucaagagguacaucaauu
cid-miR-nov-938	cgcaaccugcucucuguggccu	CI01000340	15610047..15610108	0	0	0	0	0.315092	0.516651	0	0	0	0	7	13	none	none	none	>100	>100	CI01000340:15610047..15610108:+|gccgucacggagggcggcguugagcuuuccaacgaagagcgcaaccugcucucuguggccu
cid-miR-nov-939	ucagugacugagugugccuggga	CI01000340	1627804..1627863	0.231913	0	0	0.321428	0.225066	0.317939	6	0	0	8	5	8	<100	<100	0.470909	-0.0432387	0.455163	CI01000340:1627804..1627863:+|ucagugacugagugugccugggagauccugcacccucaaggcacaccacucgcugaccu
cid-miR-nov-940	uagacugcaacuuuauuacc	CI01000340	17105060..17105120	0.69574	0	0	0.361607	0	0.278197	18	0	0	9	0	7	<100	<100	-0.944129	<100	-1.32244	CI01000340:17105060..17105120:-|uagacugcaacuuuauuaccaccuucugccuuuaaagugguaauaacguugcagucuauu
cid-miR-nov-941	aucagaaaauaaugcacaccug	CI01000340	17456785..17456842	0.773045	0.402207	0.295163	0.683035	0.360106	0.596135	20	10	4.5	17	8	15	-0.942614	-1.38904	-0.178594	-1.10213	-0.374912	CI01000340:17456785..17456842:+|aucagaaaauaaugcacaccugaggugguaaugugagugugcauuauuuucuaauaa
cid-miR-nov-942	ucagaauugugugauauaaacu	CI01000340	17860792..17860893	0	0.723973	0	0	0	0	0	18	0	0	0	0	>100	none	none	none	none	CI01000340:17860792..17860893:+|uuuauaucucacaauuaugacuuuuuucuuagaauauaaacacaauugcgaguuauagucagaauugcaugauauauagucagaauugugugauauaaacu
cid-miR-nov-943	ucacugcuggauccgaugacg	CI01000340	17907706..17907763	0	0	0	0.401785	0	0.278197	0	0	0	10	0	7	none	none	>100	none	>100	CI01000340:17907706..17907763:-|ucacugcuggauccgaugacgucaaagaaaggacgucaucgucauccagcagcucau
cid-miR-nov-944	aaguuuuauaagcugaaucag	CI01000340	18308415..18308477	0	0.361986	0	0.241071	0	0	0	9	0	6	0	0	>100	none	>100	none	none	CI01000340:18308415..18308477:-|ugguucagcauguuaaagcucgauuucuuauaauucaaaucaaguuuuauaagcugaaucag
cid-miR-nov-945	uacagaaaacaagacaaagacc	CI01000340	18567951..18568011	0.579784	0	0.524735	0.562499	0.495145	0.755105	15	0	8	14	11	19	<100	-0.143927	-0.0436643	-0.227663	0.381162	CI01000340:18567951..18568011:-|ucucugucuugauuuucugcacaacauucuuaaauuuguacagaaaacaagacaaagacc
cid-miR-nov-946	uuugagcucauuaaauguuucu	CI01000340	19462981..19463045	0.657088	0	0	0	0.360106	0.238454	17	0	0	0	8	6	<100	<100	<100	-0.867667	-1.46238	CI01000340:19462981..19463045:+|aaaacauuuaaugagcucaccaaaguauaacaaacgucagcuuuugagcucauuaaauguuucu
cid-miR-nov-947	aaugaaagugaauggcgacuga	CI01000340	2940141..2940203	5.56592	0	4.36186	0	4.81641	3.06016	144	0	66.5	0	107	77	<100	-0.351679	<100	-0.208662	-0.863013	CI01000340:2940141..2940203:-|gucaccauucacuuucauuguauuaaaaaaaaaaaguugcaaugaaagugaauggcgacuga
cid-miR-nov-948	uauaagucggcugucgggcaaugu	CI01000340	3087143..3087199	0.425175	0	0	0	0.270079	0	11	0	0	0	6	0	<100	<100	<100	-0.654673	<100	CI01000340:3087143..3087199:+|uauaagucggcugucgggcaaugucgggcuguuuuugaucgucggucggcuuaguu
cid-miR-nov-949	accccuucagccgcgacuuauu	CI01000340	3187748..3187825	0	0	0	0	0	19.434	0	0	0	0	0	489	none	none	none	none	>100	CI01000340:3187748..3187825:-|aauaagucacggcugaagggcguuguuaggcacgacgugaagcggagugccugcaaccccuucagccgcgacuuauu
cid-miR-nov-950	aaagggugugaugagagccagcu	CI01000340	3638451..3638511	0	0.482648	0	0.602678	0	0	0	12	0	15	0	0	>100	none	>100	none	none	CI01000340:3638451..3638511:-|aaagggugugaugagagccagcuucuccucucgagacgcugacaaccacacagccuucau
cid-miR-nov-951	ucaacugucugguuaccaacau	CI01000340	4795715..4795793	0	0	0	0.401785	0	0	0	0	0	10	0	0	none	none	>100	none	none	CI01000340:4795715..4795793:+|guaaccauucaguugacggcaaccauuuuuccuauuauggaagucaaaaggugccgucaacugucugguuaccaacau
cid-miR-nov-952	uacgaucuacuuuggcuuacg	CI01000340	5149792..5149854	0.463827	0.764193	0.426347	0.763392	0.495145	0.556393	12	19	6.5	19	11	14	0.720351	-0.121559	0.718836	0.0942648	0.262518	CI01000340:5149792..5149854:+|ucagcuaaauugaucguagagaccauuggugccaaugguuuuacgaucuacuuuggcuuacg
cid-miR-nov-953	gaacacaaaacgcaugcgucgug	CI01000340	5408375..5408432	0	26.0027	19.0872	21.5156	0	20.7058	0	646.5	291	535.5	0	521	>100	>100	>100	none	>100	CI01000340:5408375..5408432:+|gaacacaaaacgcaugcgucgugaugcucucgugaacacucgcgcaugugcauugug
cid-miR-nov-954	uaaaagcaaacugagacaacuu	CI01000340	60072..60133	0	0.442428	0.262367	0.441964	0.720211	0.556393	0	11	4	11	16	14	>100	>100	>100	>100	>100	CI01000340:60072..60133:+|uaaaagcaaacugagacaacuuaccaacauuaacacuaaguugucucaguuugcuauuauu
cid-miR-nov-955	uuucaggaccagauucuagacu	CI01000340	7479280..7479332	3.51735	0.683752	0.88549	1.125	1.41792	0	91	17	13.5	28	31.5	0	-2.36295	-1.98994	-1.64457	-1.31072	<100	CI01000340:7479280..7479332:-|uuucaggaccagauucuagacuaacuugugucuagaaucugguccugaaaga
cid-miR-nov-956-3p	cacaacguuucgguuucaugac	CI01000340	8074079..8074144	0	0	0	0	0.495145	0	0	0	0	0	11	0	none	none	none	>100	none	CI01000340:8074079..8074144:-|cacaacguuucgguuucaugaccuucuucaggcauaugaaggucauggaaccgaaacguuguggc
cid-miR-nov-956-5p	ucauggaaccgaaacguuguggc	CI01000340	8074079..8074145	0	0	0	0	0	1.07304	0	0	0	0	0	27	none	none	none	none	>100	CI01000340:8074079..8074145:-|ucacaacguuucgguuucaugaccuucuucaggcauaugaaggucauggaaccgaaacguuguggc
cid-miR-nov-957	uucagcggagcaaagaaauuc	CI01000340	8189675..8189755	18.7463	12.1467	8.26457	10.4464	12.0635	12.5586	485	302	126	260	268	316	-0.62605	-1.1816	-0.843602	-0.635956	-0.577935	CI01000340:8189675..8189755:-|auuucuuuguucugcugaacauuugguugcugacauuuuucagaaugucuucuuuuguguucagcggagcaaagaaauuc
cid-miR-nov-958	uuaggaccagcacuugaccagc	CI01000343	1033263..1033332	9.18635	17.2346	13.1184	6.56918	14.7868	18.8776	237.667	428.5	200	163.5	328.5	475	0.907742	0.514024	-0.483778	0.686749	1.03911	CI01000343:1033263..1033332:-|cuggucgagugcugguccuaagcaacuagcuccaguucaggaccagcuuaggaccagcacuugaccagc
cid-miR-nov-959	cgugacucucaacuuccauagg	CI01000343	903114..903173	0	0.884855	0	0.763392	0	0	0	22	0	19	0	0	>100	none	>100	none	none	CI01000343:903114..903173:-|uauggaaguugagccucacguucgcacguaaguuaagcgugacucucaacuuccauagg
cid-miR-nov-960	ucuguagcaccuguagagaac	CI01000345	1362074..1362142	0	0	0	0.522321	0	0.635878	0	0	0	13	0	16	none	none	>100	none	>100	CI01000345:1362074..1362142:-|acucuucagcugcuauuuugggguacaagaauccucagagucgucccucuguagcaccuguagagaac
cid-miR-nov-961	ucggucagugcacucacgcugc	CI01000345	1482250..1482308	0.425175	0	0.131184	0.28125	0	0	11	0	2	7	0	0	<100	-1.69647	-0.596205	<100	<100	CI01000345:1482250..1482308:-|ucggucagugcacucacgcugccaaaaacucaggcauuuugagugguauugagcaagu
cid-miR-nov-962	uugagaauauguuugagauugu	CI01000346	564480..564541	0	0	1.80378	0	0	2.02686	0	0	27.5	0	0	51	none	>100	none	none	>100	CI01000346:564480..564541:-|uugagaauauguuugagauugugaauaugagcccauuugcgaucucagacauauucucaaa
cid-miR-nov-963	uaaucagcucaguaggcacggga	CI01000347	1596807..1596868	1.58474	0	0.951082	1.125	1.26037	1.86789	41	0	14.5	28	28	47	<100	-0.736607	-0.494326	-0.330401	0.237162	CI01000347:1596807..1596868:+|uguuccugcugaacugagccaguguuucuacaggacuguaaucagcucaguaggcacggga
cid-miR-nov-964	cuucacaucugcaacggguuga	CI01000347	1599439..1599507	0	0.402207	0.426347	0	0	0	0	10	6.5	0	0	0	>100	>100	none	none	none	CI01000347:1599439..1599507:+|aacuuguuucacaugugaauguauaauuauuauuagacuuuuagcacuucacaucugcaacggguuga
cid-miR-nov-965	augugggcugcccaccuacccu	CI01000347	1979898..1979961	0.463827	0	0	0	0	0	12	0	0	0	0	0	<100	<100	<100	<100	<100	CI01000347:1979898..1979961:-|augugggcugcccaccuacccuccuguucugacgaggguggugggggguaaugacgcacgucc
cid-miR-nov-966	ucauguuuggucuggaucauca	CI01000351	1325547..1325607	0.657088	0	0	1.08482	0.495145	1.35124	17	0	0	27	11	34	<100	<100	0.723296	-0.408236	1.04013	CI01000351:1325547..1325607:+|ucauguuuggucuggaucaucaguaaaacuguguugauguuccagaacagacuguacauc
cid-miR-nov-967	acggccgaccgucgacuuggugu	CI01000351	1977994..1978057	0.734393	0	0	0	0	0	19	0	0	0	0	0	<100	<100	<100	<100	<100	CI01000351:1977994..1978057:+|acugagaaaacuuagucggccgacgaacaaaaacugcccgacggccgaccgucgacuuggugu
cid-miR-nov-968	ugcuaugccuccauauugccauu	CI01000352	1011159..1011220	2.24183	0	1.90216	0	0	0	58	0	29	0	0	0	<100	-0.237036	<100	<100	<100	CI01000352:1011159..1011220:+|uggcaagauguuggcauagcuguuuguguuuacggcccugcuaugccuccauauugccauu
cid-miR-nov-969	caauucgucgguucacuucuga	CI01000352	1109514..1109573	0	0	0.327959	0	0.405119	0	0	0	5	0	9	0	none	>100	none	>100	none	CI01000352:1109514..1109573:-|gaagugaacuugacgaauuggcucucaugcaauaucccaauucgucgguucacuucuga
cid-miR-nov-970	gaaaguaaugagucagauguu	CI01000352	2039724..2039783	0.463827	0	0	0	0.495145	0	12	0	0	0	11	0	<100	<100	<100	0.0942648	<100	CI01000352:2039724..2039783:-|gaaaguaaugagucagauguuuauucaguaacagcauaaacaacugacucauuacuuuc
cid-miR-nov-971-3p	aacaacugacucauuacuuuc	CI01000352	2039724..2039783	0	0	0	0.441964	0	0.357681	0	0	0	11	0	9	none	none	>100	none	>100	CI01000352:2039724..2039783:-|gaaaguaaugagucagauguuuauucaguaacagcauaaacaacugacucauuacuuuc
cid-miR-nov-971-5p	uucuguuuuaaaauucuguuuugg	CI01000352	574091..574151	0.425175	0	0	0	0	0	11	0	0	0	0	0	<100	<100	<100	<100	<100	CI01000352:574091..574151:-|uucuguuuuaaaauucuguuuugguguuuaauuuacaccaaaauaguuuuaaaauaaauc
cid-miR-nov-972	agcuccacagauuauguccaga	CI01000353	1850997..1851060	0	0	0.295163	0.602678	0	0.715363	0	0	4.5	15	0	18	none	>100	>100	none	>100	CI01000353:1850997..1851060:-|uggaucuaagggguggagcuuaguguguacauauacauucuagcuccacagauuauguccaga
cid-miR-nov-973	ucagggggaacgcaaacaagccu	CI01000353	970711..970803	0.618436	0	0	0	0	0	16	0	0	0	0	0	<100	<100	<100	<100	<100	CI01000353:970711..970803:+|ucagggggaacgcaaacaagccucagauguuuuugauccaagaaacaguacauuucaggaucuuuucgaggcagauuucuuucccccaccuu
cid-miR-nov-974	agaagaggauggugaugaagaac	CI01000355	1017434..1017493	0	0	0	0.401785	0	0	0	0	0	10	0	0	none	none	>100	none	none	CI01000355:1017434..1017493:+|agaagaggauggugaugaagaacaggagaaugaugguucagcaucaccaguucacucuu
cid-miR-nov-975	accaacagagacguucacugg	CI01000356	770892..770947	2.66701	2.81545	3.2468	10.125	4.05119	9.101	69	70	49.5	252	90	229	0.0781445	0.283796	1.92463	0.603124	1.7708	CI01000356:770892..770947:+|accaacagagacguucacugguuugguuggaucaguguguuuccucuguugacau
cid-miR-nov-976	ucugggccaucugaccaauugga	CI01000357	441877..441937	1.00496	1.28706	0	1.08482	0	0	26	32	0	27	0	0	0.356946	<100	0.110319	<100	<100	CI01000357:441877..441937:-|auuggucagacggcccagucuguugugauuggucuacucugggccaucugaccaauugga
cid-miR-nov-977	aaugucccauucagccugaauu	CI01000359	498732..498795	0	0	1.01667	0	0	0	0	0	15.5	0	0	0	none	>100	none	none	none	CI01000359:498732..498795:+|ggugauugggacacuuuuugcuauugagaugacuuggauaaaaugucccauucagccugaauu
cid-miR-nov-978	uauaucagguguuuccucuga	CI01000359	727141..727199	6.26166	6.9984	4.8538	6.74999	6.03177	11.0484	162	174	74	168	134	278	0.160479	-0.367433	0.108339	-0.0539651	0.819216	CI01000359:727141..727199:+|ucggaggaaacgccacugauauauauguauauauauauauaucagguguuuccucuga
cid-miR-nov-979	acucaguuguugguucccaagu	CI01000360	302239..302298	0.502479	0.442428	0.590326	0.642856	0.585172	0.397424	13	11	9	16	13	10	-0.183622	0.232449	0.355432	0.219796	-0.338386	CI01000360:302239..302298:+|uuagggaccgcuaauuggcaguuaauuagcagaauugacucaguuguugguucccaagu
cid-miR-nov-980	uucuacgaucaacuuaggcuu	CI01000362	516505..516564	3.01488	0	1.21345	0	2.83583	2.0666	78	0	18.5	0	63	52	<100	-1.31299	<100	-0.0883266	-0.544837	CI01000362:516505..516564:-|aggccuaaguugaucguagagacuauuugugacauuuguucuacgaucaacuuaggcuu
cid-miR-nov-981	ucuagcagaagcagguggacu	CI01000365	278286..278342	0.541131	0.643531	0.393551	0.421874	0.495145	0.616007	14	16	6	10.5	11	15.5	0.250031	-0.459429	-0.359166	-0.128128	0.186967	CI01000365:278286..278342:+|ucuagcagaagcagguggacuacggggauacgcaguccaccugcuucugcuagagc
cid-miR-nov-982	uaggaccagcacuugaccaccu	CI01000367	133746..133827	0	10.8194	0	0	9.67784	0	0	269	0	0	215	0	>100	none	none	>100	none	CI01000367:133746..133827:+|cugguccugagcugguuuuaagaugguccugagcuggagcuaguugcugaagaccagcuuaggaccagcacuugaccaccu
cid-miR-nov-983	uugggaaugggcaacaaauuuc	CI01000367	171841..171905	0	0.442428	0	0	0	0	0	11	0	0	0	0	>100	none	none	none	none	CI01000367:171841..171905:+|uugggaaugggcaacaaauuucuaucuggauaucuaggaaaaaauuuguuacccauucauaaug
cid-miR-nov-984	uucccaaaagcguccugagccu	CI01000375	14829..14916	1.27552	1.12618	0.787102	1.08482	0.765224	1.07304	33	28	12	27	17	27	-0.179653	-0.696468	-0.233635	-0.737136	-0.249381	CI01000375:14829..14916:+|uucccaaaagcguccugagccuaaguagaucgcagaacuaccgacaccaguagucuaucaauugagcucaagauguuuuugagaaac
cid-miR-nov-985	gaacugaugcgcuggccugaga	CI01000375	90192..90250	16.2533	12.2673	18.1033	15.0589	0	15.1816	420.5	305	276	374.8	0	382	-0.405911	0.155526	-0.110114	<100	-0.0984079	CI01000375:90192..90250:+|ugaggucaguggaucugcaucugcgcucgcguccaagaacugaugcgcuggccugaga
cid-miR-nov-986	ucccagcaugcauugcggcaug	CI01000376	165041..165109	0	0	0.196775	0	0	0.635878	0	0	3	0	0	16	none	>100	none	none	>100	CI01000376:165041..165109:+|augccgcagugcauguugggagccaccauaguauacaacucaugacucccagcaugcauugcggcaug
cid-miR-nov-987	gugaagcggaucucuuugca	CI01000382	131346..131407	0.425175	0	0.295163	0.562499	0	0.317939	11	0	4.5	14	0	8	<100	-0.526543	0.403795	<100	-0.419306	CI01000382:131346..131407:+|gugaagcggaucucuuugcacauacaccagaaaugugcacaaagaaagacgcuucucaaac
cid-miR-nov-988	gagcaguaaguaagaaggaugc	CI01000392	112709..112769	0.193261	0	0	0	0	0.238454	5	0	0	0	0	6	<100	<100	<100	<100	0.30316	CI01000392:112709..112769:-|gagcaguaaguaagaaggaugcauacaguugcagugcaccucuuucuaucuacugcuacu
cid-miR-nov-989	agauguugcuguaaccucacc	CI01000392	113768..113841	0.966306	1.62894	0.83083	0.763392	1.08032	1.27176	25	40.5	12.6667	19	24	32	0.75338	-0.217927	-0.340057	0.160902	0.396269	CI01000392:113768..113841:-|ugaaguuacagcaucauggaaauggugugcugucuuggaugacauccggaccagauguugcuguaaccucacc
cid-miR-nov-990	uaaaacacagacaguucuguucgu	CI01000405	22531..22594	0.811697	0.904966	1.22438	0.703124	0	0	21	22.5	18.6667	17.5	0	0	0.156922	0.593039	-0.207163	<100	<100	CI01000405:22531..22594:+|uaaaacacagacaguucuguucguugguggaagaaugugaacaugcagaacugcuuguguuuc
cid-miR-nov-991	acuauggaagucaauggugccc	CI01000408	29291..29344	11.9629	8.59382	4.49304	0	6.806	9.1275	309.5	213.667	68.5	0	151.2	229.667	-0.477192	-1.4128	<100	-0.813686	-0.390273	CI01000408:29291..29344:-|cuccauugacuuccauaguauuuuuuuuccuacuauggaagucaauggugccc						CI01000355:512782..512838:+|gcaccguugacuuccauaguauuuuuuuuucccuacuauggaagucaauggugccc	CI01000080:1663841..1663897:+|gcaccguugacuuccauaguauuuuuuuuucccuacuauggaagucaauggugccc
cid-miR-nov-992	acucagaucugaagacucuag	CI01000422	14705..14768	0.579784	0.522869	0	0.562499	0.630185	0.67562	15	13	0	14	14	17	-0.149065	<100	-0.0436643	0.12026	0.220698	CI01000422:14705..14768:+|cgagucuuugggucuauggggcugucacggaaugaacgaaugacucagaucugaagacucuag
cid-miR-nov-993-3p	uccaaagacugaaagauuuauc	CI01000422	62217..62281	0	0.502759	0	0	0	0	0	12.5	0	0	0	0	>100	none	none	none	none	CI01000422:62217..62281:+|uccaaagacugaaagauuuaucagacuuuauuguaaaucugauaaaucuuucagucuuuggauu
cid-miR-nov-993-5p	uaaaucuuucagucuuuggauua	CI01000422	62215..62282	0.463827	0	0	0.321428	0	0	12	0	0	8	0	0	<100	<100	-0.529091	<100	<100	CI01000422:62215..62282:+|aauccaaagacugaaagauuuaucagacuuuauuguaaaucugauaaaucuuucagucuuuggauua
cid-miR-nov-994	uuaggaccagcauaaacaagu	CI01000424	77534..77589	3.67196	4.50472	4.55863	4.41964	2.97087	6.67672	95	112	69.5	110	66	168	0.294885	0.312049	0.267375	-0.305666	0.862587	CI01000424:77534..77589:-|ugguuuaugcugguccugagcuggagcuaguugcuuaggaccagcauaaacaagu
cid-miR-nov-995	cugagguaguauguugugugg	CI01000444	63273..63348	0.502479	0.643531	0	0.522321	0.675198	0	13	16	0	13	15	0	0.356946	<100	0.0558713	0.426247	<100	CI01000444:63273..63348:+|acagggcauuucuuggaauuauuagugguaucugacaugacuaauuagugguaucugagguaguauguugugugg
cid-miR-nov-996	acucuuuucucaaccugaaccu	CI01000456	27628..27694	0	0	0	0	0	0.596135	0	0	0	0	0	15	none	none	none	none	>100	CI01000456:27628..27694:+|acucuuuucucaaccugaaccuauauaccuauauagguauauagguucagguugagaaaagagucc
cid-miR-nov-997	auaaccugaauccuucagccgau	CI01000456	42331..42387	0	0.482648	0	0	0	0	0	12	0	0	0	0	>100	none	none	none	none	CI01000456:42331..42387:-|auaaccugaauccuucagccgauucguucaaaacggcugauucauucaggaacaaa
cid-miR-nov-998	cucaacacuuccucagugacag	CI01000469	45745..45814	0	1.02563	0.623122	0.401785	0.472639	0.49678	0	25.5	9.5	10	10.5	12.5	>100	>100	>100	>100	>100	CI01000469:45745..45814:+|ucacugaggaaguguugagaauaucuacaaccucgaagaggacuguucucaacacuuccucagugacag
cid-miR-nov-999	uauucuguguuugaauucagga	CI01000477	3468..3533	0.386522	0.56309	0	0.441964	0.720211	0.278197	10	14	0	11	16	7	0.542813	<100	0.193375	0.897868	-0.474448	CI01000477:3468..3533:+|augaauucaagcacagaauacacuauuacacuauuaaaugguguauucuguguuugaauucagga
