# Supplementary material for: Deep Illumina sequencing reveals conserved and novel microRNAs in grass carp in response to grass carp reovirus infection
Source: BMC Genomics. 2017 Feb 20;18:195. doi: 10.1186/s12864-017-3562-4 (PMC5319172; doi:10.1186/s12864-017-3562-4)
Supplement: Additional file 4: — Detailed information on the 373 miRNAs expressed in all the six samples. (XLSX 155 kb) [file 12864_2017_3562_MOESM4_ESM.xlsx]

## Sheet: Sheet1
				TPM						count						log2fold change compared to control
MiRNA name	mature sequences	scaffold	start and stop	0	1	3	5	7	9	0	1	3	5	7	9	1	3	5	7	9	precursors
Cid-miR-100	aaagaaugagaugcgaggauga	CI01000051	5176018..5176077	5.95245	8.08436	5.54251	6.87052	8.46248	7.15363	154	201	84.5	171	188	180	0.441651	-0.102943	0.206937	0.507598	0.265192	CI01000051:5176018..5176077:+|ucucgcaucuauucuuuccaucuuagcugagguguggaaagaaugagaugcgaggauga
Cid-miR-104	acgugacgugugaugacgaac	CI01000112	1860892..1860952	1.04361	3.94163	0.787102	1.56696	0.810238	1.51021	27	98	12	39	18	38	1.91721	-0.406961	0.586386	-0.365167	0.533165	CI01000112:1860892..1860952:+|gcgucauuugacgucacuuuucaagaugucggcaugugaacgugacgugugaugacgaac
Cid-miR-120	aaguucugugauacacucugacu	CI01000353	589263..589323	1388.62	2176.3	1199.22	1672.11	1734.94	1378.82	35926	54109	18283	41617	38543	34694	0.648226	-0.211562	0.268016	0.321236	-0.0102168	CI01000353:589263..589323:+|aaguucugugauacacucugacucuuaauuguuugcagucagugcauuacagaacuuugu
Cid-miR-122	cuauggaagucaauggugccc	CI01000053	6068923..6068977	7.88506	4.70582	3.62941	3.09374	3.93865	5.06715	204	117	55.3333	77	87.5	127.5	-0.744675	-1.11938	-1.34977	-1.00142	-0.637947	CI01000053:6068923..6068977:-|gcacaaucgacuuccauaguaggacaaaaauuucuauggaagucaauggugccc
Cid-miR-122	cuauggaagucaauggggccca	CI01000306	4376523..4376581	2.86027	3.2981	1.607	2.45089	2.74581	3.67617	74	82	24.5	61	61	92.5	0.205485	-0.83178	-0.222845	-0.0589203	0.362053	CI01000306:4376523..4376581:-|gggacucauugacuuccauaguauggagaaaaaauacuauggaagucaauggggccca
Cid-miR-13	agaccaaacaaauugcugauu	CI01000053	5576285..5576343	2.28048	3.2981	1.27904	1.6875	1.89055	2.26531	59	82	19.5	42	42	57	0.532295	-0.834277	-0.434454	-0.27053	-0.00962773	CI01000053:5576285..5576343:-|agaccaaacaaauugcugauuauuuaaucuuguuagcucaguaauuuguuuuguucaa
Cid-miR-138	uaucgccguauaaaguaguagcc	CI01000112	3199884..3199944	6.72549	4.70582	2.95163	4.2991	3.64607	5.88187	174	117	45	107	81	148	-0.515193	-1.18813	-0.645605	-0.883298	-0.193365	CI01000112:3199884..3199944:+|uaucgccguauaaaguaguagccuauuuauaaaugcagcacugcuuuguacagcgguaac
Cid-miR-141	acacugaacggccuuuugguagc	CI01000005	6810204..6810262	4.63827	3.86119	3.37798	6.30802	7.11209	6.51775	120	96	51.5	157	158	164	-0.264542	-0.457426	0.443601	0.616686	0.490787	CI01000005:6810204..6810262:+|acacugaacggccuuuugguagcaaaccgagcaauccaacagaaggccauucagaaaa
Cid-miR-143	ggugauugggacacuuuuugcc	CI01000039	6845109..6845168	22.9981	21.6387	17.9722	26.7187	23.1218	8.70358	595	538	274	665	513.667	219	-0.0878976	-0.35575	0.216336	0.00773848	-1.40183	CI01000039:6845109..6845168:-|ggugauugggacacuuuuugccauugagaugacuuggaaaaaguuucccaaucaaccug
Cid-miR-143	uuaauugggacacuuuuugcc	CI01000050	1529384..1529443	12.3494	3.68019	4.65702	18.2009	11.3433	1.4506	319.5	91.5	71	453	252	36.5	-1.74659	-1.40696	0.559566	-0.122597	-3.08972	CI01000050:1529384..1529443:-|uuaauugggacacuuuuugccauugagauugauuggggaaaaagugucccacuaaaccu
Cid-miR-146	caugcuugaauacauugaaccgu	CI01000010	7431866..7431927	4.17444	3.53942	2.85324	3.57589	3.55604	4.4114	108	88	43.5	89	79	111	-0.23807	-0.54898	-0.223283	-0.231311	0.0796537	CI01000010:7431866..7431927:-|guucauuguauucaagaagcugugacuuuguaguguagcaugcuugaauacauugaaccgu
Cid-miR-15	cuuuccuaaucggucaaccguu	CI01000030	1232159..1232215	6.53223	8.36591	4.62422	8.95981	8.28243	11.883	169	208	70.5	223	184	299	0.356946	-0.498364	0.455892	0.342478	0.863248	CI01000030:1232159..1232215:-|cggcugacugguuaggagagaaguagucuuaguccuuuccuaaucggucaaccguu
Cid-miR-155	uacaggauagaggauaaaagaga	CI01000092	4986473..4986533	11.0545	5.91244	5.83767	6.87052	6.34686	4.45114	286	147	89	171	141	112	-0.902813	-0.921174	-0.686147	-0.800524	-1.31239	CI01000092:4986473..4986533:+|uacaggauagaggauaaaagagagaagauaaucucacucuuuuuuuagcucuacccugga
Cid-miR-157	ggcuuugaucggaguuuucuc	CI01000059	4748354..4748412	0.966306	0.965297	0.819898	0.843749	0.720211	0.794847	25	24	12.5	21	16	20	-0.00150779	-0.237036	-0.195667	-0.424061	-0.281803	CI01000059:4748354..4748412:+|gagaacugcgcuccaugcacugcucaaaacaccgagcggcuuugaucggaguuuucuc
Cid-miR-158	caugcccuuuacugaagauguu	CI01000036	1993750..1993805	2.37711	2.03115	1.92403	2.37053	2.29567	2.14609	61.5	50.5	29.3333	59	51	54	-0.226917	-0.305082	-0.00400011	-0.0502935	-0.147502	CI01000036:1993750..1993805:+|caucagugaggcaaaguggaaucuacccacuaucaugcccuuuacugaagauguu
Cid-miR-164	uccagaaccagaacugagaucc	CI01000305	112008..112062	2.62835	3.25788	3.70594	2.85267	2.92586	3.02042	68	81	56.5	71	65	76	0.309773	0.49568	0.118156	0.154701	0.20059	CI01000305:112008..112062:-|uucucaguccugguccugaagugcugggcuacuccagaaccagaacugagaucc
Cid-miR-2	auuccuauggaaguugagcuuc	CI01000098	319773..319840	85.4215	99.2647	65.2639	60.5892	95.2479	78.4117	2210	2468	995	1508	2116	1973	0.216682	-0.388314	-0.495539	0.157089	-0.12353	CI01000098:319773..319840:-|auuccuauggaaguugagcuucaaucucacucgcgagccugaagaagcucaacuucuguaugaauga
Cid-miR-24	cacucgaggcugucugauagacu	CI01000014	42670..42739	1.81666	1.56861	1.04947	1.4866	1.7105	1.90763	47	39	16	37	38	48	-0.211801	-0.791625	-0.289264	-0.0868656	0.070499	CI01000014:42670..42739:+|cacucgaggcugucugauagacucugagugugcacacagaaagccgccucacagacagcgcucgaguac
Cid-miR-25	acugguguccugugucgcagga	CI01000016	5705990..5706048	0.69574	0.643531	0.327959	0.763392	0.540158	0.476908	18	16	5	19	12	12	-0.112539	-1.08503	0.133874	-0.365167	-0.544837	CI01000016:5705990..5706048:+|cugugacacaggacaccacaggacaccuuuaaaggcacugguguccugugucgcagga
Cid-miR-31	uaaugcaacugagucuaaaguc	CI01000304	13366506..13366574	3.36275	2.5339	1.77098	2.69196	2.97087	2.94093	87	63	27	67	66	74	-0.408278	-0.925092	-0.320983	-0.178754	-0.193365	CI01000304:13366506..13366574:-|uaaugcaacugagucuaaagucauuaaaagauguuaugcauauugacuagugcuuguauugcauuacu
Cid-miR-34	uaucagcaauacucaucacuau	CI01000310	652266..652331	1.43013	0.764193	0.819898	0.602678	0.99029	0.794847	37	19	12.5	15	22	20	-0.90414	-0.802633	-1.24669	-0.530226	-0.8474	CI01000310:652266..652331:+|uaucagcaauacucaucacuauuauaucaauguucaucuugguagugaugaauauugcugauuga
Cid-miR-52	auaauaggagcagaguuuuucc	CI01000004	13046715..13046772	0.69574	0.804414	0.655918	0.683035	0.540158	0.755105	18	20	10	17	12	19	0.209389	-0.0850332	-0.0265908	-0.365167	0.118128	CI01000004:13046715..13046772:+|aggaaggcugcuccuguaauuugagguuuaaacaaauaauaggagcagaguuuuucc
Cid-miR-64	ugcuggaagugaucucucgugcg	CI01000016	4439354..4439414	8.73541	7.03862	5.44412	6.87052	6.30185	6.27929	226	175	83	171	140	158	-0.311582	-0.682176	-0.346455	-0.4711	-0.476273	CI01000016:4439354..4439414:+|ugcuggaagugaucucucgugcguauacgucaaugagugcgagaggucacuucuggcguc
Cid-miR-74	cgaaugcaaacccugaaugca	CI01020803	385..443	1.46879	1.64905	0.743374	2.29017	1.75551	2.26531	38	41	11.3333	57	39	57	0.16701	-0.982463	0.640834	0.25727	0.625088	CI01020803:385..443:-|cgaaugcaaacccugaaugcaauauuagcuauuauugcauucaguguuugcacucgau
Cid-miR-75	uccauaauacagugugaucga	CI01000037	4297626..4297684	4.75423	4.82648	4.76634	3.21428	5.49161	5.80239	123	120	72.6667	80	122	146	0.021762	0.00367101	-0.564715	0.208019	0.287435	CI01000037:4297626..4297684:+|uccauaauacagugugaucgauugaucgaucauucgaucacacuguauuauggacagg
Cid-miR-77	ucuagacaguguuuuuagggc	CI01000321	4635352..4635417	2.97622	2.5339	2.03335	2.53125	2.16063	2.46403	77	63	31	63	48	62	-0.232121	-0.549627	-0.233635	-0.462028	-0.272465	CI01000321:4635352..4635417:+|ucuagacaguguuuuuagggcaucauaugugcguguaucuaaugcccaaagaugcuguguggcua
Cid-miR-9	gaaaaagugucccaaucaaccu	CI01000013	9042152..9042211	58.1716	13.7957	7.77263	45.5423	37.0459	23.6864	1505	343	118.5	1133.5	823	596	-2.0761	-2.90384	-0.353108	-0.651003	-1.29625	CI01000013:9042152..9042211:-|gggugauugggaaacuuuuugccauugaaaugacuuggaaaaagugucccaaucaaccu
Cid-miR-91	aucaaaaucuguuguacuugca	CI01000039	6351594..6351658	4.09714	4.02207	2.78765	1.72768	3.37599	3.33836	106	100	42.5	43	75	84	-0.0266784	-0.555566	-1.24578	-0.279306	-0.295478	CI01000039:6351594..6351658:-|aucaaaaucuguuguacuugcagaucuuaaaauuaaaguuaugcauguacaacagauuuugaug
cid-miR-nov-1001	uucuacaucugaacgcugacu	CI01000587	1140..1202	27.4431	38.8934	44.6024	34.2723	38.3963	39.2257	710	967	680	853	853	987	0.503083	0.700679	0.320598	0.484522	0.515356	CI01000587:1140..1202:+|uucuacaucugaacgcugacucauugauggccaauacugagccagagaucugauguagaacc
cid-miR-nov-1003	cagaacuccuuagcaacugccu	CI01003079	606..672	5.56592	6.07333	4.49304	6.10713	3.60106	3.73578	144	151	68.5	152	80	94	0.125866	-0.308929	0.133874	-0.628201	-0.575211	CI01003079:606..672:-|gcaguugcuaaagaguucugaccgguuguuaguguguugcuaggcagaacuccuuagcaacugccu
cid-miR-nov-1015	aacggaagugaugccucucacu	CI01039269	35..92	4.3677	2.73501	4.06669	3.97767	5.17652	7.07414	113	68	62	99	115	178	-0.67533	-0.103019	-0.134951	0.245107	0.69568	CI01039269:35..92:+|aacggaagugaugccucucacucauugaaguauaagcgcgagacaucacuuccguca
cid-miR-nov-1017	uagacagugagagcacaggacg	CI01049384	446..504	6.33897	9.29098	4.8538	7.75445	5.98676	6.71646	164	231	74	193	133	169	0.551583	-0.385135	0.290776	-0.0824739	0.0834527	CI01049384:446..504:-|cccugugcucucucaugcuuucauuucagugauugauagacagugagagcacaggacg
cid-miR-nov-1020	auggaguacgucagaacaugaa	CI01064745	42..99	0.72473	1.30717	1.36431	0.816963	0.596425	0.596135	18.75	32.5	20.8	20.3333	13.25	15	0.850935	0.912657	0.172827	-0.281103	-0.281803	CI01064745:42..99:+|auggaguacgucagaacaugaacgggcaaugcguucauguucugacguacuccaugc
cid-miR-nov-1024	ugcgauccgucacgugugaccu	CI01074590	106..165	11.9435	22.8454	3.86992	1.96875	28.8985	15.7777	309	568	59	49	642	397	0.93567	-1.62586	-2.60088	1.27476	0.401657	CI01074590:106..165:+|ugcgauccgucacgugugaccuuuguaaagugauuaugucaugcguggcggaucgcaga
cid-miR-nov-1026	ugaggaaacacaucugaaguugu	CI01081329	130..193	8.77406	2.25236	4.39465	6.66963	4.59135	4.64986	227	56	67	166	102	117	-1.96181	-0.997496	-0.395638	-0.934327	-0.916058	CI01081329:130..193:+|ugaggaaacacaucugaaguuguguguagacaaaauucauacaacuuuaugauuucacucacu
cid-miR-nov-1043	aaaugcugauugaacaaaauua	CI01156479	565..627	2.5124	2.17192	1.70539	1.6875	1.48544	1.43073	65	54	26	42	33	36	-0.210094	-0.558964	-0.574179	-0.758178	-0.812318	CI01156479:565..627:+|auuuuguuccuucaggcauguuucuucguuuuauguccagaaaugcugauugaacaaaauua
cid-miR-nov-1049	cugaggaccagauuagaggag	CI01180000	2796978..2797059	0.502479	1.12618	0.393551	0.642856	1.0353	0.635878	13	28	6	16	23	16	1.1643	-0.352514	0.355432	1.04292	0.339686	CI01180000:2796978..2797059:-|cugaggaccagauuagaggaguuuuuuacuaguuuaugguccagcaggugaaaaaaaacuccucuaaucuaguccucagau
cid-miR-nov-176	ucugaaucagguguguuugauc	CI01000000	16044179..16044250	1.31418	0.965297	1.24624	1.20536	1.21536	1.23201	34	24	19	30	27	31	-0.445114	-0.0765716	-0.124701	-0.11278	-0.0931412	CI01000000:16044179..16044250:+|ucugacacccccauuucaggucuuggagucuugacuaaugagcugaugaucugaaucagguguguuugauc
cid-miR-nov-177	ucaagucuguuuuuguagagu	CI01000000	16267453..16267509	2.24183	3.74053	1.93496	2.85267	1.89055	3.06016	58	93	29.5	71	42	77	0.738564	-0.212374	0.347637	-0.245868	0.448931	CI01000000:16267453..16267509:+|ucucuacaaacauagacuugacuuuauuuauuuagucaagucuguuuuuguagagu
cid-miR-nov-180	uuaguaauccuucacauucauug	CI01000000	4026432..4026494	1.04361	1.32728	1.11506	2.0491	2.29567	2.90119	27	33	17	51	51	73	0.346893	0.095539	0.973409	1.13733	1.47506	CI01000000:4026432..4026494:-|uuaguaauccuucacauucauugcaucauuuuccacacaaugaaagggaagauuacugaggc
cid-miR-nov-182	uguaacagccacuccaugugga	CI01000000	5752923..5752982	1.54609	2.01104	0.951082	1.36607	2.25066	1.54995	40	50	14.5	34	50	39	0.379314	-0.700983	-0.178594	0.541724	0.00359943	CI01000000:5752923..5752982:+|uguaacagccacuccauguggaaaacuauugaagugccaguggagaggcuguuaccugc
cid-miR-nov-187	uuuccaucaagaggugcauca	CI01000001	1062783..1062839	2.43509	1.19321	1.26811	1.64732	1.17034	0.940569	63	29.6667	19.3333	41	26	23.6667	-1.02912	-0.941298	-0.563857	-1.05704	-1.37237	CI01000001:1062783..1062839:+|agcaacaauugauggaaauaaauguugugauguuauuuccaucaagaggugcauca
cid-miR-nov-190	gaugauugagacacuuuuugcc	CI01000001	10791388..10791447	10.8613	9.25076	7.2151	8.83927	10.218	6.47801	281	230	110	220	227	163	-0.23155	-0.590103	-0.297195	-0.0880821	-0.745573	CI01000001:10791388..10791447:-|gaugauugagacacuuuuugccauugagaugaauuagaaaaagugucccaaucacccug
cid-miR-nov-192	uaacccaaacaugaaaauucug	CI01000001	12013269..12013321	1.85531	1.64905	1.21345	1.36607	1.21536	1.23201	48	41	18.5	34	27	31	-0.170025	-0.612545	-0.441628	-0.610279	-0.590641	CI01000001:12013269..12013321:+|uaacccaaacaugaaaauucugucaucaucacagaauuuucauuuuugggug
cid-miR-nov-197	aaucacuguucacuuucauugc	CI01000001	4771692..4771752	5.1794	3.94163	2.65647	5.58481	4.54633	5.84213	134	98	40.5	139	101	147	-0.393993	-0.963275	0.108723	-0.188082	0.173708	CI01000001:4771692..4771752:-|aaucacuguucacuuucauugcauuuuauuucccauacaauuaaagugaaaggugacugc
cid-miR-nov-202	aacuuaacgaauuccgcucuga	CI01000001	8771235..8771288	5.1021	2.65457	1.93496	2.08928	2.34069	2.38454	132	66	29.5	52	52	60	-0.942614	-1.39879	-1.28808	-1.12416	-1.09738	CI01000001:8771235..8771288:-|cgagcggaauucguuaaguuccaaccguuggaacuuaacgaauuccgcucuga
cid-miR-nov-206	ugccgucuuaauuuuguaacugc	CI01000002	511174..511239	4.01983	3.98185	2.88604	3.49553	3.78111	4.29218	104	99	44	87	84	108	-0.0136972	-0.478044	-0.201625	-0.0883266	0.0945731	CI01000002:511174..511239:-|ugccgucuuaauuuuguaacugcaguuuggacaacaauguugcaguuacaauuucagacgaacga
cid-miR-nov-210	uuuaucagucagagcggga	CI01000004	13789144..13789200	0.425175	1.04574	0.491939	0.723213	0.540158	1.82815	11	26	7.5	18	12	46	1.29839	0.210423	0.766365	0.345327	2.10426	CI01000004:13789144..13789200:+|cugcucuaacugcauuauaaauuuuauauauacauaauuuaucagucagagcggga
cid-miR-nov-211	ugaugauccgugccgauuggugc	CI01000004	14264006..14264074	0.34787	0.522869	0.491939	0.683035	0.450132	0.476908	9	13	7.5	17	10	12	0.587901	0.499929	0.973409	0.371799	0.455163	CI01000004:14264006..14264074:+|ugaugauccgugccgauuggugcuccaaaaacagaucaccggcaccgaucggucgaguucaacaggga
cid-miR-nov-215	aaagugaauggugacugagacu	CI01000004	16074759..16074820	3.20814	2.99644	5.70649	5.62499	1.50794	1.54995	83	74.5	87	140	33.5	39	-0.098485	0.830868	0.810115	-1.08915	-1.04951	CI01000004:16074759..16074820:-|ccucagucaccaugcacauucauugaauuguuuacaacgaaagugaauggugacugagacu
cid-miR-nov-226	aacuauauuaaaaucgacuagu	CI01000004	7893200..7893261	0.69574	0.402207	0.699646	0.441964	0.540158	0.397424	18	10	10.6667	11	12	10	-0.790611	0.00807619	-0.654622	-0.365167	-0.807872	CI01000004:7893200..7893261:+|aacuauauuaaaaucgacuaguugguggguugccuaagcaacuagucgauuuuaauauagu
cid-miR-nov-227	acugcugguguuuguuaggacg	CI01000004	7951116..7951178	1.89396	1.44795	1.08227	1.125	1.30538	1.27176	49	36	16.5	28	29	32	-0.387399	-0.807352	-0.751484	-0.536933	-0.574585	CI01000004:7951116..7951178:+|ccccaacaaaacaccaacaggcugaacaaaaccacuuacaacugcugguguuuguuaggacg
cid-miR-nov-234	aauucaggucaguuggaccacu	CI01000006	11674585..11674638	0.927654	1.40772	0.72151	1.00446	0.675198	0.874332	24	35	11	25	15	22	0.601706	-0.362567	0.114765	-0.458276	-0.0854056	CI01000006:11674585..11674638:-|aauucaggucaguuggaccacuuuuguccuaauguggcacaguuuaccugaau
cid-miR-nov-238	uaugcuggugaacuggugucc	CI01000006	2400394..2400454	1.85531	2.5339	1.70539	2.12946	3.19594	4.61011	48	63	26	53	71	116	0.449703	-0.121559	0.198829	0.78458	1.31314	CI01000006:2400394..2400454:+|acacuaguacaccagcacugcaugauguaauauguuuuguaugcuggugaacuggugucc
cid-miR-nov-241	ucggcuuguugguaacacggaca	CI01000006	4471335..4471396	0.889002	0.56309	0.393551	0.361607	0.180053	0.556393	23	14	6	9	4	14	-0.658821	-1.17564	-1.29777	-2.30377	-0.676082	CI01000006:4471335..4471396:+|ucggcuuguugguaacacggacaauuaaggcucguccuguugguaccaacaagccgagacc
cid-miR-nov-242	ucagucaacguucucuuucauug	CI01000006	5903681..5903742	14.8425	10.015	4.26347	6.50892	8.50749	7.07414	384	249	65	162	189	178	-0.567575	-1.79963	-1.18924	-0.802924	-1.0691	CI01000006:5903681..5903742:+|ucagucaacguucucuuucauugcaucuuuuucuacauaaugaaaguggcggugacugagg
cid-miR-nov-254	cacuggagucacauggauuacu	CI01000009	15716061..15716122	6.02975	3.98185	2.82045	3.25446	3.82612	3.97424	156	99	43	81	85	100	-0.59866	-1.09617	-0.889681	-0.656216	-0.601421	CI01000009:15716061..15716122:+|uaaucccugugacucuuugagguuaaaucgagauuaaaccacuggagucacauggauuacu
cid-miR-nov-256	aaaacacucacucugcaccag	CI01000009	3370329..3370389	2.93757	2.09148	1.24624	1.6875	1.53045	1.66918	76	52	19	42	34	42	-0.490102	-1.23704	-0.799739	-0.940669	-0.815485	CI01000009:3370329..3370389:-|guugcagagcgagcguuuucaguccauagaaauuaauugaaaacacucacucugcaccag
cid-miR-nov-258	uucgucggguuuuaucggauca	CI01000009	4365176..4365232	0.657088	0.522869	0.426347	0.441964	0.360106	0.556393	17	13	6.5	11	8	14	-0.329637	-0.624059	-0.57216	-0.867667	-0.239983	CI01000009:4365176..4365232:+|caccgacagacaccgaccaacggcaaaagacacguucgucggguuuuaucggauca
cid-miR-nov-267	cccguguggcuuaugagaucc	CI01000010	3324924..3324979	2.62835	2.49368	2.4269	1.88839	1.89055	2.22557	68	62	37	47	42	56	-0.0758806	-0.115046	-0.477003	-0.47535	-0.239983	CI01000010:3324924..3324979:+|gucuuaucagccauaccuagcugcuucuugacagcccguguggcuuaugagaucc
cid-miR-nov-268	uacucgagucuagugcuguauca	CI01000010	3910181..3910239	2.5124	3.7003	2.32851	1.96875	2.02559	2.74222	65	92	35.5	49	45	69	0.55858	-0.109657	-0.351787	-0.310719	0.126282	CI01000010:3910181..3910239:+|uacucgagucuagugcuguaucaugaauaagucacgauacagcacagccucucguacc
cid-miR-nov-280	cacgucucuccgacugcagcu	CI01000012	13442506..13442565	0.309218	0.160883	0.295163	0.562499	0.450132	0.317939	8	4	4.5	14	10	8	-0.942614	-0.0671113	0.863226	0.541724	0.0401253	CI01000012:13442506..13442565:+|cugcaguuuagaucagagucgugagaugcgccucaucucacgucucuccgacugcagcu
cid-miR-nov-287	ucggaccagcauaaaccagcuc	CI01000012	8671656..8671715	41.0487	35.1529	22.3996	36.7633	39.3865	34.9335	1062	874	341.5	915	875	879	-0.223693	-0.873863	-0.159069	-0.0596332	-0.232723	CI01000012:8671656..8671715:+|gcuggucuuagcuggucaugagcugguuuaggaugguucggaccagcauaaaccagcuc
cid-miR-nov-289	gacagaagugaugucucgugcu	CI01000013	1027676..1027734	5.06344	6.31465	82.9409	4.54017	117.349	7.35234	131	157	1264.5	113	2607	185	0.318584	4.03389	-0.157373	4.53455	0.538084	CI01000013:1027676..1027734:+|gacagaagugaugucucgugcuuauacuucaaugagugcgagagaucacuuccguugu
cid-miR-nov-292	auuccuauggacguugagcauc	CI01000013	316552..316615	1.81666	0.422317	2.07707	2.47098	1.12533	4.57037	47	10.5	31.6667	61.5	25	115	-2.10489	0.193268	0.443797	-0.690937	1.33103	CI01000013:316552..316615:-|auuccuauggacguugagcaucuucaggcucgcgagagugaagcucaacuuccauaugaauga
cid-miR-nov-303	auaacugaucccgagacugugc	CI01000015	1821158..1821211	1.31418	0.884855	1.08227	1.80803	1.62048	1.27176	34	22	16.5	45	36	32	-0.570645	-0.280105	0.460262	0.302258	-0.0473375	CI01000015:1821158..1821211:-|auaacugaucccgagacugugccaguaugagccagucauugagauaguugaga
cid-miR-nov-304	ugggcaguguacuuacuacug	CI01000015	2885914..2885971	7.13134	6.013	3.7606	4.6808	5.85172	4.70947	184.5	149.5	57.3333	116.5	130	118.5	-0.246089	-0.923211	-0.60742	-0.285314	-0.598608	CI01000015:2885914..2885971:-|aguaguaaguacacugcccauuuauaggcuaauaaaugggcaguguacuuacuacug
cid-miR-nov-313	cagcguuugauucggcuguucccu	CI01000016	10525998..10526061	1.00496	0.683752	1.31184	0.883927	0.945277	0.894203	26	17	20	22	21	22.5	-0.555591	0.384452	-0.185137	-0.0883266	-0.168461	CI01000016:10525998..10526061:+|cagcguuugauucggcuguucccugccggugcgccgcuucagggugccgagucaaaugcucaa
cid-miR-nov-318	cgcgguacuuugaugucauacg	CI01000016	2814601..2814684	9.75969	14.3186	8.37389	11.7924	13.9316	16.6719	252.5	356	127.667	293.5	309.5	419.5	0.55298	-0.220938	0.272948	0.513452	0.772513	CI01000016:2814601..2814684:+|guaugacaucaaaguaccgcgagagcgauuugagagcauacgacuccuuuugaaucucucucgcgguacuuugaugucauacg
cid-miR-nov-324	ccccuuuagcuguucuaaauu	CI01000016	9004259..9004325	2.20318	1.85015	1.11506	1.80803	1.62048	1.3115	57	46	17	45	36	33	-0.251942	-0.982463	-0.285166	-0.443169	-0.748371	CI01000016:9004259..9004325:+|uuuagaagagcuaaggggccuuguucggaguggauugccuaaaccccccuuuagcuguucuaaauu
cid-miR-nov-332	augugaaagagaacucaauuca	CI01000018	4862070..4862155	4.05849	5.91244	3.60755	5.58481	4.7714	4.84857	105	147	55	139	106	122	0.542813	-0.169922	0.460567	0.233471	0.256617	CI01000018:4862070..4862155:-|augugaaagagaacucaauucaguauucgcgcgcugucugagacgcggauuucugaacucaugaauugaguuuccuuucgcuucu
cid-miR-nov-341	uccaggggcugucuaauccugcu	CI01000019	3664987..3665046	2.86027	4.38406	1.96775	3.53571	2.70079	3.29862	74	109	30	88	60	83	0.616117	-0.539599	0.30585	-0.0827671	0.205711	CI01000019:3664987..3665046:+|acaggguuggagauccuugguguguccuauaauaauuccaggggcugucuaauccugcu
cid-miR-nov-343	agagagaaaucccacaggcccu	CI01000019	4780803..4780863	4.17444	5.02759	3.83712	3.61607	5.08649	7.67028	108	125	58.5	90	113	193	0.268283	-0.121559	-0.207163	0.285087	0.877695	CI01000019:4780803..4780863:+|agagagaaaucccacaggcccuggacaagaaugaggggcagcuguugucuuucucucacu
cid-miR-nov-351	augaggauuucagaaguuaga	CI01000021	1114946..1115007	0.966306	0.925076	0.623122	0.602678	0.810238	0.437166	25	23	9.5	15	18	11	-0.0629083	-0.632965	-0.681094	-0.254135	-1.1443	CI01000021:1114946..1115007:+|augaggauuucagaaguuagaauuugacccauccguguucugacggagaacauccucaaag
cid-miR-nov-353	ggccacauugauuucuguagu	CI01000021	1981179..1981235	11.0932	5.59068	7.51026	8.55802	7.92232	6.35878	287	139	114.5	213	176	160	-0.98858	-0.562739	-0.374326	-0.48568	-0.802854	CI01000021:1981179..1981235:-|ggccacauugauuucuguaguauggaaaaaaaauacuaugguagucaaugggaucc
cid-miR-nov-355	uuuagaacagauaagggcaguu	CI01000021	4857997..4858055	19.1329	11.4227	9.21565	11.0089	10.308	8.70358	495	284	140.5	274	229	219	-0.744152	-1.05389	-0.797381	-0.892285	-1.13637	CI01000021:4857997..4858055:+|uuuagaacagauaagggcaguugcucaccuaaaaacccccuuuagcuguucuaaauuc
cid-miR-nov-357	accgcucugacuuucauuguau	CI01000021	6923017..6923074	4.75423	3.94163	3.64035	3.97767	4.0962	5.00754	123	98	55.5	99	91	126	-0.270419	-0.385135	-0.257287	-0.214924	0.0748907	CI01000021:6923017..6923074:+|gcaaugaaaaucaaugggguccaaaacaacacaggaccgcucugacuuucauuguau
cid-miR-nov-359	ucagacuaggaauuucagacu	CI01000022	11802..11858	22.5343	24.233	27.8328	22.279	20.9311	19.6327	583	602.5	424.333	554.5	465	494	0.104851	0.304666	-0.0164371	-0.106469	-0.19886	CI01000022:11802..11858:-|ucagacuaggaauuucagacuaggaaacuccuagucguaacuuccuaggcagaguu
cid-miR-nov-374	auugcaagaaaaaaagucaga	CI01000026	13224026..13224087	13.8762	16.6112	6.23122	10.0044	10.8032	10.7304	359	413	95	249	240	270	0.259544	-1.15502	-0.471967	-0.361154	-0.370899	CI01000026:13224026..13224087:+|ugacuuuuuuuuucucguaauugcaugauauaaucucaaaauugcaagaaaaaaagucaga
cid-miR-nov-385	uuucaaagaucuuuagauacc	CI01000027	37891..37945	1.08226	1.48817	1.14786	1.36607	0.810238	1.27176	28	37	17.5	34	18	32	0.459484	0.0848918	0.335979	-0.417634	0.23277	CI01000027:37891..37945:+|uaucuaaacauccuugaaaaaagaucagucucguuucaaagaucuuuagauacc
cid-miR-nov-388	cuggacuccauugacuuucauu	CI01000027	4782814..4782863	15.3965	15.6995	16.8243	17.3839	14.1792	17.3674	398.333	390.333	256.5	432.667	315	437	0.0281164	0.127946	0.175151	-0.118829	0.173782	CI01000027:4782814..4782863:+|ugaaagucagugggacccaaaaaaacacuggacuccauugacuuucauu
cid-miR-nov-390	ucucuacgaucuacuuaggcuu	CI01000027	8808084..8808142	2.74431	2.1317	2.86418	2.39062	1.66549	2.16596	71	53	43.6667	59.5	37	54.5	-0.364441	0.0616771	-0.199058	-0.720498	-0.341437	CI01000027:8808084..8808142:-|guauaaguaaaucguacagaccauuggugcuaauggucucuacgaucuacuuaggcuu
cid-miR-nov-393	uguuggugucuagacucuguggu	CI01000028	1864268..1864328	0.69574	0.844635	0.327959	0.683035	0.540158	0.476908	18	21	5	17	12	12	0.279778	-1.08503	-0.0265908	-0.365167	-0.544837	CI01000028:1864268..1864328:+|ugcggagguaagaggccggagagaugaaugagcgcucuguuggugucuagacucuguggu
cid-miR-nov-394	guuuuuuuagguuuugauuuu	CI01000028	2338148..2338209	179.733	170.737	95.4689	133.031	117.304	138.582	4650	4245	1455.5	3311	2606	3487	-0.0740803	-0.912752	-0.434092	-0.615598	-0.375119	CI01000028:2338148..2338209:-|guuuuuuuagguuuugauuuuuaugaaauguugaugagaaaaucgaaaccuaaagaaaaua
cid-miR-nov-397	aucaccauuuacuuucauugua	CI01000028	3660842..3660904	0.579784	0.723973	0.590326	0.522321	0.495145	0.794847	15	18	9	13	11	20	0.32042	0.0259981	-0.15058	-0.227663	0.455163	CI01000028:3660842..3660904:+|aucaccauuuacuuucauuguacaguauggaaaaaagaugcaaugaaaaugaaugguaacua
cid-miR-nov-404	uuauugugugugugggacacgagcu	CI01000029	1138153..1138216	0.386522	0.361986	0.360755	0.642856	0.585172	0.596135	10	9	5.5	16	13	15	-0.0946172	-0.0995328	0.733943	0.598307	0.625088	CI01000029:1138153..1138216:-|uuauugugugugugggacacgagcuacuuuacaagcucuucccacaggcacagcauaaagaca
cid-miR-nov-408-3p	ccuaaaaugagagacagacugc	CI01000029	3878135..3878196	63.8922	96.8917	62.4106	77.1025	89.8463	78.7694	1653	2409	951.5	1919	1996	1982	0.600734	-0.0338475	0.271139	0.491821	0.301996	CI01000029:3878135..3878196:+|ccuaaaaugagagacagacugcauccguuaauauaaaagacagucugucucucauuuuaga
cid-miR-nov-408-5p	ucuaaaaugagagacagacugu	CI01000029	3878133..3878196	0.34787	0.643531	0.229571	0.602678	0.315092	0.635878	9	16	3.5	15	7	16	0.887461	-0.599606	0.792837	-0.142774	0.8702	CI01000029:3878133..3878196:-|ucuaaaaugagagacagacugucuuuuauauuaacggaugcagucugucucucauuuuaggug
cid-miR-nov-427	aaacaguugaagguaaccacug	CI01000032	2361173..2361230	7.26662	6.55597	1.96775	3.49553	7.42718	3.49733	188	163	30	87	165	88	-0.148475	-1.88473	-1.05577	0.0315291	-1.05503	CI01000032:2361173..2361230:+|aaacaguugaagguaaccacugaauuugcuaguaucaauggcuaccaucaacugucu
cid-miR-nov-433	ccaguaugcagcuaugaucguu	CI01000034	1642101..1642161	2.28048	1.85015	2.00055	1.60714	1.48544	1.78841	59	46	30.5	40	33	45	-0.301695	-0.188942	-0.504844	-0.618453	-0.350665	CI01000034:1642101..1642161:-|auuauaguuguguauucgcuaucacuaaacgaucauagccaguaugcagcuaugaucguu
cid-miR-nov-442	cuucuuuucaucaccagcuga	CI01000036	21494..21553	0.966306	0.56309	0.655918	1.125	1.0353	1.19227	25	14	10	28	23	30	-0.779115	-0.558964	0.21937	0.0995015	0.30316	CI01000036:21494..21553:+|caguugguggucaaaagaagccuguuauaguuaacaggcuucuuuucaucaccagcuga
cid-miR-nov-449	acaggaaauguucugaagaagcu	CI01000037	736997..737056	20.6403	73.443	19.0544	22.9821	74.902	15.2611	534	1826	290.5	572	1664	384	1.83116	-0.115338	0.155047	1.85954	-0.435608	CI01000037:736997..737056:-|acaggaaauguucugaagaagcugaugcuggacuagcuuuuucaaaucuuuccugaaca
cid-miR-nov-452	gaugggcuguugaacuauugga	CI01000039	144189..144252	3.90388	4.82648	2.59088	2.73214	3.33098	2.18583	101	120	39.5	68	74	55	0.306065	-0.591467	-0.514877	-0.228962	-0.836726	CI01000039:144189..144252:+|gaugggcuguugaacuauuggaaagauaaugcauuauuuuucaauaauucaacggcccggagu
cid-miR-nov-453	auuaaaaagcacaagucaacag	CI01000039	3194000..3194059	3.59466	2.01104	0.754306	1.76785	1.21536	1.23201	93	50	11.5	44	27	31	-0.837917	-2.25263	-1.02386	-1.56448	-1.54484	CI01000039:3194000..3194059:-|auuaaaaagcacaagucaacagcuaauaaugagcuaacuguugacuugugcuuuuuaau
cid-miR-nov-454	uuuugguucccauugacuuccau	CI01000039	3628746..3628807	1.39148	0.884855	0.655918	0.642856	1.12533	0.715363	36	22	10	16	25	18	-0.653107	-1.08503	-1.11405	-0.306273	-0.959875	CI01000039:3628746..3628807:+|uuuugguucccauugacuuccauuuuauuuuuugugaaauaagucaauaggaaccaaaacu
cid-miR-nov-456	ugacccaccugcagcauuucgu	CI01000039	5481685..5481746	1.31418	1.48817	1.11506	1.96875	1.75551	1.90763	34	37	17	49	39	48	0.179376	-0.237036	0.583118	0.417735	0.537625	CI01000039:5481685..5481746:+|agacugcugcaggugacauggcagggaaaagugaagcucugacccaccugcagcauuucgu
cid-miR-nov-462	auggaagugaucucucgcacu	CI01000040	6038165..6038222	12.3687	21.1561	6.23122	26.3571	10.263	26.2697	320	526	95	656	228	661	0.774377	-0.989109	1.0915	-0.269242	1.0867	CI01000040:6038165..6038222:+|auggaagugaucucucgcacuuauacuucaaugagugagagagaucacuuccguugu
cid-miR-nov-468	agagaucacuuucgucaucag	CI01000043	408539..408604	10.9386	9.61275	12.1782	11.712	9.25021	9.89585	283	239	185.667	291.5	205.5	249	-0.186406	0.154876	0.0985652	-0.241868	-0.144531	CI01000043:408539..408604:+|ugaugcuggaagugaucgcucgcacucauugacauauacacgcgagagaucacuuucgucaucag
cid-miR-nov-469	gagaauauguuugagaucgcga	CI01000043	4285499..4285556	19.732	23.4487	17.9722	17.1361	24.037	16.7315	510.5	583	274	426.5	534	421	0.248971	-0.134771	-0.203494	0.284724	-0.237965	CI01000043:4285499..4285556:+|gagaauauguuugagaucgcgaaugggcucauauucgcgaucucaaacauguucuca
cid-miR-nov-477	uacaaggauacagugggacgc	CI01000046	2981844..2981896	0.115957	5.42979	0.327959	2.29017	0.405119	2.14609	3	135	5	57	9	54	5.54924	1.49993	4.3038	1.80476	4.21005	CI01000046:2981844..2981896:-|caucccacuguauccuuguauuuacccauuguacaaggauacagugggacgc
cid-miR-nov-478	cgucccacuguauccuuguaca	CI01000046	2981845..2981898	2.24183	2.45346	2.26292	1.76785	1.3504	2.70248	58	61	34.5	44	30	68	0.130142	0.0135072	-0.342678	-0.731295	0.269607	CI01000046:2981845..2981898:+|cgucccacuguauccuuguacaauggguaaauacaaggauacagugggauggu
cid-miR-nov-499	ucauuaucguggaaaaaaucu	CI01000049	8094305..8094367	7.7691	8.12458	6.13284	7.51338	8.14739	6.67672	201	202	93.5	187	181	168	0.0645457	-0.341194	-0.0482859	0.0685899	-0.218609	CI01000049:8094305..8094367:-|ucauuaucguggaaaaaaucuguucugucauccuaaauaggguuuauuuugcgauaaugucc
cid-miR-nov-505	aaaggagagauggcugaacgagu	CI01000050	3066548..3066615	1.778	1.32728	0.688714	1.08482	1.62048	1.47047	46	33	10.5	27	36	37	-0.421782	-1.36828	-0.712803	-0.133841	-0.273983	CI01000050:3066548..3066615:-|aaaggagagauggcugaacgagugugccucaaacagacuaucgcucgcucuccucucuuuccagccc
cid-miR-nov-509	auugcaaguuaugaacucgga	CI01000051	1627856..1627918	3.4787	2.3328	2.06614	2.8125	2.16063	1.78841	90	58	31.5	70	48	45	-0.576486	-0.751609	-0.306699	-0.687095	-0.959875	CI01000051:1627856..1627918:+|cgaguuuauagcucacaauucagacuuuccccccccucagaauugcaaguuaugaacucgga
cid-miR-nov-523	ccaaucaaccugaauucacccu	CI01000053	2156045..2156124	11.1705	7.3738	5.11616	8.55802	7.02206	8.42538	289	183.333	78	213	156	212	-0.599214	-1.12656	-0.384345	-0.669728	-0.40688	CI01000053:2156045..2156124:+|ggugaauucagguuaauugggacacuuuuucccagucuucucaaaggaaaauguaucccaaucaaccugaauucacccu
cid-miR-nov-529	uugaaugacgguuguuugaauu	CI01000054	12018212..12018275	34.1299	49.2301	22.4652	34.5535	29.3036	31.3567	883	1224	342.5	860	651	789	0.528504	-0.603346	0.0177946	-0.21996	-0.122263	CI01000054:12018212..12018275:+|uucuaacaacuguuauucugaaaguuuuacacgccagcucuuugaaugacgguuguuugaauu
cid-miR-nov-538	aaugaaucugucuaaacugca	CI01000055	1521227..1521290	1.23687	2.45346	1.11506	2.20982	1.7105	2.14609	32	61	17	55	38	54	0.988123	-0.149573	0.837231	0.467723	0.795013	CI01000055:1521227..1521290:-|aaugaaucugucuaaacugcaugugaguguguccauuauaaugcaguguagacagccucgcug
cid-miR-nov-539	ucacacaucaggauuucugauc	CI01000055	2512667..2512725	4.01983	4.94715	5.55344	3.51562	3.24095	5.90174	104	123	84.6667	87.5	72	148.5	0.299461	0.466246	-0.193357	-0.310719	0.554005	CI01000055:2512667..2512725:-|ucacacaucaggauuucugaucguaaaugaauacgaucagaaauccugaugugugggg
cid-miR-nov-542	auugccauggacuugagggccg	CI01000055	4433149..4433208	2.47374	38.2901	0.295163	9.64284	10.4431	4.9678	64	952	4.5	240	232	125	3.9522	-3.06711	1.96276	2.07778	1.00591	CI01000055:4433149..4433208:+|auugccauggacuugagggccgucugcugcucuccggcccuccaccccuauggcucugu
cid-miR-nov-546	ucacagagacggcccccagcga	CI01000057	4151054..4151116	1.27552	0.442428	1.41022	0.924106	0.765224	1.19227	33	11	21.5	23	17	30	-1.52758	0.144834	-0.464961	-0.737136	-0.0973782	CI01000057:4151054..4151116:-|gcuggggggcgaucucugugaauuugcaugauucauggguucacagagacggcccccagcga
cid-miR-nov-547	cggaccagcauaaaccagcu	CI01000057	4327604..4327666	1.04361	0.683752	0.295163	0.80357	1.17034	0.635878	27	17	4.5	20	26	16	-0.610039	-1.822	-0.377088	0.165348	-0.714762	CI01000057:4327604..4327666:-|cuggcccaugcugguccaugcugguccuaugcugguccaggacggaccagcauaaaccagcu
cid-miR-nov-548	caaagaaccuggauuacguuaa	CI01000057	4960463..4960520	0.811697	0.884855	0.655918	0.522321	0.495145	0.794847	21	22	10	13	11	20	0.1245	-0.307426	-0.636006	-0.71309	-0.030264	CI01000057:4960463..4960520:+|aacguaaucccggguucuuugauaacagagugaaucaaagaaccuggauuacguuaa
cid-miR-nov-560	aaaagcaucguuaguuaaguau	CI01000059	6269191..6269249	1.62339	2.49368	1.77098	2.53125	1.12533	1.51021	42	62	27	63	25	38	0.619265	0.125534	0.640834	-0.528666	-0.104265	CI01000059:6269191..6269249:-|aaaagcaucguuaguuaaguauggucacaaguucugcuuaacuccauuuugcuuuagg
cid-miR-nov-561	aaggaaaaaagugagaauugag	CI01000059	6662772..6662835	7.38258	9.35131	5.20362	4.58035	7.53971	5.80239	191	232.5	79.3333	114	167.5	146	0.341044	-0.50461	-0.688667	0.0303841	-0.347479	CI01000059:6662772..6662835:-|aauucugacuuuuuuucuccuuggauuucucagaguacuccaaggaaaaaagugagaauugag
cid-miR-nov-562	ugcuguggcucuucagcagggc	CI01000059	7306323..7306384	1.46879	0.56309	0.229571	0.522321	0.675198	0.397424	38	14	3.5	13	15	10	-1.38319	-2.67761	-1.49162	-1.12124	-1.88587	CI01000059:7306323..7306384:+|ugcuguggcucuucagcagggccaugagaaugugguggcccugcucaucaaccacgguacu
cid-miR-nov-576	ucucggucugcuuguuuggugu	CI01000063	2468854..2468912	6.18436	5.59068	2.85324	5.18303	4.27625	5.4447	160	139	43.5	129	95	137	-0.145601	-1.11602	-0.254829	-0.532277	-0.183771	CI01000063:2468854..2468912:+|accaaacaacuagacugagaccgcugaaaaaaugggucucggucugcuuguuuggugu
cid-miR-nov-578	uaagacgguauuggcugauuaga	CI01000063	2721832..2721890	1.89396	2.01104	0.699646	0.321428	0.630185	0.476908	49	50	10.6667	8	14	12	0.0865322	-1.43671	-2.55884	-1.58756	-1.98962	CI01000063:2721832..2721890:+|ucagccaauaccgucuuaaauauagugugucuauuuaagacgguauuggcugauuaga
cid-miR-nov-579	ugcacacucaaaacuauguacuu	CI01000063	4225918..4225975	0.69574	0.643531	0.262367	0.482142	0.810238	0.83459	18	16	4	12	18	21	-0.112539	-1.40696	-0.529091	0.219796	0.262518	CI01000063:4225918..4225975:-|ugcacacucaaaacuauguacuuucuuuauaaagaguacauaguuuuaggguguagu
cid-miR-nov-588	uccgcuucacgucguggccu	CI01000065	4438677..4438735	1.04361	0.764193	0.524735	0.522321	0.675198	1.0333	27	19	8	13	15	26	-0.449574	-0.991924	-0.998576	-0.628201	-0.0143225	CI01000065:4438677..4438735:-|gccacgaugcgaagcagagcacacccgguaaugcacacuccgcuucacgucguggccu
cid-miR-nov-595	aucgaaguucagcgucacgcuu	CI01000070	2892542..2892599	1.46879	1.20662	0.918286	1.52678	1.75551	1.11279	38	30	14	38	39	28	-0.283651	-0.677609	0.0558713	0.25727	-0.400447	CI01000070:2892542..2892599:+|aucgaaguucagcgucacgcuuaauuuacgugcgagcgugaggcucaacuuccauag
cid-miR-nov-604	uuacugauuacauuuugaacag	CI01000071	4101388..4101446	0.889002	0.925076	0.491939	0.723213	0.585172	1.27176	23	23	7.5	18	13	32	0.0573859	-0.853708	-0.297766	-0.603327	0.516563	CI01000071:4101388..4101446:-|uuacugauuacauuuugaacagaaaguuacuuuguguucaaaauauaaucaguaaggc
cid-miR-nov-609	ucugagaaagcgagagagaga	CI01000072	1752651..1752716	1.19822	1.44795	1.14786	1.32589	1.0353	1.27176	31	36	17.5	33	23	32	0.273115	-0.0619496	0.146069	-0.210839	0.085929	CI01000072:1752651..1752716:+|ucuuucuuacugcucucaugggaugaugcaucacuuuuacugucucugagaaagcgagagagaga
cid-miR-nov-615	cagacuguccuuccuguccucu	CI01000072	4473632..4473693	1.62339	1.1664	0.88549	1.40625	0.855251	1.19227	42	29	13.5	35	19	30	-0.476951	-0.874466	-0.207163	-0.924594	-0.445302	CI01000072:4473632..4473693:-|agagagacagagggcaggcugggugugagccaucggccucagacuguccuuccuguccucu
cid-miR-nov-620	cagggccauuguagagcacaga	CI01000072	769371..769425	1.15957	1.32728	0.819898	0.924106	0.855251	0.914074	30	33	12.5	23	19	23	0.194889	-0.500071	-0.327457	-0.439167	-0.343203	CI01000072:769371..769425:+|ugcgcucacacuugggccugcaucuuccacuacagggccauuguagagcacaga
cid-miR-nov-631	uuguucucaaugagauuaug	CI01000080	69301..69355	0.502479	0.482648	0.481007	0.602678	0.315092	0.774976	13	12	7.33333	15	7	19.5	-0.0580913	-0.0630069	0.262322	-0.673289	0.625088	CI01000080:69301..69355:+|uaaucucauugagaacaauguuaaauguuuaacauuguucucaaugagauuaug
cid-miR-nov-632	uucgacuguauguguacacuagu	CI01000081	1110629..1110691	1.23687	1.97081	1.37743	2.49107	2.83583	3.02042	32	49	21	62	63	76	0.672096	0.155281	1.01007	1.19708	1.28805	CI01000081:1110629..1110691:+|cuguguaugcguacaaguugaaugaaguaaggcugugcguucgacuguauguguacacuagu
cid-miR-nov-634	ucaguaacugguaucucucccugu	CI01000081	443850..443911	730.759	1563.34	1188.2	1690.47	1039.67	1056.07	18906	38869	18115	42074	23097	26573	1.09716	0.701304	1.20996	0.508657	0.531242	CI01000081:443850..443911:+|ucaguaacugguaucucucccuguuuauaagugaaguacaggguuggucugguuacuaagc
cid-miR-nov-636	uuuugguuccaauugacuucca	CI01000081	825859..825926	1.2562	2.01104	1.72725	2.00893	1.21536	1.64931	32.5	50	26.3333	50	27	41.5	0.678874	0.459414	0.67736	-0.0476846	0.392797	CI01000081:825859..825926:-|uuuugguuccaauugacuuccauuuuauggacaaaaaauacaaugaaagucagugggaaccaaaacu
cid-miR-nov-647	uuacgaucugcuuaggcuuugg	CI01000095	1638913..1638977	0.966306	1.97081	1.34463	1.36607	0.99029	0.715363	25	49	20.5	34	22	18	1.02824	0.47666	0.499478	0.0353711	-0.433806	CI01000095:1638913..1638977:-|gugagccuuuaguugaucguaaaccaauugcaccgaaggguuuuacgaucugcuuaggcuuugg
cid-miR-nov-653	ugacaugaggacauaugacagu	CI01000098	2795339..2795397	1.81666	2.21214	0.688714	2.73214	1.89055	1.74866	47	55	10.5	68	42	44	0.284157	-1.39931	0.588745	0.0575243	-0.0550319	CI01000098:2795339..2795397:-|ugacaugaggacauaugacaguacuguauacaguacugucaaaaguccucgugucaua
cid-miR-nov-659	uuccuagaauuuguuccugaga	CI01000105	87303..87364	18.669	20.1104	16.2012	15.8705	18.7705	24.521	483	500	247	395	417	617	0.107291	-0.204548	-0.234299	0.00781989	0.393373	CI01000105:87303..87364:+|ucaggaacgacugcuaggaguuuugcugcuucaagaaaauuccuagaauuuguuccugaga
cid-miR-nov-663	ucuuacgagcugaucugcgcc	CI01000111	1711055..1711122	1.7007	1.68927	0.852694	1.72768	0.99029	1.54995	44	42	13	43	22	39	-0.0097283	-0.996028	0.0227045	-0.780204	-0.133904	CI01000111:1711055..1711122:-|cagcagaaacgcucuuaagcacaugugaggcuacaacgggcuuuugucuuacgagcugaucugcgcc
cid-miR-nov-665	accugugacuguuuaaacugcc	CI01000112	1699021..1699079	25.6264	26.2239	24.5969	29.1696	27.143	30.2837	663	652	375	726	603	762	0.033249	-0.0591546	0.186832	0.0829448	0.240907	CI01000112:1699021..1699079:-|caguuuaaacgguuacagguuguguuuaguuaugcaaccugugacuguuuaaacugcc
cid-miR-nov-666	gacuuggucuaagcuccucagu	CI01000112	1757461..1757520	14.1854	11.664	9.37963	14.0223	13.684	18.4007	367	290	143	349	304	463	-0.282341	-0.596801	-0.0166817	-0.0519131	0.375357	CI01000112:1757461..1757520:+|gacuuggucuaagcuccucagugucgugugaaaaaccugaggaguuuagagcaaguaaa
cid-miR-nov-669	acucuaccggacaguggaccu	CI01000112	3879089..3879149	3.09218	4.54494	3.01722	3.41517	3.51103	3.33836	80	113	46	85	78	84	0.555637	-0.0354024	0.143334	0.18327	0.110515	CI01000112:3879089..3879149:+|agguccacugcaggcgaguuugaccaagcuugaagcuaaacucuaccggacaguggaccu
cid-miR-nov-670	auaagucauuugccguugcugc	CI01000112	3933260..3933319	2.89892	1.72949	1.34463	3.37499	2.88084	3.41784	75	43	20.5	84	64	86	-0.745168	-1.1083	0.21937	-0.009023	0.237571	CI01000112:3933259..3933319:+|aucagggguuaaugauuuaauuacuccaugucaugaguauaagucauuugccguugcugc
cid-miR-nov-675	ucucaugugaacuucacaacaca	CI01000113	1350209..1350272	1.73935	1.12618	0.88549	1.08482	1.0353	0.874332	45	28	13.5	27	23	22	-0.627112	-0.974002	-0.681094	-0.748495	-0.992296	CI01000113:1350209..1350272:-|guugugaaguucaugugagaaaugguguuuccacuuuacuucucaugugaacuucacaacaca
cid-miR-nov-676	gcuuaugugagugacagguugc	CI01000113	228897..228952	0.69574	0.844635	0.787102	0.924106	0.540158	0.317939	18	21	12	23	12	8	0.279778	0.178001	0.409508	-0.365167	-1.1298	CI01000113:228897..228952:+|gcuuaugugagugacagguugcuggaggauagacaaccugucacucacaugagca
cid-miR-nov-678	uaggccucauugacuuccguag	CI01000115	1573105..1573169	49.7068	31.5733	43.6514	44.9597	33.7149	34.4964	1286	785	665.5	1119	749	868	-0.65474	-0.187416	-0.144809	-0.560057	-0.526998	CI01000115:1573105..1573169:-|uaggccucauugacuuccguaguauuuuuuuuccguauuauggaagucuguguggcccauuaac
cid-miR-nov-681	auuacauugaaguguuucuucug	CI01000115	2098985..2099044	0.773045	0.965297	0.787102	0.80357	0.630185	0.67562	20	24	12	20	14	17	0.32042	0.0259981	0.0558713	-0.294777	-0.19434	CI01000115:2098985..2099044:+|auuacauugaaguguuucuucuggguuugcacgauucccagagugcacuucuguaauga
cid-miR-nov-693	uaucgcagcccucccacugagcu	CI01000127	1385905..1385970	1.46879	1.85015	1.24624	1.24553	1.7105	1.15253	38	46	19	31	38	29	0.33302	-0.237036	-0.23786	0.219796	-0.349821	CI01000127:1385905..1385970:+|uaucgcagcccucccacugagcugaugaauuaguaacgugcagcagugggacgcuccguaaugag
cid-miR-nov-697	ucauggcucgccuucuggcuug	CI01000128	287622..287678	0.425175	0.683752	0.426347	0.361607	0.360106	0.635878	11	17	6.5	9	8	16	0.685417	0.00397179	-0.233635	-0.239636	0.580694	CI01000128:287622..287678:-|ggccgagggcugggccuaugaugaguuacuauucucauggcucgccuucuggcuug
cid-miR-nov-698	aaguugcuauauaaggacuaca	CI01000129	1232525..1232585	0.966306	1.20662	0.524735	0.763392	0.315092	0.317939	25	30	8	19	7	8	0.32042	-0.880892	-0.340057	-1.61671	-1.60373	CI01000129:1232525..1232585:+|aaguugcuauauaaggacuacagugcuuguaguaguuguaguccuuauuuaggaacauac
cid-miR-nov-703	ucuaaggcgcuauuauggacu	CI01000129	435738..435792	0.502479	1.12618	0.295163	0.562499	1.0353	1.07304	13	28	4.5	14	23	27	1.1643	-0.767551	0.162787	1.04292	1.09457	CI01000129:435738..435792:+|uucauaguaguaucuaaagguacauacugguccucuaaggcgcuauuauggacu
cid-miR-nov-705	uaaccuggauuguggaguuucc	CI01000131	315026..315077	2.70566	3.01655	1.83657	1.88839	2.83583	2.98068	70	75	28	47	63	75	0.156922	-0.558964	-0.518823	0.0677926	0.139661	CI01000131:315026..315077:-|uaaccuggauuguggaguuuccauuuuggaaacuccacaauccagguaaau
cid-miR-nov-706	cuccccauuuacuaccauagu	CI01000132	103018..103071	0.657088	0.965297	0.688714	0.522321	0.945277	0.83459	17	24	10.5	13	21	21	0.554886	0.0678183	-0.331152	0.52465	0.34498	CI01000132:103018..103071:+|cuccccauuuacuaccauaguaggaaaaauaaauaugguagucaauggggggu
cid-miR-nov-711	guaccagaagugggccggaucu	CI01000135	1411226..1411283	5.70121	2.25236	2.51435	4.01785	4.38879	3.61656	147.5	56	38.3333	100	97.5	91	-1.33983	-1.18108	-0.504844	-0.377445	-0.656651	CI01000135:1411226..1411283:+|auccagcccacaucugguccacauguaauccgcauguaccagaagugggccggaucu
cid-miR-nov-715	aaaagggucucaauuuauuug	CI01000136	475478..475537	6.0684	5.22869	6.52639	7.51338	7.06707	11.0484	157	130	99.5	187	157	278	-0.214867	0.104968	0.308145	0.219796	0.864446	CI01000136:475478..475537:-|cagguaaauugaggcacuuuuguuguugagauaaauagaaaagggucucaauuuauuug
cid-miR-nov-721	ucguuuuuaugugaauuuuggga	CI01000140	174101..174176	1.08226	1.08596	0.951082	1.40625	0.855251	1.11279	28	27	14.5	35	19	28	0.00491848	-0.18641	0.377799	-0.339632	0.0401253	CI01000140:174101..174176:-|ucguuuuuaugugaauuuugggauaucgcauaaauaccacuggauggaaaaaccaagaugcacauaaaaacaugu
cid-miR-nov-725	ucauggcguaguguaguacguc	CI01000143	833988..834069	1.27552	2.69479	1.5742	1.56696	1.53045	1.43073	33	67	24	39	34	36	1.07908	0.303532	0.296879	0.262864	0.165656	CI01000143:833988..834069:-|uguaguacacaaugccaugaugcucuacacaaugacaugacgcguuauagcgcaggacgucauggcguaguguaguacguc
cid-miR-nov-728	uggaagacuagugauuuuguug	CI01000145	680546..680610	5.08277	7.11906	5.18175	12.3047	6.23433	6.4482	131.5	177	79	306.25	138.5	162.25	0.486072	0.0278254	1.27552	0.294619	0.343281	CI01000145:680546..680610:+|uggaagacuagugauuuuguuguuguuccuucugcuuucugacaacaagucacagucuaccuca
cid-miR-nov-735	ucuguaaugaaugucaagaccu	CI01000153	181460..181515	4.48366	9.17032	4.72261	4.54017	6.25683	11.0881	116	228	72	113	139	279	1.03229	0.0749077	0.0180693	0.480756	1.30627	CI01000153:181460..181515:+|uucuugauguuucuuauaggaucuccagauauaucuguaaugaaugucaagaccu
cid-miR-nov-736	ucacgcaugugcauugaguugacg	CI01000153	256769..256832	0.966306	1.3675	0.590326	0.924106	0.585172	1.23201	25	34	9	23	13	31	0.500993	-0.710967	-0.0644229	-0.723621	0.350465	CI01000153:256769..256832:+|gaacacaaagcgcaugugucgugaugcucuugugaacucucacgcaugugcauugaguugacg
cid-miR-nov-749-5p	ucugacugcagcaacguuccauu	CI01000169	139868..139928	28.8346	24.6553	15.9388	27.0401	21.8314	25.5146	746	613	243	673	485	642	-0.225903	-0.855256	-0.0926978	-0.401395	-0.176477	CI01000169:139868..139928:-|ugaaacguuguuuuagugaagugcuacaauguugcauucugacugcagcaacguuccauu
cid-miR-nov-751	cggcacguugacgcgauuggua	CI01000171	719747..719802	14.5332	11.2216	9.67479	13.1384	10.5781	8.18693	376	279	147.5	327	235	206	-0.373082	-0.587054	-0.145571	-0.458276	-0.827963	CI01000171:719747..719802:+|cggcacguugacgcgauugguaauaagguaaaccaaucgcgucaacaugccggcg
cid-miR-nov-753	caguuugugaaaguaguaagcu	CI01000173	304734..304803	2.28048	2.81545	1.607	3.05357	4.68137	6.31904	59	70	24.5	76	104	159	0.304026	-0.50497	0.421156	1.03759	1.47037	CI01000173:304734..304803:-|uauacuacuacuauuucugcaguacauaguaggccuauguaugugcacaguuugugaaaguaguaagcu
cid-miR-nov-765	ugauguucccauucugauguug	CI01000189	391871..391958	0.927654	0.361986	0.491939	0.482142	0.720211	0.874332	24	9	7.5	12	16	22	-1.35765	-0.915108	-0.944129	-0.365167	-0.0854056	CI01000189:391871..391958:-|ugauguucccauucugauguugagcaauuaaagcuguuggacugcugugaaacugcuuuagauucaacaucagugagguacaucaau
cid-miR-nov-768	auuagucaccauucauuuucau	CI01000189	3958178..3958239	2.82161	7.48105	2.00055	2.33035	7.42718	5.92161	73	186	30.5	58	165	149	1.40672	-0.496124	-0.275972	1.39629	1.06947	CI01000189:3958178..3958239:+|auuagucaccauucauuuucauuauauggaaaaagcuaugaaacugaauggugacugaggc
cid-miR-nov-785	guggguccugcgauuguggguc	CI01000219	9761..9837	0.773045	1.12618	0.306095	0.482142	1.0353	0.67562	20	28	4.66667	12	23	17	0.542813	-1.33657	-0.681094	0.42143	-0.19434	CI01000219:9761..9837:-|ccugugauugcgacuccugcgauuguggcuccugugauuguggcuccugcgauuguggguccugcgauuguggguc
cid-miR-nov-798	ucagaaccagcacuugaccauc	CI01000259	92529..92586	10.8226	0.603311	1.18065	1.60714	3.51103	1.43073	280	15	18	40	78	36	-4.16501	-3.19639	-2.75148	-1.62409	-2.91923	CI01000259:92529..92586:+|uggucaagugcuggaccugagcuggagcuaguugcucagaaccagcacuugaccauc
cid-miR-nov-804	uucguuccguaaguuggauagg	CI01000299	4586778..4586836	13.0258	13.0717	10.7571	12.4553	10.353	11.724	337	325	164	310	230	295	0.00507703	-0.276089	-0.064609	-0.331319	-0.151908	CI01000299:4586778..4586836:+|uauucaacuuacggaaaaaauguaacuggcgcugcguucguuccguaaguuggauagg
cid-miR-nov-805	gacgagacaagagugugauug	CI01000299	6083563..6083621	1.19822	0.56309	0.688714	1.16518	0.540158	1.27176	31	14	10.5	29	12	32	-1.08946	-0.798915	-0.040344	-1.14944	0.085929	CI01000299:6083563..6083621:+|gacgagacaagagugugauugauugugagacacacaauccgcuccauuuaucucgcag
cid-miR-nov-808	ucaaagucugugcacucagauu	CI01000300	2345370..2345432	0.657088	1.08596	0.524735	0.80357	0.720211	0.476908	17	27	8	20	16	12	0.724811	-0.324499	0.290337	0.132333	-0.462375	CI01000300:2345370..2345432:+|ucaaagucugugcacucagauuuaaguguucugaguuugaucaagagugcacaggcuuucuc
cid-miR-nov-821-5p	uuuucaaagccaaaccaauguu	CI01000303	445953..446014	38.4203	41.7893	0.393551	0.522321	0.585172	0.556393	994	1039	6	13	13	14	0.121264	-6.60918	-6.20079	-6.03687	-6.10962	CI01000303:445953..446014:+|uuuucaaagccaaaccaauguuguuaaaaccagaaucaacauuggcuuggcuuugaaaaga
cid-miR-nov-822	cuucgaaacagugaaucauuuu	CI01000304	11370286..11370347	16.0793	17.134	8.26457	17.8794	8.95763	12.5983	416	426	126	445	199	317	0.0916558	-0.960196	0.153093	-0.844019	-0.351975	CI01000304:11370286..11370347:-|cuucgaaacagugaaucauuuugcgaagcaguugguucaaaugauucagaguuuugaaacg
cid-miR-nov-827	ugcaggcugaaugaaccccgugag	CI01000304	14101582..14101643	0.966306	0.804414	0.459143	0.723213	0.450132	0.715363	25	20	7	18	10	18	-0.264542	-1.07354	-0.41806	-1.10213	-0.433806	CI01000304:14101582..14101643:+|ugcaggcugaaugaaccccgugagcugacgaugacaaacucaggguuuauuaggccgcaga
cid-miR-nov-836	caugcggcauaacuguggccca	CI01000304	220493..220556	0.773045	1.64905	0.459143	1.40625	1.21536	1.43073	20	41	7	35	27	36	1.09301	-0.751609	0.863226	0.652755	0.888122	CI01000304:220493..220556:-|caugcggcauaacuguggcccaaaucuggcaaacaggagcggaccacucaagugccgcauacc
cid-miR-nov-849	acaaugaaagucaagggggucu	CI01000306	2365626..2365683	5.14075	5.79178	4.46024	6.3482	4.14121	5.00754	133	144	68	158	92	126	0.172028	-0.204856	0.30437	-0.311925	-0.0378772	CI01000306:2365626..2365683:-|acaaugaaagucaagggggucuaauuugguuucggaccccauugucuuacauuguac
cid-miR-nov-861	aggaacaaugauugaaacuuu	CI01000307	42829..42890	0.889002	1.28706	0.918286	1.125	1.08032	0.596135	23	32	14	28	24	15	0.533824	0.0467567	0.339664	0.281196	-0.576546	CI01000307:42829..42890:-|aggaacaaugauugaaacuuugauuucacucgcaacaaaaguuuugauuuauuuuuccucc
cid-miR-nov-862	aacgacagugaucucucgcucu	CI01000308	1040987..1041045	4.44501	7.40061	4.0339	7.23213	9.18269	13.8303	115	184	61.5	180	204	348	0.735458	-0.140012	0.702234	1.04673	1.63758	CI01000308:1040987..1041045:-|aacgacagugaucucucgcucuaauugaaguauaagcgcgagacaucacuuccguugu
cid-miR-nov-863	uuuuaucaugcggcguagacgcg	CI01000308	1070872..1070932	1.66205	1.3675	0.983877	1.6875	0.810238	1.07304	43	34	15	42	18	27	-0.281416	-0.75641	0.021924	-1.03654	-0.631252	CI01000308:1070872..1070932:-|uuuuaucaugcggcguagacgcgccugaaaaaaaagaacgcgucacacugcaugaucauc
cid-miR-nov-864	uacuguuagugaucaccccga	CI01000308	1080214..1080273	1.46879	1.85015	0.918286	1.64732	1.53045	1.51021	38	46	14	41	34	38	0.33302	-0.677609	0.165496	0.059331	0.0401253	CI01000308:1080214..1080273:-|uacuguuagugaucaccccgacgcuccccaccguugucgggauguucucuaacacugua
cid-miR-nov-868	uuuacccucaugucuuuccaag	CI01000310	2910742..2910803	6.49358	6.47553	4.72261	5.34374	5.08649	4.84857	168	161	72	133	113	122	-0.00401464	-0.459429	-0.281164	-0.352343	-0.421455	CI01000310:2910742..2910803:+|uuuacccucaugucuuuccaagcgaaagccuuacggguuuggaacgacuugagggugagua
cid-miR-nov-874	uggugcugggaaguucuacugu	CI01000311	1697319..1697375	0.541131	1.1664	0.491939	0.843749	0.675198	0.755105	14	29	7.5	21	15	19	1.10801	-0.137501	0.640834	0.319331	0.480698	CI01000311:1697319..1697375:-|aguggaccacccuagcaacugcuuagcaaugccuuggugcugggaaguucuacugu
cid-miR-nov-878	uuuaauagguugaauugucucg	CI01000313	1717889..1717946	0.889002	0.683752	0.360755	0.562499	0.675198	0.397424	23	17	5.5	14	15	10	-0.378713	-1.30117	-0.660336	-0.396876	-1.16151	CI01000313:1717889..1717946:+|agacaauucaaccaauuaaacaguucuuauaaccguuuaauagguugaauugucucg
cid-miR-nov-886	agcuccaccuguuugaccuagacu	CI01000320	3600588..3600642	1.19822	0.603311	0.295163	0.964284	0.585172	0.635878	31	15	4.5	24	13	16	-0.98992	-2.02131	-0.313362	-1.03396	-0.914071	CI01000320:3600588..3600642:+|agcuccaccuguuugaccuagacuacaucagaggcaguuacaggugugggcaua
cid-miR-nov-887	cuggucaugggcugaagcucca	CI01000320	3634682..3634747	12.4074	8.52679	6.13284	8.67856	8.68755	6.83569	321	212	93.5	216	193	172	-0.541123	-1.01657	-0.515671	-0.514177	-0.860039	CI01000320:3634682..3634747:+|cuggucaugggcugaagcuccaguguuuaucaguauguuggagcuccaccuguuugaccuagacu
cid-miR-nov-892	uuguuuaagccguagucuaacc	CI01000321	4448657..4448721	26.2449	16.3296	13.0528	17.0357	18.1853	17.0097	679	406	199	424	404	428	-0.684546	-1.00768	-0.623476	-0.529261	-0.625675	CI01000321:4448657..4448721:-|uuguuuaagccguagucuaaccuugacgcuaauaaagguuaggguaaggcuugaacaauguucu
cid-miR-nov-904	acaaugagagagaccccaggacg	CI01000330	1042858..1042918	0.657088	1.1664	0.459143	0.964284	1.75551	1.62944	17	29	7	24	39	41	0.827904	-0.517144	0.553371	1.41774	1.31021	CI01000330:1042858..1042918:+|ucuuggggaucccccacccuuucacauuuugaaugugacaaugagagagaccccaggacg
cid-miR-nov-905	auacacugauagaugccugcuu	CI01000330	1085376..1085441	6.30032	3.94163	2.91884	4.13839	4.59135	3.49733	163	98	44.5	103	102	88	-0.676632	-1.11003	-0.606356	-0.456507	-0.849171	CI01000330:1085376..1085441:-|acaggcaucuaucagcggaucccuaauauaucagauauagcggauacacugauagaugccugcuu
cid-miR-nov-908	ucucagcccuaucggaaaggg	CI01000330	3566432..3566491	0.927654	0.482648	0.491939	0.80357	0.630185	0.556393	24	12	7.5	20	14	14	-0.942614	-0.915108	-0.207163	-0.557812	-0.737482	CI01000330:3566432..3566491:-|guuccuaugggguagugaugaaaucaucucagcaaacaucucagcccuaucggaaaggg
cid-miR-nov-914	ugaugaaucaucuguuauugg	CI01000335	152056..152116	0.618436	0.884855	0.459143	0.683035	0.720211	1.15253	16	22	7	17	16	29	0.516818	-0.429681	0.143334	0.219796	0.898106	CI01000335:152056..152116:+|gauaagaggugcuucauccucacaguugucuuucugagaugaugaaucaucuguuauugg
cid-miR-nov-916	ccgcggacguccucggaccguc	CI01000336	144056..144120	0.850349	0.804414	0.491939	0.723213	0.765224	0.755105	22	20	7.5	18	17	19	-0.0801176	-0.789577	-0.233635	-0.152173	-0.171379	CI01000336:144056..144120:-|gggucugaggacguucccgcacaugcagcccaauuucuguguccgcggacguccucggaccguc
cid-miR-nov-928	auuaaguuuucaauaauucagu	CI01000339	4936449..4936511	0.657088	0.603311	0.327959	0.602678	0.810238	0.516651	17	15	5	15	18	13	-0.123186	-1.00257	-0.124701	0.302258	-0.346898	CI01000339:4936449..4936511:-|ugaauuuuugaaaauugacugcaucugggaugggcugugcauuaaguuuucaauaauucagu
cid-miR-nov-933	uuucaaacuaaaauggagacug	CI01000340	10335823..10335883	9.08328	13.675	4.75541	5.46428	4.95145	3.53707	235	340	72.5	136	110	89	0.59026	-0.933644	-0.733183	-0.875362	-1.36066	CI01000340:10335823..10335883:+|uuucaaacuaaaauggagacugcagcauuuucaaaagucuucguuuucgaauuuugaaaa
cid-miR-nov-941	aucagaaaauaaugcacaccug	CI01000340	17456785..17456842	0.773045	0.402207	0.295163	0.683035	0.360106	0.596135	20	10	4.5	17	8	15	-0.942614	-1.38904	-0.178594	-1.10213	-0.374912	CI01000340:17456785..17456842:+|aucagaaaauaaugcacaccugaggugguaaugugagugugcauuauuuucuaauaa
cid-miR-nov-952	uacgaucuacuuuggcuuacg	CI01000340	5149792..5149854	0.463827	0.764193	0.426347	0.763392	0.495145	0.556393	12	19	6.5	19	11	14	0.720351	-0.121559	0.718836	0.0942648	0.262518	CI01000340:5149792..5149854:+|ucagcuaaauugaucguagagaccauuggugccaaugguuuuacgaucuacuuuggcuuacg
cid-miR-nov-957	uucagcggagcaaagaaauuc	CI01000340	8189675..8189755	18.7463	12.1467	8.26457	10.4464	12.0635	12.5586	485	302	126	260	268	316	-0.62605	-1.1816	-0.843602	-0.635956	-0.577935	CI01000340:8189675..8189755:-|auuucuuuguucugcugaacauuugguugcugacauuuuucagaaugucuucuuuuguguucagcggagcaaagaaauuc
cid-miR-nov-958	uuaggaccagcacuugaccagc	CI01000343	1033263..1033332	9.18635	17.2346	13.1184	6.56918	14.7868	18.8776	237.667	428.5	200	163.5	328.5	475	0.907742	0.514024	-0.483778	0.686749	1.03911	CI01000343:1033263..1033332:-|cuggucgagugcugguccuaagcaacuagcuccaguucaggaccagcuuaggaccagcacuugaccagc
cid-miR-nov-975	accaacagagacguucacugg	CI01000356	770892..770947	2.66701	2.81545	3.2468	10.125	4.05119	9.101	69	70	49.5	252	90	229	0.0781445	0.283796	1.92463	0.603124	1.7708	CI01000356:770892..770947:+|accaacagagacguucacugguuugguuggaucaguguguuuccucuguugacau
cid-miR-nov-978	uauaucagguguuuccucuga	CI01000359	727141..727199	6.26166	6.9984	4.8538	6.74999	6.03177	11.0484	162	174	74	168	134	278	0.160479	-0.367433	0.108339	-0.0539651	0.819216	CI01000359:727141..727199:+|ucggaggaaacgccacugauauauauguauauauauauauaucagguguuuccucuga
cid-miR-nov-979	acucaguuguugguucccaagu	CI01000360	302239..302298	0.502479	0.442428	0.590326	0.642856	0.585172	0.397424	13	11	9	16	13	10	-0.183622	0.232449	0.355432	0.219796	-0.338386	CI01000360:302239..302298:+|uuagggaccgcuaauuggcaguuaauuagcagaauugacucaguuguugguucccaagu
cid-miR-nov-981	ucuagcagaagcagguggacu	CI01000365	278286..278342	0.541131	0.643531	0.393551	0.421874	0.495145	0.616007	14	16	6	10.5	11	15.5	0.250031	-0.459429	-0.359166	-0.128128	0.186967	CI01000365:278286..278342:+|ucuagcagaagcagguggacuacggggauacgcaguccaccugcuucugcuagagc
cid-miR-nov-984	uucccaaaagcguccugagccu	CI01000375	14829..14916	1.27552	1.12618	0.787102	1.08482	0.765224	1.07304	33	28	12	27	17	27	-0.179653	-0.696468	-0.233635	-0.737136	-0.249381	CI01000375:14829..14916:+|uucccaaaagcguccugagccuaaguagaucgcagaacuaccgacaccaguagucuaucaauugagcucaagauguuuuugagaaac
cid-miR-nov-989	agauguugcuguaaccucacc	CI01000392	113768..113841	0.966306	1.62894	0.83083	0.763392	1.08032	1.27176	25	40.5	12.6667	19	24	32	0.75338	-0.217927	-0.340057	0.160902	0.396269	CI01000392:113768..113841:-|ugaaguuacagcaucauggaaauggugugcugucuuggaugacauccggaccagauguugcuguaaccucacc
cid-miR-nov-994	uuaggaccagcauaaacaagu	CI01000424	77534..77589	3.67196	4.50472	4.55863	4.41964	2.97087	6.67672	95	112	69.5	110	66	168	0.294885	0.312049	0.267375	-0.305666	0.862587	CI01000424:77534..77589:-|ugguuuaugcugguccugagcuggagcuaguugcuuaggaccagcauaaacaagu
let-7-5p	ugagguaguagguuguaugguu	CI01000304	18368589..18368656	1238.84	1314.77	1444.49	1129.72	824.214	820.421	32051	32689	22022.3	28117.5	18310.5	20643.5	0.0858218	0.221562	-0.13303	-0.587902	-0.594556	CI01000304:18368589..18368656:-|ugagguaguagguuguaugguuucgaaugacaccaugggaguuaacuguacaaccuucuagcuuucc
let-7c-5p	ugagguaguagguuguauaguu	CI01000126	5072..5145	57888	67489.5	98095.9	58161.7	47092.5	35806.4	1.49766e+06	1677979	1.49555e+06	1.44758e+06	1.04619e+06	900962	0.2214	0.76093	0.00680674	-0.297765	-0.693047	CI01000126:5072..5145:+|ugagguaguagguuguauaguuuuagggugacacccuuccuguuagauaacuauacaacuuacugucuuuccu
let-7d-5p	ugagguaguugguuguaugguu	CI01000321	4247695..4247765	2111.9	2197.8	2513.54	1972.4	1536.71	1298.66	54638.5	54643.5	38321	49091	34139	32677	0.0575179	0.251181	-0.098588	-0.458701	-0.701517	CI01000321:4247695..4247765:-|ugagguaguugguuguaugguuuugcaucauaaucagccuggaguuaacuguacaaccuucuagcuuucc
let-7f-5p	ugagguaguagauugaauaguu	CI01000340	16712383..16712456	13165.9	12602.2	17843.2	14009.5	11390.5	11337.2	340624	313326	272034	348682	253049	285268	-0.0631299	0.438573	0.0896053	-0.208966	-0.215737	CI01000340:16712383..16712456:-|ugagguaguagauugaauaguuguggaguauaaaaccucccuuugagauaacuauacaaucuacugucuuucu
let-7g	ugagguaguuguuuguacaguu	CI01000340	10229280..10229360	2084.98	1975.52	1576.89	2005.91	1898.97	1867.73	53942	49117	24041	49925	42187	46996	-0.0778007	-0.402948	-0.0557752	-0.134815	-0.158746	CI01000340:10229280..10229360:+|ugagguaguuguuuguacaguuuuuagggucuguuauucugcccuguuaaggagcuaacuguacagacuacugccuugcc
let-7g-5p	ugagguaguaguuuguauaguu	CI01000001	5196238..5196309	6873.53	7956.7	8600.25	7299.67	5973.72	4780.27	177830	197826	131118	181681	132710	120282	0.211119	0.323327	0.0867802	-0.202421	-0.523959	CI01000001:5196238..5196309:-|ugagguaguaguuuguauaguuugggaucacaccagaucugggagauaacuauacagccuacugucuuucu
let-7i	ugagguaguaguuugugcuguu	CI01000127	745573..745651	1954.64	2240.86	1573.97	2037.09	2945.75	3164.92	50570	55714	23996.5	50701	65442	79636	0.197144	-0.312494	0.0596038	0.591731	0.695264	CI01000127:745573..745651:-|ugagguaguaguuugugcuguugguugggaugugacauugcccguuauggagaugacugcgcaagcuacucccuugcc
let-7k-5p	ugagguaguagauuguauaguu	CI01000306	4229836..4229914	6248.1	7702.06	6582.53	7113.68	6349.43	5726.72	161649	191495	100356	177052	141057	144096	0.301828	0.075226	0.18718	0.0232094	-0.125709	CI01000306:4229836..4229914:-|ugagguaguagauuguauaguuguaggguagugauuuuauccuguguagaagauaacuauacaaucuauugccuuccc
miR-100-5p	aacccguagauccgaucuuguga	CI01000093	168103..168161	1024.67	1029.93	826.588	934.311	818.43	923.493	26510	25607	12602	23254	18182	23237	0.00738747	-0.30992	-0.133186	-0.32423	-0.149988	CI01000093:168103..168161:+|aacccguagauccgaucuugugauaaguuugauggcacaagcucguuucuaugggucu
miR-100-5p	aacccguagauccgaucuugug	CI01000304	18369880..18369938	217.96	221.415	166.833	275.906	203.145	250.894	5639	5505	2543.5	6867	4513	6313	0.0226891	-0.385661	0.340112	-0.101557	0.203012	CI01000304:18369880..18369938:-|aacccguagauccgaucuuguggcauaaucggcaacccaagcucgauucugugggucu
miR-101-5p	caucagcacugugauaacuga	CI01000340	4798252..4798309	2.66701	2.61435	1.44302	1.88839	2.07061	1.78841	69	65	22	47	46	45	-0.0287707	-0.886129	-0.498064	-0.365167	-0.576546	CI01000340:4798252..4798309:-|ucaguuaucacaguacuguaccuuuaagauggacagcaucagcacugugauaacuga
miR-101b	uacaguacuaugauaacugaaga	CI01000205	574117..574176	323.674	570.611	271.714	327.696	501.717	397.861	8374	14187	4142.5	8156	11146	10011	0.817967	-0.252452	0.0178162	0.632333	0.297723	CI01000205:574117..574176:+|caguuaucaugguaccggugcugugugccugucaaguacaguacuaugauaacugaaga
miR-101c	uacaguacugugauaacugaag	CI01000340	4798252..4798311	8331.18	6112.9	4587.69	5712.9	5028.33	4599.82	215542	151984	69943	142188	111708	115741	-0.446664	-0.860754	-0.544298	-0.728441	-0.856944	CI01000340:4798252..4798311:+|ucaguuaucacagugcugaugcuguccaucuuaaagguacaguacugugauaacugaag
miR-106-5p	caaagugcuuacagugcagguag	CI01000299	1125664..1125725	533.478	494.514	452.999	427.801	386.483	403.981	13802	12295	6906.33	10647.5	8586	10165	-0.10942	-0.235922	-0.318491	-0.465024	-0.401142	CI01000299:1125664..1125725:-|caaagugcuuacagugcagguaguauuauggaauaucuacugcaguggaggcacuucuagc
miR-107b	agcagcauuguacagggcuauc	CI01000063	742416..742475	476.775	528.098	370.856	484.794	473.899	484.261	12335	13130	5654	12066	10528	12185	0.147495	-0.36245	0.0240611	-0.00873063	0.0224738	CI01000063:742416..742475:+|agcuucuuuacaguguugucuuguggcauggagaucaagcagcauuguacagggcuauc
miR-107b	agcagcauuguacagggcuauga	CI01180000	4941911..4941971	534.689	536.243	507.746	478.191	427.378	421.448	13833.3	13332.5	7741	11901.7	9494.5	10604.5	0.00418439	-0.0745933	-0.161114	-0.323189	-0.343347	CI01180000:4941911..4941971:+|agccucuuuacggugcugccuugugaaaucuggaucaagcagcauuguacagggcuauga
miR-10a-5p	uacccuguagauccggauuugu	CI01000034	1655572..1655634	89388.3	79703.5	79347	79412.5	73576.7	74287.1	2312629	1981653	1209709	1976493	1634559	1869218	-0.165444	-0.17191	-0.17072	-0.280837	-0.266974	CI01000034:1655572..1655634:-|uacccuguagauccggauuuguguaaacagacgcacagucacaaauucguaucuaggggagu
miR-10b-5p	uacccuguagaaccgaaugugu	CI01000024	3069673..3069734	22.4956	39.2152	13.7087	19.5268	29.2586	16.2546	582	975	209	486	650	409	0.801769	-0.714553	-0.204191	0.379216	-0.468793	CI01000024:3069673..3069734:-|uacccuguagaaccgaauguguguuuccacugcacauucacagauucgguuuuaggggagu
miR-10c-5p	uacccuguagauccgaauuugu	CI01000063	6352365..6352423	2635.19	1708.74	2160.17	2127.21	1994.85	1874.73	68177	42484	32933.5	52944	44317	47172	-0.62498	-0.286766	-0.308947	-0.401629	-0.491229	CI01000063:6352365..6352423:+|uacccuguagauccgaauuugugugaauagaaagucgcaaauucgugucuuggggaau
miR-10d-5p	uacccuguagaaccgaauuugu	CI01000001	2277237..2277299	3294.23	2763.81	3051.88	2648.75	2226.38	2133.21	85227.5	68716	46528.3	65924.5	49460.5	53676	-0.253287	-0.110246	-0.314633	-0.565246	-0.626917	CI01000001:2277237..2277299:-|uacccuguagaaccgaauuuguguccaaaacaugaaaaucgcaaauacgucucuacaggaau
miR-125a-5p	ucccugagacccuuaaccugug	CI01000321	4239430..4239488	3387.62	2749.43	4105.02	3246.44	2617.9	2811.18	87643.5	68358.5	62584.3	80800.5	58158.5	70735	-0.30114	0.277118	-0.0614115	-0.371861	-0.269098	CI01000321:4239430..4239488:-|ucccugagacccuuaaccugugaugucuucaaaggucacaggugagguccuugggaac
miR-125b-5p	ucccugagacccuaacucguga	CI01000093	171858..171919	297.12	295.984	261.318	301.178	281.648	394.006	7687	7359	3984	7496	6257	9914	-0.00552503	-0.185239	0.0195716	-0.0771539	0.407172	CI01000093:171858..171919:+|ucccugagacccuaacucgugaguucuucuuucaaaaucacgggucaggagcuugggagac
miR-125c-5p	ucccugagacccuaacuuguga	CI01000072	4480067..4480129	1764.39	1547.18	2314.85	1565.64	1302.26	1257.59	45647.7	38467.3	35291.8	38967	28930.7	31643.7	-0.189521	0.391754	-0.172417	-0.438146	-0.488499	CI01000072:4480067..4480129:-|ucccugagacccuaacuugugacguuuuccuguuaugugcacggguuagguucuugggagcu
miR-126-5p	cauuauuacuuuugguacgcg	CI01000010	7405531..7405591	17204.6	19874.6	19000.6	14946.4	12977.2	15166.5	445112	494140	289680	372000	288298	381622	0.208138	0.143257	-0.202993	-0.406808	-0.181899	CI01000010:7405531..7405591:+|cauuauuacuuuugguacgcgcuaggccagacucaaacucguaccgugaguaauaaugca
miR-128	ucacagugaaccggucucuuu	CI01000015	7581330..7581387	1141.07	1051.17	1267.94	1078.55	1101.5	1057.09	29521.3	26135	19330.8	26844	24470.7	26598.7	-0.118389	0.152103	-0.0812869	-0.0509088	-0.110279	CI01000015:7581330..7581387:+|cggggccgugucacuguaugagauucguagucauucucacagugaaccggucucuuu
miR-129b-5p	cuuuuugcggucugggcuugc	CI01000055	4857673..4857738	6.10706	8.36591	8.29081	10.9085	8.23742	6.55749	158	208	126.4	271.5	183	165	0.454045	0.441036	0.836899	0.431715	0.102667	CI01000055:4857673..4857738:+|cuuuuugcggucugggcuugcuguucauaaguaucuagcugggaagcccuuaccccaaaaagcau
miR-130a-3p	cagugcaauguuaaaagggca	CI01000304	16126817..16126879	621.49	588.509	472.425	562.901	508.829	514.624	16079	14632	7202.5	14010	11304	12949	-0.0786648	-0.395644	-0.142849	-0.288549	-0.272212	CI01000304:16126817..16126879:-|gccccuuuuauauuguacuacugauaacccaguuauuaaagcagugcaauguuaaaagggca
miR-130a-3p	cagugcaauauuaaaagggca	CI01000071	4478188..4478246	407.665	446.711	446.637	371.31	450.605	444.816	10547	11106.5	6809.33	9241.5	10010.5	11192.5	0.131957	0.131716	-0.134762	0.144477	0.125825	CI01000071:4478188..4478246:-|gcccuuuuucuguuguacuacugugcagucagaugagcagugcaauauuaaaagggca
miR-130b-5p	acucuuucccuguugcacuacu	CI01000071	4471623..4471685	580.789	466.842	501.351	566.316	498.026	531.157	15026	11607	7643.5	14095	11064	13365	-0.31508	-0.212192	-0.0364062	-0.221792	-0.128876	CI01000071:4471623..4471685:-|acucuuucccuguugcacuacugugggagcugcagcuagcagugcaauaaugaaagggcauc
miR-132-3p	uaacagucuacagccauggucg	CI01000304	17057773..17057834	46.344	28.5969	17.4474	39.616	193.984	115.173	1199	711	266	986	4309.5	2898	-0.696524	-1.40937	-0.226301	2.06548	1.31335	CI01000304:17057773..17057834:+|accguggcuuuagauuguuacuguagcgauggcacgugguaacagucuacagccauggucg
miR-132-3p	accauggcuguagacuguuacc	CI01000304	17057771..17057832	7.82708	8.20502	10.7352	8.65847	13.504	14.3271	202.5	204	163.667	215.5	300	360.5	0.0680331	0.455802	0.145637	0.786836	0.872203	CI01000304:17057771..17057832:-|accauggcuguagacuguuaccacgugccaucgcuacaguaacaaucuaaagccacgguca
miR-133a	uuugguccccuucaaccagcugu	CI01000021	5123411..5123471	37.4154	17.3351	27.6798	21.8571	24.5322	28.1376	968	431	422	544	545	708	-1.10993	-0.4348	-0.775529	-0.608955	-0.411132	CI01000021:5123411..5123471:+|agcugguaaaauggaaccaaaucaacuguuuuauggauuugguccccuucaaccagcugu
miR-135a	uauggcuuucuauuccuauguga	CI01000001	5031099..5031161	0.773045	0.723973	1.13693	0.522321	0.99029	0.476908	20	18	17.3333	13	22	12	-0.0946172	0.556513	-0.565617	0.357299	-0.69684	CI01000001:5031099..5031161:-|uauggcuuucuauuccuaugugauuuugauaugguguaucauguaggguucaaagccauuag
miR-135a-5p	uauggcuuuuuauuccuaucug	CI01000052	1270938..1270999	7.15067	15.2436	3.44357	5.7857	11.3883	5.64342	185	379	52.5	144	253	142	1.09206	-1.05417	-0.305585	0.671408	-0.341509	CI01000052:1270938..1270999:-|uauggcuuuuuauuccuaucugagaaugcucaggacucauauagggauggaagccaugcag
miR-137-3p	uauugcuuaagaauacgcguag	CI01000082	2229573..2229632	0.618436	1.48817	0.743374	0.843749	0.675198	0.794847	16	37	11.3333	21	15	20	1.26684	0.265464	0.448189	0.126686	0.362053	CI01000082:2229573..2229632:+|acggguauucuuggguggauaauacggcucucguuguuauugcuuaagaauacgcguag
miR-1388	aggacuguccaaccugagaaug	CI01000021	1162280..1162340	5220.45	6839.53	3693.08	6224.57	4681.37	5115.24	135062	170050	56304	154923	104000	128710	0.389723	-0.499349	0.253801	-0.157243	-0.0293724	CI01000021:1162280..1162340:+|aggacuguccaaccugagaaugcuugaguucuggucaaucucagguucgucagcccauga
miR-138b	agcugguguugugaaucaggccg	CI01000013	5538951..5539019	27.2498	27.7523	25.9306	26.8593	23.6544	22.6134	705	690	395.333	668.5	525.5	569	0.026359	-0.07159	-0.0208244	-0.204137	-0.269069	CI01000013:5538951..5539019:-|agcugguguugugaaucaggccgaugucacacguccgcgauaacccggcuauuucacaacaccagggu
miR-139	ucuacagugcaugugucuccagu	CI01000217	88677..88737	175.559	194.145	136.07	178.393	136.255	182.616	4542	4827	2074.5	4440	3027	4595	0.145185	-0.3676	0.0231033	-0.365643	0.0568625	CI01000217:88677..88737:-|ucuacagugcaugugucuccaguguuucuauggcgacuggggaggcagcgcuguuggaau
miR-1-3p	uggaauguaaagaaguauguau	CI01000021	5104322..5104383	1.19822	0.945187	1.15879	0.683035	0.99029	1.11279	31	23.5	17.6667	17	22	28	-0.342222	-0.0482747	-0.810862	-0.274969	-0.106716	CI01000021:5104322..5104383:+|acauacuucuuuauaugcccauaugaacaagagcagcuauggaauguaaagaaguauguau
miR-140-3p	accacaggguagaaccacggac	CI01000179	244692..244754	1149.09	1051.45	660.772	749.409	845.483	777.44	29729	26142	10074	18652	18783	19562	-0.128116	-0.798271	-0.616669	-0.442648	-0.563692	CI01000179:244692..244754:-|cagugguuuuacccuaugguagguuacgucaugcuguucuaccacaggguagaaccacggac
miR-141-3p	uaacacugucugguaacgaug	CI01000340	9748954..9749012	81.7882	76.3791	44.5696	76.982	94.5277	94.0304	2116	1899	679.5	1916	2100	2366	-0.0987138	-0.87583	-0.0873707	0.208845	0.201236	CI01000340:9748954..9749012:-|aucuuacccggcagugcuuggcuguucacugauguucuaacacugucugguaacgaug
miR-142-5p	cauaaaguagaaagcacuacu	CI01000171	324292..324354	14347.6	13953.7	10192	16897.6	12591.8	11520.8	371197	346929	155384	420563	279736	289888	-0.0401587	-0.493379	0.236008	-0.188323	-0.316564	CI01000171:324292..324354:+|cauaaaguagaaagcacuacuaaaccccucgccacaguguaguguuuccuacuuuauggaug
miR-142b-5p	cauaaaguagacagcacuacu	CI01000154	1314443..1314505	3491.92	3647.29	2877.35	3718.32	2885.26	2549.47	90342	90682	43867.5	92545	64098	64150	0.0628053	-0.279281	0.0906295	-0.275322	-0.453822	CI01000154:1314443..1314505:+|cauaaaguagacagcacuacuaaaggucucuacacaguguaguguuuccuacuuuauggaug
miR-143-3p	ugagaugaagcacuguagcuc	CI01000000	9024744..9024799	217321	236870	219731	240108	229635	230704	5622456	5889261	3349968	5976043	5101498	5804985	0.124272	0.0159105	0.143861	0.0795162	0.0862172	CI01000000:9024744..9024799:-|ggugcagugcugcaucucuggucaacugggagucugagaugaagcacuguagcuc
miR-144-5p	ggauaucaucguauacuguaagu	CI01000039	4134947..4135005	10613.6	5477.22	2658.9	3425.18	3888.47	2945.19	274591	136179	40537	85249	86385	74107	-0.954394	-1.99701	-1.63166	-1.44864	-1.84948	CI01000039:4134947..4135005:+|ggauaucaucguauacuguaaguucauuauugagacacuacaguauagaugauguacu
miR-145-5p	guccaguuuucccaggaaucccu	CI01000000	9024525..9024587	5052.7	4319.26	3869.59	3663.23	3329	3257.36	130722	107389	58995	91174	73956	81962	-0.22627	-0.384874	-0.463936	-0.601967	-0.63335	CI01000000:9024525..9024587:-|guccaguuuucccaggaaucccuugggcaaucacaagggggauuccuggaaauacuguucuu
miR-146b-5p	ugagaacugaauuccauagaugg	CI01000228	64361..64421	8989.39	13757.8	9129.63	10525.2	17469	17093.7	232571	342057	139188	261960	388087	430114	0.613951	0.0223325	0.227547	0.958505	0.927173	CI01000228:64361..64421:+|ugagaacugaauuccauagaugguguucauauagaguucaucuaugggcucaguucuucu
miR-146d-5p	ugagaacugaauuccaagggug	CI01000040	3890978..3891039	2499.76	4756.74	2709.24	3083.38	3803.93	5776.71	64673	118266	41304.5	76742	84507	145354	0.928186	0.116099	0.302724	0.605703	1.20846	CI01000040:3890978..3891039:+|ugagaacugaauuccaagggugucugcucuauauucagcccacggaguucaguucuuaagu
miR-148	ucagugcauuacagaacuuugc	CI01000024	3048211..3048270	398.582	731.574	373.021	565.553	554.338	445.273	10312	18189	5687	14076	12315	11204	0.876128	-0.0956208	0.504785	0.475888	0.159815	CI01000024:3048211..3048270:-|aaguucugugguccacucuggcugugugaguguguggucagugcauuacagaacuuugc
miR-150	ucucccaauccuuguaccagug	CI01000069	3963582..3963643	848.34	715.124	594.656	1213.51	762.299	847.983	21948	17780	9066	30203	16935	21337	-0.246448	-0.512588	0.516474	-0.154286	-0.000606827	CI01000069:3963582..3963643:+|ucucccaauccuuguaccagugucugauuuacagaugacgcuggacgggguuugggggggg
miR-152-3p	ucagugcaugacagaacuuugg	CI01000034	1382454..1382514	648.044	687.251	436.317	564.026	633.066	566.726	16766	17087	6652	14038	14064	14260	0.0847465	-0.570715	-0.20033	-0.0337359	-0.193439	CI01000034:1382454..1382514:-|aaguucugugauacacucagacuuugaaucagugguagucagugcaugacagaacuuugg
miR-153-3p	uugcauagucacaaaaaugauc	CI01000037	1702285..1702345	199.291	202.431	213.272	208.285	181.088	189.81	5156	5033	3251.5	5184	4023	4776	0.0225522	0.0978168	0.0636848	-0.138185	-0.0703241	CI01000037:1702285..1702345:-|gucauuuuugugauuugcagcuaguagucuggguccaguugcauagucacaaaaaugauc
miR-153b-3p	aucauuuuugugacuaugcaacu	CI01000037	1702286..1702347	18.0119	10.7791	5.83767	7.07142	5.67166	6.19981	466	268	89	176	126	156	-0.740711	-1.62549	-1.34888	-1.66711	-1.53866	CI01000037:1702286..1702347:+|aucauuuuugugacuaugcaacuggacccagacuacuagcugcaaaucacaaaaaugacac
miR-153c-3p	uugcauagucacaaaaaugagc	CI01000024	1403596..1403656	30.2647	33.7452	25.8432	35.1562	27.143	23.9646	783	839	394	875	603	603	0.157044	-0.227853	0.216142	-0.157059	-0.336729	CI01000024:1403596..1403656:-|gucauuuuugugguuugcagcuaguagucugguuccaguugcauagucacaaaaaugagc
miR-153c-3p	uugcauagucacaaaagugauc	CI01000098	3115985..3116046	4.42568	5.91244	6.64664	8.57811	6.61694	4.76908	114.5	147	101.333	213.5	147	120	0.417854	0.586725	0.95476	0.580264	0.107812	CI01000098:3115985..3116046:-|gucauuuuuguggucgugcagcuaguucacuggcuccaguugcauagucacaaaagugauc
miR-155-5p	uuaaugcuaaucgugauaggggu	CI01000299	5774790..5774850	198.209	274.607	103.242	228.776	253.267	274.222	5128	6827.5	1574	5694	5626.5	6900	0.470347	-0.940997	0.206918	0.353637	0.468325	CI01000299:5774790..5774850:-|uuaaugcuaaucgugauagggguuuugugcuuuugaacaccuaugcuguuagcauuaguc
miR-15b-5p	uagcagcacaucaugguuugua	CI01000026	2265605..2265667	3085.38	2533.06	1648.85	2000.53	1535.63	1709.24	79824	62979	25138	49791	34115	43008	-0.284566	-0.903989	-0.625066	-1.00662	-0.852092	CI01000026:2265605..2265667:+|uagcagcacaucaugguuuguaaguucuuagggcaaauuccaaauuaugaugugcugucacu
miR-15c	uagcagcgcgucaugguuuuca	CI01000092	4892903..4892961	696.939	457.39	369.216	487.164	411.691	430.648	18031	11372	5629	12125	9146	10836	-0.607608	-0.916565	-0.516623	-0.759471	-0.694522	CI01000092:4892903..4892961:-|uagcagcgcgucaugguuuucaacaagagggaaggugcaaaccaucauuugcugcucu
miR-15e-5p	uagcagcacagaaugguuugu	CI01000119	1732381..1732439	553.52	420.829	439.749	415.305	350.248	344.884	14320.5	10463	6704.33	10336.5	7781	8678	-0.395399	-0.331952	-0.414463	-0.660259	-0.682522	CI01000119:1732381..1732439:+|uagcagcacagaaugguuugugaguuauaacgggggugcaggccguacugugcugcgg
miR-16-5p	uagcagcacguaaauauuggug	CI01000092	4892727..4892792	344.701	263.325	142.334	176.585	166.639	188.617	8918	6547	2170	4395	3702	4746	-0.3885	-1.27606	-0.964986	-1.04862	-0.869883	CI01000092:4892727..4892792:-|uagcagcacguaaauauugguguguuaaagucaaggccaaccccaauauuaugugugcugcuuca
miR-16c	uagcagcacguaaauauuggag	CI01000119	1732597..1732662	3883.74	2689.92	1815.35	2302.31	2004.44	2045.82	100479	66879	27676.5	57302	44530	51477	-0.529883	-1.0972	-0.754365	-0.954249	-0.924769	CI01000119:1732597..1732662:+|uagcagcacguaaauauuggagucaaagcacuagcgaauccuccaguauugaccgugcugcugga
miR-16c	uagcagcauguaaauauuggag	CI01000009	349314..349378	3844.74	2735.89	2105.01	2534.22	1908.92	1751.88	99470	68022	32092.5	63074	42408	44081	-0.490874	-0.869062	-0.601345	-1.01013	-1.13398	CI01000009:349314..349378:-|uagcagcauguaaauauuggaguuacuccuuggccaaugccuccaauauugcucgugcugcuga
miR-1788-3p	caggcagcuaaagcaagucug	CI01000036	1400193..1400251	1.89396	0.603311	0.623122	0.80357	1.3504	1.43073	49	15	9.5	20	30	36	-1.65043	-1.60382	-1.23691	-0.488024	-0.40466	CI01000036:1400193..1400251:-|ggcuuguuuuaaguugccugcgaacucuuuaaugacucaggcagcuaaagcaagucug
miR-181a-5p	aacauucaacgcugucggugag	CI01000030	5002382..5002446	58068.2	53133.9	75990.7	56522.8	55018.5	50444.1	1.50232e+06	1.32106e+06	1.15854e+06	1.40679e+06	1.22228e+06	1.26928e+06	-0.128116	0.388075	-0.0389162	-0.0778309	-0.203063	CI01000030:5002382..5002446:-|aacauucaacgcugucggugaguuugagcuaaauagaaaaaaaccaucgaccguugauuguacc
miR-181b	cacauucauugcugucgguggguu	CI01000069	5049238..5049293	247.142	248.484	167.784	205.192	188.155	153.962	6394	6178	2558	5107	4180	3874	0.00780703	-0.558739	-0.268371	-0.39342	-0.682769	CI01000069:5049238..5049293:+|cacauucauugcugucgguggguuuuaucucugacucgccggacaaugaaugaga
miR-181b-5p	aacauucauugcugucggugggu	CI01000152	2087110..2087170	2274.3	2254.6	2534.93	2376.2	2699.71	2661.52	58840	56055.7	38647	59141	59976	66969.3	-0.0125511	0.156523	0.0632327	0.247384	0.226829	CI01000152:2087110..2087170:-|aacauucauugcugucgguggguuuaguuuuguaacagcucucugaacaaugaauguaac
miR-182	uuuggcaaugguagaacucaca	CI01000020	3284482..3284546	191.445	198.369	94.4194	126.281	226.056	122.486	4953	4932	1439.5	3143	5022	3082	0.0512561	-1.01977	-0.600289	0.239755	-0.64431	CI01000020:3284482..3284546:-|uuuggcaaugguagaacucacacuggugagguagucagauccggugguucuagacuugccaacu
miR-183-3p	auggcccuuugguaauucacug	CI01000020	3285592..3285652	28.8732	25.5804	11.6098	16.5535	28.8535	18.3212	747	636	177	412	641	461	-0.174696	-1.3144	-0.802593	-0.000988197	-0.656216	CI01000020:3285592..3285652:+|auggcccuuugguaauucacugauagugugcuuucacagugaauucuaccagugccauac
miR-184	uggacggagaacugauaagggc	CI01000026	4980063..4980127	187.231	125.73	87.7181	105.469	151.694	210.217	4844	3126	1337.33	2625	3370	5289.5	-0.574495	-1.09388	-0.82801	-0.303655	0.167058	CI01000026:4980063..4980127:-|uccuuaucacuuuuccagcccagcuaaagauggugaaucuguuggacggagaacugauaagggc
miR-187-3p	ucgugucuuguguugcagccagu	CI01000054	6280939..6281002	282.316	162.653	256.759	225	169.385	173.913	7304	4044	3914.5	5600	3763	4376	-0.795518	-0.136895	-0.327389	-0.737008	-0.698949	CI01000054:6280939..6281002:-|ggcugcaacacaggacaugggagcugccuuucacucccgcucgugucuuguguugcagccagu
miR-18b-5p	uaaggugcaucuagugcagauag	CI01000299	1125527..1125590	51.4461	40.2609	27.2534	37.0848	30.3839	34.2579	1331	1001	415.5	923	675	862	-0.353683	-0.916626	-0.472237	-0.759755	-0.586625	CI01000299:1125527..1125590:-|uaaggugcaucuagugcagauagugaaguagacuagcaccuacugcccuaagugcuccuucug
miR-18b-5p	uaaggugcauuuagugcaga	CI01000048	1360104..1360168	12.9872	10.2161	6.49359	9.5223	9.67784	8.8228	336	254	99	237	215	222	-0.346247	-0.999997	-0.447703	-0.424329	-0.557776	CI01000048:1360104..1360168:+|uaaggugcauuuagugcagauagugaaguagacuagcaccuacugcccuaagugccccuucugg
miR-18c	uaaggugcaucuuguguagu	CI01000000	10738075..10738140	133.234	131.642	89.2705	112.219	115.459	134.369	3447	3273	1361	2793	2565	3381	-0.0173418	-0.577711	-0.247654	-0.206587	0.012234	CI01000000:10738075..10738140:-|uaaggugcaucuuguguaguuagugaaguagucuaguaucuacugcgcuagaugcuccuuucggc
miR-190a	ugauauguuugauauauuagguug	CI01000330	2490374..2490432	82.5999	92.2663	78.1855	74.8927	54.0158	68.0389	2137	2294	1192	1864	1200	1712	0.159664	-0.079239	-0.141314	-0.612757	-0.279779	CI01000330:2490374..2490432:-|ugauauguuugauauauuagguuguuauucuguccaacuauauaucaaacauauuccu
miR-193a	aacuggccuacaaagucccagu	CI01000046	6363050..6363112	6.02975	11.4227	7.89288	5.18303	7.26963	5.24599	156	284	120.333	129	161.5	132	0.921731	0.388454	-0.218304	0.269784	-0.200883	CI01000046:6363050..6363112:+|ugggucuuugcgggcaaggugaguaguuaaauuuacucucaacuggccuacaaagucccagu
miR-193b-3p	aacuggcccgcaaagucccgcu	CI01000046	2095031..2095091	38.3817	42.3524	29.6147	30.0937	22.7317	31.1183	993	1053	451.5	749	505	783	0.142026	-0.374104	-0.350957	-0.755715	-0.302656	CI01000046:2095031..2095091:-|cgggacuuugggggcaagaugaguauugaucucaauccaacuggcccgcaaagucccgcu
miR-194-5p	uguaacagcaacuccaugugga	CI01000304	12592841..12592899	254.139	686.326	182.804	244.446	653.322	407.359	6575	17064	2787	6084	14514	10250	1.43328	-0.475314	-0.0560994	1.36218	0.680686	CI01000304:12592841..12592899:+|uguaacagcaacuccauguggaaggauugugucuuccaguggagcugcuguugcgugc
miR-196	uagguaguuucauguuguuggga	CI01000001	2316981..2317040	8.40042	4.54494	5.47692	5.99999	6.93203	7.10064	217.333	113	83.5	149.333	154	178.667	-0.886201	-0.617098	-0.485502	-0.277183	-0.242514	CI01000001:2316981..2317040:-|uagguaguuucauguuguugggauuggcuuccuggcucgacaacaagaaacugccuuga
miR-196b	uagguaguuucaaguuguugggc	CI01000034	1701313..1701375	12.0982	5.02759	3.90271	5.62499	6.03177	3.17939	313	125	59.5	140	134	80	-1.26685	-1.63224	-1.10486	-1.00413	-1.92797	CI01000034:1701313..1701375:-|uagguaguuucaaguuguugggcuguacguuuaauuucacaggaaccugaaacugccugaau
miR-199-3-3p	accaaugugcggacuacuguuc	CI01000033	464472..464533	2217.48	2686.9	1818.76	2196.72	2544.06	2095.26	57370	66804	27728.5	54674	56518	52721	0.277024	-0.285963	-0.0135702	0.19821	-0.0817935	CI01000033:464472..464533:+|accaaugugcggacuacuguucagcugcagcaugaugaacagguagucugaacacugggca
miR-199b-3p	acaguagucugcacauugguu	CI01000237	229429..229489	3049.25	3278.4	3974.86	3049.43	3168.87	2812.7	78889.2	81510.2	60600	75897	70398.8	70773.2	0.104539	0.382453	8.55e-05	0.0555168	-0.116499	CI01000237:229429..229489:-|cccaguguucagacuaccuguucauggucaagcuaguguacaguagucugcacauugguu
miR-19a-3p	ugugcaaaucuaugcaaaacug	CI01000048	1360239..1360296	269.406	220.007	166.603	172.647	173.706	162.348	6970	5470	2540	4297	3859	4085	-0.292232	-0.693366	-0.641958	-0.633136	-0.730697	CI01000048:1360239..1360296:+|aguuuugcguaguugcacuacaagaaauauugaguugugcaaaucuaugcaaaacug
miR-19b	ugugcaaauccaugcaaaacu	CI01000000	10737683..10737742	196.663	163.537	117.803	130.299	148.273	145.537	5088	4066	1796	3243	3294	3662	-0.266103	-0.739348	-0.593898	-0.407462	-0.434342	CI01000000:10737683..10737742:-|aguuuugcaggauugcauccagccuuauuacaacaugcugugcaaauccaugcaaaacu
miR-19c-3p	ugugcaaauccaugcaaaacug	CI01000048	1360521..1360580	1096.89	869.732	886.299	763.371	687.689	652.987	28378.5	21624	13512.3	18999.5	15277.5	16430.5	-0.334779	-0.307558	-0.522966	-0.673594	-0.748297	CI01000048:1360521..1360580:+|aguuuugcugguuugcagucagcguuccugucguugcugugcaaauccaugcaaaacug
miR-19d-3p	ugugcaaacccaugcaaaacug	CI01000307	158348..158408	458.57	382.7	281.192	334.285	270.124	256.497	11864	9515	4287	8320	6001	6454	-0.260929	-0.705586	-0.456064	-0.76352	-0.8382	CI01000307:158348..158408:-|agcuuugcggggucggcagucagccucagucacgccgcugugcaaacccaugcaaaacug
miR-200-3p	uaauacugccugguaaugaugau	CI01000001	8419077..8419137	54.2678	65.238	35.19	50.3035	48.5242	49.9164	1404	1622	536.5	1252	1078	1256	0.265617	-0.624929	-0.109437	-0.16139	-0.120581	CI01000001:8419077..8419137:+|caucuuacgaggcagcauuggauuucauaacuuucucuaauacugccugguaaugaugau
miR-200a	uaacacugucugguaacgauguu	CI01000001	8419221..8419282	134.548	167.399	96.9447	143.598	169.79	166.759	3481	4162	1478	3574	3772	4196	0.315161	-0.472892	0.0939092	0.335624	0.309638	CI01000001:8419221..8419282:+|caucuuaccggacagugcuggacuguguaucuguuuucuaacacugucugguaacgauguu
miR-200b	uaauacugucugguaaugccg	CI01000001	8420805..8420863	167.789	151.149	94.4522	148.5	153.72	151.538	4341	3758	1440	3696	3415	3813	-0.150676	-0.828995	-0.176191	-0.126346	-0.146976	CI01000001:8420805..8420863:+|gucuuaccagacaugguuagaucuauuaauuugugucuaauacugucugguaaugccg
miR-200b	uaauacugccugguaaugaugc	CI01000340	9749188..9749246	43.2905	36.2389	19.3824	38.3303	37.0459	40.0603	1120	901	295.5	954	823	1008	-0.256514	-1.15931	-0.175566	-0.224739	-0.111878	CI01000340:9749188..9749246:-|caucuuacaaggcaguuuuggauguuauaucuucucuaauacugccugguaaugaugc
miR-200b-3p	uaauacugccugguaaug	CI01000340	9747953..9748004	6.64819	6.15377	3.34518	6.38838	6.88702	7.86899	172	153	51	159	153	198	-0.111491	-0.990876	-0.0575105	0.0509188	0.243217	CI01000340:9747953..9748004:-|uuaccaggcaaguuuagauguugauacucugucuaauacugccugguaaug
miR-202-5p	uuccuaugcauauaccucuuu	CI01180000	2193024..2193082	1.93261	2.01104	0.819898	0.723213	11.2083	6.83569	50	50	12.5	18	249	172	0.0573859	-1.23704	-1.41806	2.53594	1.82253	CI01180000:2193024..2193082:+|uuccuaugcauauaccucuuugagauguagcuuuaaagaggcauagggcaugggaaaa
miR-203b-3p	gugaaauguucaggaccacuug	CI01000325	5802925..5802984	188.584	27.9132	42.4051	111.094	87.8658	159.248	4879	694	646.5	2765	1952	4007	-2.75619	-2.1529	-0.763435	-1.10184	-0.243938	CI01000325:5802925..5802984:+|agugguucucaacaguucaacaguucuuuugaaaauugugaaauguucaggaccacuug
miR-203b-3p	gugaaauguuuaggaccacuug	CI01000315	1379584..1379644	130.567	23.8509	30.4674	86.2231	69.4554	131.388	3378	593	464.5	2146	1543	3306	-2.45268	-2.09946	-0.598648	-0.910636	0.0090427	CI01000315:1379584..1379644:+|agugguucuuaacaguucaacaguucuaucucaaaauugugaaauguuuaggaccacuug
miR-205	uccuucauuccaccggagucug	CI01000001	3866313..3866373	458.145	68.1741	76.1521	207.16	246.267	396.152	11853	1695	1161	5156	5471	9968	-2.74851	-2.58885	-1.14506	-0.89558	-0.209751	CI01000001:3866313..3866373:-|uccuucauuccaccggagucuguguaguuguccaaucagauuucaguggugugaagugua
miR-205b	cccuucauuccaccggagucug	CI01000186	810549..810605	12.2141	1.85015	2.32851	8.19641	9.49778	10.0946	316	46	35.5	204	211	254	-2.72283	-2.39107	-0.575484	-0.362886	-0.274971	CI01000186:810549..810605:-|cccuucauuccaccggagucugucgggacggaucagauuucaguggaaugaagaac
miR-20a-5p	uaaagugcuuauagugcagguag	CI01000299	1125177..1125237	321.973	304.069	272.337	240.488	224.818	263.989	8330	7560	4152	5985.5	4994.5	6642.5	-0.0825444	-0.241546	-0.420973	-0.518181	-0.286465	CI01000299:1125177..1125237:-|uaaagugcuuauagugcagguaguauuucugucaucuacugcagugugagcacuugaagu
miR-21	uagcuuaucagacugguguuggc	CI01000304	13364694..13364756	127029	130597	144725	149692	161891	188564	3.28645e+06	3.24702e+06	2.20645e+06	3.72566e+06	3.59652e+06	4.74466e+06	0.0399739	0.188164	0.236841	0.349871	0.569903	CI01000304:13364694..13364756:-|uagcuuaucagacugguguuggcuguuacauucgcccggcgacaacagucuguaggcugucu
miR-210-3p	cugugcgugugacagcggcu	CI01000330	1175332..1175392	1495.11	1518.33	1203.61	1439.76	1454.11	1227.96	38681	37750	18350	35834	32304	30898	0.0222375	-0.312881	-0.0544247	-0.0401166	-0.283986	CI01000330:1175332..1175392:-|agccacugacuaacgcacauugcgccuauucucuacuccacugugcgugugacagcggcu
miR-211-5p	uucccuuugucauccuaugccu	CI01000330	3622655..3622714	784.351	729.664	355.289	399.615	460.71	371.412	20292.5	18141.5	5416.67	9946	10235	9345.5	-0.104267	-1.14251	-0.972887	-0.76764	-1.07848	CI01000330:3622655..3622714:+|uucccuuugucauccuaugccuggaacuugugauaaggcagggacagcaaagggaggcu
miR-212	gccaugacuguagacuguuacu	CI01000304	17057417..17057484	1.2562	1.60883	1.85844	1.70759	2.58826	2.2057	32.5	40	28.3333	42.5	57.5	55.5	0.356946	0.565024	0.442894	1.04292	0.812173	CI01000304:17057417..17057484:-|gccaugacuguagacuguuacuguacuguuggacuccauaagcaguaagcagucuagagccaagguc
miR-212-5p	accuuggcucuagacugcuuacu	CI01000072	1825076..1825143	35.7533	27.9936	23.8536	39.9776	170.105	95.1233	925	696	363.667	995	3779	2393.5	-0.35298	-0.583873	0.161115	2.25027	1.41172	CI01000072:1825076..1825143:-|accuuggcucuagacugcuuacugcuaaaagugccugaaaguacaguaacagucuacagucauggcu
miR-214-3p	acagcaggcacagacaggcaga	CI01000051	3073307..3073369	143.612	167.318	126.155	138.214	122.413	97.5278	3715.5	4160	1923.33	3440	2719.5	2454	0.220413	-0.186984	-0.0552765	-0.230419	-0.558296	CI01000051:3073307..3073369:+|ugccugucuacacuugcugugcagaacuuccugcaccuguacagcaggcacagacaggcaga
miR-215-5p	augaccuaugaauugacagcc	CI01000304	12593073..12593135	9031.45	26997.5	6647.24	8565.9	27797.4	16119.2	233659	671234	101342	213196	617539	405593	1.5798	-0.442202	-0.0763529	1.62192	0.835753	CI01000304:12593073..12593135:+|augaccuaugaauugacagccaguguuugcaguccagcugccugucaguucuguaggccacu
miR-216a	uaaucucagcuggcaacuguga	CI01000015	6775048..6775109	129.717	285.808	177.688	281.933	221.33	211.986	3356	7106	2709	7017	4917	5334	1.13968	0.453981	1.11998	0.770831	0.7086	CI01000015:6775048..6775109:+|uaaucucagcuggcaacugugaguaugugucaccccucucacaggcgcugcugggguucug
miR-216b	uaaucucugcaggcaacuguga	CI01000015	6774719..6774776	584.345	1208.43	824.981	1309.54	809.202	818.693	15118	30045	12577.5	32593	17977	20600	1.04824	0.497542	1.16417	0.469681	0.486502	CI01000015:6774719..6774776:+|uaaucucugcaggcaacugugaugugauuacagucucacauugaccuguagagguug
miR-217-5p	uacugcaucaggaacugauugga	CI01000015	6775384..6775443	91.9537	206.775	107.177	180.361	121.581	123.082	2379	5141	1634	4489	2701	3097	1.16908	0.221016	0.97191	0.402934	0.420641	CI01000015:6775384..6775443:+|uacugcaucaggaacugauuggaugauauuuaggagccaucaguucuugaugcacuccc
miR-2184	aacaguaagaguuuaugugcug	CI01000304	17059165..17059222	1610.41	2056.65	2007.67	2415.61	2793.07	2581.23	41664	51134	30608.5	60122	62050	64949	0.352867	0.318095	0.584963	0.794426	0.680631	CI01000304:17059165..17059222:-|aacaguaagaguuuaugugcugagguuccaauaucagcacauggucucuuacuugua
miR-218-5p	uugugcuugaucuaaccaug	CI01000304	7299555..7299613	11.3251	13.1924	6.65757	9.08034	8.68755	7.74976	293	328	101.5	226	193	195	0.220181	-0.766457	-0.318707	-0.382504	-0.547301	CI01000304:7299555..7299613:+|uugugcuugaucuaaccaugcaguucccuuucuguccaugguugugccaagcacuuug
miR-2187-3p	uuacaggcuaugcuaaucuaugc	CI01044290	805..865	15.9247	14.4392	13.184	11.7321	16.6999	14.9829	412	359	201	292	371	377	-0.141275	-0.272485	-0.440805	0.0685705	-0.0879545	CI01044290:805..865:-|uuuaauuaguauagccuguauuagugaugucaguucuuuacaggcuaugcuaaucuaugc
miR-2187-5p	uuaauuaguauagccuguuuuag	CI01000106	2094350..2094412	86.2718	72.1559	66.8381	59.1428	73.5966	70.7017	2232	1794	1019	1472	1635	1779	-0.257771	-0.368219	-0.544688	-0.229251	-0.287145	CI01000106:2094350..2094412:-|uuaauuaguauagccuguuuuagugaucacaucaauucuuuacaggcuaugcuaaucuaugc
miR-2188-5p	aagguccaaccucacauguccu	CI01000059	7302255..7302315	22695.6	9305.34	3897.66	6270.7	7053.3	5129.31	587174	231357	59423	156071	156694	129064	-1.28628	-2.54173	-1.85571	-1.68604	-2.14558	CI01000059:7302255..7302315:+|aagguccaaccucacauguccugugaggcugaaggaaggcugugugagguuagaccuauc
miR-218b	uugugcuugaucuaaccaugug	CI01000000	17244082..17244144	140.733	151.753	124.756	95.6851	73.4165	72.1125	3641	3773	1902	2381.5	1631	1814.5	0.108763	-0.173854	-0.556593	-0.938782	-0.964637	CI01000000:17244082..17244144:+|uugugcuugaucuaaccaugugccgccgccuacacaagccucacaugguuccgucaagcacc
miR-22	aagcugccagcugaagaacugu	CI01000072	2433892..2433955	5550.35	6785.8	5860.17	5136.2	6789.9	5506.98	143597	168714	89343	127834	150842	138567	0.28994	0.0783647	-0.111877	0.290813	-0.0113166	CI01000072:2433892..2433955:+|aguucuucacuggcaagcuuuauguccuuguguaccagcuaaagcugccagcugaagaacugu
miR-221	agcuacauugucugcuggguuu	CI01000009	3005490..3005552	2014.47	2302.62	2134.86	1978.28	1935.45	1955.96	52117.7	57249.7	32547.7	49237.3	42997.5	49216	0.192881	0.0837453	-0.0261485	-0.057724	-0.0425198	CI01000009:3005490..3005552:-|accuggcauacaauguagauuucugugugguacaaucuacagcuacauugucugcuggguuu
miR-222	agcuacaucuggcuacugggucuc	CI01000009	3006076..3006138	1668.1	1553.04	1665.77	1687.86	1987.09	2136.13	43156.5	38613	25396	42009	44144.5	53749.5	-0.103105	-0.00201289	0.0169919	0.252452	0.356799	CI01000009:3006076..3006138:-|ugcucaguagucaguguagauccuguguugcaaucagcagcuacaucuggcuacugggucuc
miR-222b-3p	agcuacaucugauuacuggguca	CI01000040	1859361..1859423	658.286	648.639	409.785	1001.93	858.987	897.462	17031	16127	6247.5	24937	19083	22582	-0.0212992	-0.683849	0.605996	0.383921	0.447135	CI01000040:1859361..1859423:+|acucaguacucaguguagagucuguugauaucaaaaugcagcuacaucugauuacuggguca
miR-22-3p	aagcugccaguugaagagcugu	CI01000071	4814326..4814385	1672.79	1585.42	1166.81	1419.59	1291.02	1219.53	43278	39418	17789	35332	28681	30686	-0.0773934	-0.519685	-0.236787	-0.373743	-0.455928	CI01000071:4814326..4814385:-|cguucuucacuggcuagcuuuauguggcucuaccuuaaagcugccaguugaagagcugu
miR-23a-3p	aucacauugccagggauuacc	CI01000347	1599843..1599901	290.452	301.012	352.578	307.084	240.078	276.925	7514.5	7484	5375.33	7643	5333.5	6968	0.0515183	0.279641	0.0803333	-0.274799	-0.0688072	CI01000347:1599843..1599901:-|ggguuccuggcgugcugauuugugacuuaagauaaaaaucacauugccagggauuacc
miR-23b-3p	aucacauugccagggauuucc	CI01000113	2117265..2117324	422.791	444.747	535.115	434.919	330.442	362.384	10938.3	11057.7	8158.25	10824.7	7341	9118.33	0.07304	0.339902	0.040801	-0.355549	-0.222426	CI01000113:2117265..2117324:+|gaauuccuggcagagugauuuuuaaaccuaaugacugaaucacauugccagggauuucc
miR-24	uggcucaguucagcaggaac	CI01000347	1596808..1596863	115.988	136.437	152.064	110.579	104.161	109.8	3000.8	3392.2	2318.33	2752.2	2314	2762.8	0.23426	0.390705	-0.0688905	-0.155163	-0.0790907	CI01000347:1596808..1596863:-|ugccuacugagcugauuacaguccuguagaaacacuggcucaguucagcaggaac
miR-25	cauugcacuugucucggucuga	CI01000307	158231..158291	5884.88	4540.76	3132.99	4454.95	4080.54	3350.2	152252	112896	47765	110879	90652	84298	-0.374081	-0.909472	-0.401604	-0.528255	-0.812766	CI01000307:158231..158291:-|aggccgagacuugggcaguugcuggcuuucccagaaggcauugcacuugucucggucuga
miR-26a-2-3p	aacaaguaaucaagaauaggcc	CI01000001	8765527..8765588	0.34787	1.08596	0.524735	0.642856	1.08032	0.67562	9	27	8	16	24	17	1.64235	0.593039	0.885946	1.63483	0.957663	CI01000001:8765527..8765588:+|aacaaguaaucaagaauaggccguacuagugggaacuaaccuauccuggauuacuugaacc
miR-26a-5p	uucaaguaauccaggauagguu	CI01000001	8765525..8765586	27524.5	20581	15323.9	18078.2	18266.3	16715.9	712107	511702	233625	449946	405799	420607	-0.419404	-0.844936	-0.606471	-0.591533	-0.719496	CI01000001:8765525..8765586:-|uucaaguaauccaggauagguuaguucccacuaguacggccuauucuugauuacuuguuuc
miR-26b	uucaaguaauccaggauaggcu	CI01000009	12142752..12142812	58685.8	53086.4	65923	56327.9	53803	51080.8	1.5183e+06	1.31988e+06	1005049	1.40194e+06	1.19527e+06	1.2853e+06	-0.14467	0.16777	-0.0591625	-0.125325	-0.20023	CI01000009:12142752..12142812:+|uucaaguaauccaggauaggcuugugauguccggaaagccuauucaggaugacuugguuc
miR-27a-3p	uucacaguggcuaaguucagu	CI01000030	10870188..10870252	198.015	192.818	159.618	214.433	180.278	174.906	5123	4794	2433.5	5337	4005	4401	-0.0383731	-0.310992	0.114911	-0.135391	-0.179032	CI01000030:10870188..10870252:-|agagcuuagcuaauuggugagcauugaucccuuaagaauacuguucacaguggcuaaguucagu
miR-27b-5p	agagcuuagcugauuggugaac	CI01000304	4645355..4645416	235.431	229.137	222.127	263.37	202.874	209.879	6091	5697	3386.5	6555	4507	5281	-0.0390908	-0.0839204	0.161788	-0.214716	-0.165743	CI01000304:4645355..4645416:+|agagcuuagcugauuggugaacaugcacgguuuguuuuguuguucacaguggcuaaguucu
miR-27b-5p	uucaccaaucagcuaagcucug	CI01000347	1599571..1599629	0.927654	0.965297	0.623122	0.964284	0.540158	0.755105	24	24	9.5	24	12	19	0.0573859	-0.574071	0.0558713	-0.780204	-0.29691	CI01000347:1599571..1599629:+|gaacuuagccacugugaacaaagaguucaaucacuguucaccaaucagcuaagcucug
miR-27c	uucacaguggcuaaguuccgcu	CI01000004	13044882..13044946	964.412	1101.85	903.462	1076.1	904.27	921.228	24951	27395	13774	26783	20089	23180	0.192201	-0.0941864	0.158091	-0.0928962	-0.0660918	CI01000004:13044882..13044946:+|aggacuuagcucacucugugaacagaucuuggauauccuauguucacaguggcuaaguuccgcu
miR-27c-3p	uucacagugguuaaguucugcc	CI01000113	2117535..2117599	2676.9	2559.85	2009.7	2437.39	2074.34	1931.36	69256	63645	30639.5	60664	46083	48597	-0.064506	-0.413583	-0.135227	-0.367909	-0.470947	CI01000113:2117535..2117599:+|caggacuuaacccacuugugaacacugcauugaacuucuauguucacagugguuaaguucugcc
miR-27d	uucacaguggcuaaguucug	CI01000347	1599569..1599628	7929.55	8732.24	7740.1	9326.96	7438.93	7921.77	205151	217108	118004	232138	165261	199328	0.139113	-0.0348867	0.234168	-0.0921442	-0.0014165	CI01000347:1599569..1599628:-|agagcuuagcugauuggugaacagugauugaacucuuuguucacaguggcuaaguucug
miR-29a	uagcaccauuugaaaucggu	CI01000001	6268450..6268509	35.9466	26.1435	11.9705	24.2678	31.1941	31.3965	930	650	182.5	604	693	790	-0.459405	-1.58637	-0.566811	-0.20458	-0.195253	CI01000001:6268450..6268509:-|acugauuuccucugguguucagaguugacugggguuuucuagcaccauuugaaaucggu
miR-29d-3p	uagcaccauuugaaaucgguua	CI01000020	5626442..5626502	570.797	571.094	541.307	505.707	612.607	603.667	14767.5	14199	8252.67	12586.5	13609.5	15189.5	0.000749616	-0.0765296	-0.174677	0.101984	0.0807741	CI01000020:5626442..5626502:+|acugauuuccucuggugcugagagucccuucugucaucuagcaccauuugaaaucgguua
miR-29e	uagcaccauuugaaaucagugu	CI01000001	4343854..4343918	137.602	178.097	130.79	105.241	145.648	118.803	3560	4428	1994	2619.33	3235.67	2989.33	0.372164	-0.0732481	-0.386806	0.0819814	-0.211928	CI01000001:4343854..4343918:+|gcugguuucaaguggugucuuagagugcugaugaaaugaaucuagcaccauuugaaaucagugu
miR-301a	cagugcaauaguauugucauagc	CI01000304	7178414..7178474	108.149	101.557	90.6807	95.5445	94.8878	86.4794	2798	2525	1382.5	2378	2108	2176	-0.0907267	-0.254153	-0.178776	-0.188725	-0.322592	CI01000304:7178414..7178474:+|cucugacgauguugcacuacuguaccauccauucuagcagugcaauaguauugucauagc
miR-301b-3p	cagugcaauaguauugucaaagc	CI01000304	16126688..16126748	1178.51	1067.5	993.847	1017.84	926.867	849.016	30490	26541	15152	25333	20591	21363	-0.142728	-0.245864	-0.211447	-0.346527	-0.473097	CI01000304:16126688..16126748:-|gcucugacuucauugcacuacuguauuggacagcuagcagugcaauaguauugucaaagc
miR-3065-5p	uccagcaucagugauuuuguug	CI01000055	607772..607832	3138.97	2953.04	4365.56	2889.45	2561.6	2677.54	81210.7	73421	66556.5	71915.3	56907.7	67372.3	-0.0880906	0.475874	-0.119498	-0.293251	-0.229388	CI01000055:607772..607832:+|aacaaucuccugaugcugccugaguguuuuuacuccacuccagcaucagugauuuuguug
miR-30b-5p	uguaaacauccuacacucagcu	CI01000027	5835808..5835869	2106.01	2020.41	1456.93	1815.75	1540.53	1656.14	54486	50233	22212	45192	34224	41672	-0.0598642	-0.531583	-0.213947	-0.451082	-0.346682	CI01000027:5835808..5835869:+|uguaaacauccuacacucagcuguauucugcaaaagaggcuggggggaggguguuugcugu
miR-30c	uguaaacauccuacacucucagcu	CI01000012	10690380..10690442	5997.84	5538.09	5220.1	4670.89	4870.41	4708.5	155174	137692	79584.7	116254	108200	118476	-0.115056	-0.200365	-0.360746	-0.300402	-0.349177	CI01000012:10690380..10690442:-|uguaaacauccuacacucucagcuggagcccagcccgaggccgggagugggauguuugcgcu
miR-30d	uguaaacauccccgacuggaagcu	CI01000027	5835544..5835611	14226.3	12392.9	10304.9	12492.3	11344.4	11910.6	368060	308123	157106	310919	252024	299696	-0.199049	-0.465239	-0.187531	-0.326584	-0.256316	CI01000027:5835544..5835611:+|uguaaacauccccgacuggaagcugugcuauacuugaacaacaagcuuucaguuggauguuugcugc
miR-30e-5p	uguaaacauccuugacuggaagcu	CI01000012	10697164..10697226	14525.9	13201	14169.2	11627.9	12747.2	13153.4	375811	328214	216021	289406	283187	330966	-0.137982	-0.0358698	-0.321039	-0.188457	-0.143199	CI01000012:10697164..10697226:-|uguaaacauccuugacuggaagcuggugcuuaagauggagcuuucagucggauguuugcagc
miR-33b-3p	caauguuccugcagugcaaua	CI01000113	2702330..2702387	66.2886	57.9983	31.1889	33.7499	50.0097	39.9808	1715	1442	475.5	840	1111	1006	-0.192752	-1.08773	-0.973876	-0.406554	-0.729453	CI01000113:2702330..2702387:+|gugcauuguaguugcauugcaugugucucaacugugcaauguuccugcagugcaaua
miR-34b-5p	uggcagugucuuagcugguugu	CI01000001	7539790..7539855	15.7701	20.231	9.51082	25.2321	35.2003	64.8595	408	503	145	628	782	1632	0.359375	-0.729553	0.678067	1.1584	2.04013	CI01000001:7539790..7539855:+|uggcagugucuuagcugguuguuguguggagugagaacgaagcaaucagcaaguauacugccgca
miR-3591	uggagugugacaaugguguuug	CI01000006	12850785..12850843	488.526	1498.99	259.94	272.25	1716.17	1092.24	12639	37269	3963	6776	38126	27483	1.61748	-0.910254	-0.843505	1.81269	1.16078	CI01000006:12850785..12850843:+|uggagugugacaaugguguuuguauccuguguugucaaacgccauuaucacacuaaau
miR-363	aauugcacgguauccaucugu	CI01000000	10737301..10737370	578.817	547.726	367.544	475.352	628.429	627.135	14975	13618	5603.5	11831	13961	15780	-0.0796553	-0.655192	-0.284113	0.118642	0.115667	CI01000000:10737301..10737370:-|cggguggaugacuuugcaauuuuaauaguggcgaaaaucuucaauaaaaauugcacgguauccaucugu
miR-365b-5p	uaaugccccuaaaaauccuuau	CI01000046	6364093..6364156	24.1448	28.1679	23.4327	20.6919	19.5957	17.4734	624.667	700.333	357.25	515	435.333	439.667	0.222341	-0.0431888	-0.222643	-0.30117	-0.466551	CI01000046:6364093..6364156:+|gagggacuuuuaggggcagcuguguuuuauuaacccagucauaaugccccuaaaaauccuuau
miR-375	uuuguucguucggcucgcguua	CI01000024	1491838..1491896	597.003	709.614	565.642	1165.88	728.719	525.613	15445.5	17643	8623.67	29017.5	16189	13225.5	0.249295	-0.0778496	0.965608	0.287623	-0.183739	CI01000024:1491838..1491896:+|acguugagccacacgcacaauacauguggauucaguuuuguucguucggcucgcguua
miR-454a	uagugcaauauugcuuauagggu	CI01000071	4474084..4474148	704.437	641.56	603.478	587.008	495.505	530.362	18225	15951	9200.5	14610	11008	13345	-0.134886	-0.223171	-0.263091	-0.507571	-0.409494	CI01000071:4474084..4474148:-|cccuaucaauauugccucugcuuuuuucacuguuuauggaguagugcaauauugcuuauagggu
miR-454b	uagugcaauauugcuaauagggu	CI01000304	16126508..16126571	262.642	258.659	196.054	204.87	180.593	191.24	6795	6431	2989	5099	4012	4812	-0.0220446	-0.421847	-0.358388	-0.540356	-0.457712	CI01000304:16126508..16126571:-|acccuaucaguauugccucugcuguccacuguguucagaguagugcaauauugcuaauagggu
miR-455-2-5p	uaugugcccuuggacuacaucg	CI01000080	1896359..1896419	124.538	169.289	93.1732	113.946	129.863	119.148	3222	4209	1420.5	2836	2885	2998	0.442907	-0.418594	-0.128228	0.0604105	-0.0638308	CI01000080:1896359..1896419:+|uaugugcccuuggacuacaucguggaagccagcaccaugcaguccaugggcauauacacu
miR-455-5p	uaugugcccuuggacuacauug	CI01000187	96117..96177	61.6117	68.2948	54.1461	56.9329	56.4916	61.7199	1594	1698	825.5	1417	1255	1553	0.148571	-0.186348	-0.113941	-0.125169	0.00253151	CI01000187:96117..96177:-|uaugugcccuuggacuacauuguggaggccagcaccaugcaguccaugggcauauacacu
miR-456-3p	caggcugguuagaugguuguca	CI01000313	484072..484135	408.786	352.695	293.195	402.227	370.414	314.839	10576	8769	4470	10011	8229	7922	-0.212924	-0.479484	-0.0233366	-0.142209	-0.376732	CI01000313:484072..484135:+|ugcaggcaucuuuccagucuacauguggauccaggagucugcaggcugguuagaugguuguca
miR-457a	uagcagcacaucaauauuggca	CI01000026	2266152..2266216	1283.6	996.025	583.734	691.914	561.63	570.82	33209	24764	8899.5	17221	12477	14363	-0.365944	-1.13681	-0.891534	-1.19251	-1.16909	CI01000026:2266152..2266216:+|uagcagcacaucaauauuggcagcugcccucucccuggguugccaguaugguuugugcugcucc
miR-458b-5p	auagcucuuugaaugguacugc	CI01000000	16828624..16828682	218.463	269.72	187.199	246.214	205.17	181.146	5652	6706	2854	6128	4558	4558	0.304077	-0.222812	0.172526	-0.0905649	-0.270235	CI01000000:16828624..16828682:+|agcgccauuuacagagcuauaagcaucaugguugucauagcucuuugaaugguacugc
miR-459-5p	ucaguaacaaggauucauccug	CI01000299	4763960..4764023	1.15957	4.02207	10.9866	25.2321	23.5869	7.47156	30	100	167.5	628	524	188	1.79435	3.24409	4.4436	4.34633	2.68782	CI01000299:4763960..4764023:-|ucaguaacaaggauucauccuguuguggaacacaaauccaacagggaaucucuguuacugggg
miR-460a-3p	cacagcgcauacaauguggaug	CI01000004	17231903..17231962	73.5552	63.9911	52.8998	57.857	62.0732	52.6189	1903	1591	806.5	1440	1379	1324	-0.200956	-0.475565	-0.346335	-0.244857	-0.483247	CI01000004:17231903..17231962:+|ccugcauuguacacacugugcggaaaaguuggacaugcacagcgcauacaauguggaug
miR-462b-5p	uaacggaacccauaaugcagcug	CI01000052	1226884..1226944	58193.9	50484.3	47745.1	73623	78501.3	93662.3	1505576	1255183	727912	1832399	1743961	2356738	-0.205032	-0.285515	0.339289	0.431848	0.686601	CI01000052:1226884..1226944:-|uaacggaacccauaaugcagcuguucgguugauugacagcuggcuauggauucugugccc
miR-489	ugacaucauauguacggcugcu	CI01000054	2653603..2653664	6.10706	5.02759	3.31239	3.93749	5.58164	4.61011	158	125	50.5	98	124	116	-0.280611	-0.882606	-0.6332	-0.129789	-0.405674	CI01000054:2653603..2653664:+|uggucguauguaugacgucauuuacuucaaaguuuggagugacaucauauguacggcugcu
miR-499b-3p	uuaagacuugcagugauguuu	CI01000001	5372703..5372763	35.8693	25.9424	44.4057	32.9464	17.06	24.1634	928	645	677	820	379	608	-0.46744	0.307995	-0.12263	-1.07213	-0.569928	CI01000001:5372703..5372763:+|uuaagacuugcagugauguuuagguaaucugacccaugaacaucacuuuaagucugugcu
miR-551	gcgacccauccuugguuucug	CI01000095	2760700..2760758	4.40636	6.43531	5.77208	17.116	33.5348	60.5276	114	160	88	426	745	1523	0.546424	0.389505	1.95769	2.928	3.77994	CI01000095:2760700..2760758:+|gaaaccaaguguggguguggccugaacauuugcuauggcgacccauccuugguuucug
miR-7133	uaguuugauucacagcacaag	CI01000010	8155074..8155134	29.453	10.578	19.4152	17.3169	15.5746	18.2815	762	263	296	431	346	460	-1.47734	-0.60123	-0.766232	-0.919223	-0.688032	CI01000010:8155074..8155134:-|uggugcuguguguuaaacuguaucauucuauaacaccuauaguuugauucacagcacaag
miR-7147	uguaccaugcugguagccagu	CI01000327	3691080..3691138	21.4133	29.2002	17.0211	21.375	15.3495	16.2546	554	726	259.5	532	341	409	0.447469	-0.331188	-0.00258838	-0.480319	-0.39766	CI01000327:3691080..3691138:-|uguaccaugcugguagccaguaugaaauagggcuugcugguaaccaguguugugcccc
miR-722	uuuugcagaaacguuucagauu	CI01000033	1486370..1486435	612.194	1219.77	543.363	411.95	1157.74	799.596	15838.5	30327	8284	10253	25720	20119.5	0.994553	-0.172073	-0.571518	0.919251	0.385284	CI01000033:1486370..1486435:-|uuugaaacguuuuagccaaaaauguuuccaugguaaagguguuuuuugcagaaacguuucagauu
miR-724	uuaaagggaauuugcgacuguu	CI01000052	2215466..2215528	17.2776	10.0552	11.9377	14.0625	14.5843	14.3271	447	250	182	350	324	360.5	-0.780961	-0.533373	-0.297049	-0.244485	-0.27015	CI01000052:2215466..2215528:-|uuaaagggaauuugcgacuguuuagucacauuauuagaacagccacaccuuccuuuuaagau
miR-725-3p	uucagucauuguuucuaguagu	CI01000030	5828940..5828996	134.548	21.9605	24.0722	75.3749	64.684	96.8124	3481	546	367	1876	1437	2436	-2.61514	-2.48269	-0.835971	-1.05665	-0.474862	CI01000030:5828940..5828996:-|ugcuaggaaucguggcugagaugaacagcaggauuucagucauuguuucuaguagu
miR-726	uucacuacuagcagaacucgga	CI01000306	3121821..3121883	3.94253	4.58516	3.64035	4.2991	3.10591	2.38454	102	114	55.5	107	69	60	0.217851	-0.115046	0.124913	-0.344105	-0.725409	CI01000306:3121821..3121883:-|ggaauuccgcuaguucugaacuauucgugauuggcaaaaguucacuacuagcagaacucgga
miR-734	uaaaugcugcagaaucguaccg	CI01000049	3530919..3530985	13.7602	12.388	13.5447	10.9687	11.2533	11.6445	356	308	206.5	273	250	293	-0.151561	-0.0227718	-0.327105	-0.290153	-0.240851	CI01000049:3530919..3530985:+|aaccguucugcagcauggcugccuguggauccucuggggaaagguaaaugcugcagaaucguaccg
miR-7552b-5p	uuacaauuaaaggauauuucuu	CI01000189	4577417..4577476	11.2285	13.1119	12.8997	17.096	9.74536	9.12087	290.5	326	196.667	425.5	216.5	229.5	0.22372	0.200178	0.606492	-0.204375	-0.299919	CI01000189:4577417..4577476:+|uuacaauuaaaggauauuucuugagacgacacuaacagaaauaucucuuaauuguuugg
miR-7-5p	uggaagacuugugauuuuguuguu	CI01000059	1060988..1061052	7.03471	5.832	3.11561	6.38838	5.49161	9.89585	182	145	47.5	159	122	249	-0.2705	-1.17498	-0.13904	-0.357262	0.492333	CI01000059:1060988..1061052:-|uggaagacuugugauuuuguuguuguuaguuagaugaagugacaacaaaucacagucugcccua
miR-9	ucuuugguuaucuagcuguauga	CI01000158	1445420..1445480	17.0147	15.3643	21.1206	15.308	15.1694	14.6252	440.2	382	322	381	337	368	-0.147201	0.311865	-0.152497	-0.165615	-0.218328	CI01000158:1445420..1445480:-|ucuuugguuaucuagcuguaugagugugcuggucgucauaaagcuagauaaccgaaagua
miR-92a-3p	uauugcacuugucccggccugu	CI01000299	1124914..1124973	20304.3	16606.7	18920.7	20277.5	18498.3	18936.1	525307	412890	288462	504686	410954	476471	-0.290019	-0.101818	-0.00190482	-0.13439	-0.100647	CI01000299:1124914..1124973:-|agguugggauugguagcaaugcuguguguuuggaagguauugcacuugucccggccugu
miR-92b-3p	uauugcacucgucccggccucc	CI01000027	3230355..3230418	33.898	47.0582	41.1589	52.0312	37.7211	34.1387	877	1170	627.5	1295	838	859	0.473246	0.280002	0.618175	0.154169	0.0102066	CI01000027:3230355..3230418:-|aggugugggaugcugugcacuguuguucaaucucccgccaauauugcacucgucccggccucc
miR-93	aaaagugcuguuugugcagguag	CI01000307	158489..158547	205.63	195.231	130.626	166.058	146.203	157.817	5320	4854	1991.5	4133	3248	3971	-0.0748662	-0.654607	-0.308366	-0.492079	-0.381799	CI01000307:158489..158547:-|aaaagugcuguuugugcagguagcugcaaucaucucuacuguagaaacggcacuucac
miR-96-5p	uuuggcacuagcacauuuuugcu	CI01000020	3285403..3285467	3.16948	2.01104	0.983877	1.20536	1.7105	1.90763	82	50	15	30	38	48	-0.65631	-1.6877	-1.39479	-0.889829	-0.732464	CI01000020:3285403..3285467:-|uuuggcacuagcacauuuuugcuuuuuuauauauacguugagcaauuauguguagugccaauau
miR-9-7-3p	uaaagcuagagaaccgaauguau	CI01000030	2510728..2510789	51.9873	51.8445	41.9132	58.3794	52.7105	58.0239	1345	1289	639	1453	1171	1460	-0.00396801	-0.310755	0.1673	0.0199306	0.158488	CI01000030:2510728..2510789:+|ucuuugguuaucuagcuguaugaguuuaucugauaucauaaagcuagagaaccgaauguau
miR-9-7-3p	uaaagcuagagaaccgaauguag	CI01000075	1299858..1299919	45.1072	44.8461	35.1572	49.3392	45.2383	49.3998	1167	1115	536	1228	1005	1243	-0.00837495	-0.359536	0.129377	0.00418663	0.131147	CI01000075:1299858..1299919:+|ucuuugguuaucuagcuguaugaguuuaugaaauaucauaaagcuagagaaccgaauguag
miR-98-5p	ugagguaguaaguuguguuguu	CI01000001	11122861..11122943	2114.86	2326.89	1750.35	2088.36	1771.13	1582.74	54715	57853	26685.5	51977	39347	39825	0.137841	-0.272917	-0.0181917	-0.255887	-0.418137	CI01000001:11122861..11122943:+|ugagguaguaaguuguguuguuguuggggaucaguauaguguggcccuugaaggagauaacuauacaauuuacugccuuccu
miR-99a-5p	aacccguagauccgaacuugug	CI01000339	5537749..5537806	6514.16	7347.72	7418.37	5470.58	5009.32	4829.55	168532	182685	113099	136157	111286	121522	0.173717	0.187523	-0.251884	-0.378966	-0.43169	CI01000072:4487197..4487254:-|aacccguagauccgaacuuguggugacuguccacacaagcuuguaucuauagguauc
