# Supplementary material for: Deep Illumina sequencing reveals conserved and novel microRNAs in grass carp in response to grass carp reovirus infection
Source: BMC Genomics. 2017 Feb 20;18:195. doi: 10.1186/s12864-017-3562-4 (PMC5319172; doi:10.1186/s12864-017-3562-4)
Supplement: Additional file 5: — Detailed information on the 36 differentially expressed miRNAs. (XLSX 23 kb) [file 12864_2017_3562_MOESM5_ESM.xlsx]

## Sheet: Sheet1
				TPM						count						log2(fold change) compared to control					P value					FDR
MiRNA name	mature sequences	scaffold	start and stop	0	1	3	5	7	9	0	1	3	5	7	9	1	3	5	7	9	1	3	5	7	9	1	3	5	7	9
Cid-miR-143	uuaauugggacacuuuuugcc	CI01000050	1529384..1529443	12.3494	3.68019	4.65702	18.2009	11.3433	1.4506	319.5	91.5	71	453	252	36.5	-1.74659	-1.40696	0.559566	-0.122597	-3.08972	0.0137438	0.13557	0.330973	0.884519	7.76e-05	0.0367697	0.308113	0.618329	1	0.000456076
Cid-miR-9	gaaaaagugucccaaucaaccu	CI01000013	9042152..9042211	58.1716	13.7957	7.77263	45.5423	37.0459	23.6864	1505	343	118.5	1133.5	823	596	-2.0761	-2.90384	-0.353108	-0.651003	-1.29625	0.00279386	0.000322755	0.69582	0.523304	0.0995635	0.0102204	0.00254807	0.957504	0.786628	0.213762
cid-miR-nov-1024	ugcgauccgucacgugugaccu	CI01074590	106..165	11.9435	22.8454	3.86992	1.96875	28.8985	15.7777	309	568	59	49	642	397	0.93567	-1.62586	-2.60088	1.27476	0.401657	0.150129	0.0771848	0.000546862	0.0259638	0.368781	0.325686	0.191896	0.00237466	0.0598822	0.636616
cid-miR-nov-1029	uggggcaccauugacuuccau	CI01085201	9828..9888	29.3757	0	7.2479	6.66963	0	0	760	0	110.5	166	0	0	<100	-2.01899	-2.13894	<100	<100	1.15e-17	0.0168485	0.00305839	3.93e-17	1.93e-17	7.18e-16	0.0559544	0.0100282	3.09e-15	1.69e-15
cid-miR-nov-289	gacagaagugaugucucgugcu	CI01000013	1027676..1027734	5.06344	6.31465	82.9409	4.54017	117.349	7.35234	131	157	1264.5	113	2607	185	0.318584	4.03389	-0.157373	4.53455	0.538084	0.614163	6.35e-09	0.944286	6.67e-10	0.278303	0.920261	1.36e-07	1	1.18e-08	0.525017
cid-miR-nov-309	ugguggaccagcauagucaugcu	CI01000015	5989566..5989618	5.72053	2.17192	1.24624	0	0	0	148	54	19	0	0	0	-1.39718	-2.19856	<100	<100	<100	0.0549174	0.0164853	8.12e-11	2.09e-10	1.05e-10	0.131661	0.0549512	2.01e-09	4.27e-09	2.26e-09
cid-miR-nov-465	cggaaguugaggcucacacuca	CI01000041	1348625..1348680	0.773045	0	0.327959	0	0.405119	0.278197	20	0	5	0	9	7	<100	-1.23704	<100	-0.932207	-1.47445	0.000390825	0.465039	0.000390825	0.545468	0.241983	0.00183629	0.752761	0.00172034	0.802009	0.464685
cid-miR-nov-477	uacaaggauacagugggacgc	CI01000046	2981844..2981896	0.115957	5.42979	0.327959	2.29017	0.405119	2.14609	3	135	5	57	9	54	5.54924	1.49993	4.3038	1.80476	4.21005	1.84e-08	0.266667	1.71e-05	0.0999758	2.2e-05	2.24e-07	0.535882	0.000120405	0.20363	0.000151559
cid-miR-nov-522	cagccuauuagacugcuguugcc	CI01000053	1982723..1982783	0.425175	0.120662	0.16398	0	0	0	11	3	2.5	0	0	0	-1.81708	-1.37454	<100	<100	<100	0.143889	0.333681	0.00614931	0.00922396	0.00922396	0.317302	0.609484	0.0171824	0.0237801	0.0244283
cid-miR-nov-527	caacggaagugaucucucgcgc	CI01000053	791334..791391	103.665	0	6.59198	72.0401	10.128	68.7145	2682	0	100.5	1793	225	1729	<100	-3.97508	-0.525062	-3.35552	-0.593246	4.44e-23	9.09e-07	0.512529	1.18e-05	0.548758	5.93e-21	1.28e-05	0.833804	8.27e-05	0.810112
cid-miR-nov-542	auugccauggacuugagggccg	CI01000055	4433149..4433208	2.47374	38.2901	0.295163	9.64284	10.4431	4.9678	64	952	4.5	240	232	125	3.9522	-3.06711	1.96276	2.07778	1.00591	1.25e-07	0.0030926	0.00385843	0.00118568	0.088971	1.31e-06	0.0142007	0.012566	0.00451709	0.193607
cid-miR-nov-562	ugcuguggcucuucagcagggc	CI01000059	7306323..7306384	1.46879	0.56309	0.229571	0.522321	0.675198	0.397424	38	14	3.5	13	15	10	-1.38319	-2.67761	-1.49162	-1.12124	-1.88587	0.0939796	0.0447917	0.104716	0.297457	0.0528176	0.214306	0.117529	0.227355	0.529235	0.120941
cid-miR-nov-583	ugaggaagcagucuguuacuua	CI01000063	7442409..7442476	1.23687	2.57412	0	9.48213	4.54633	1.82815	32	64	0	236	101	46	1.05739	<100	2.93851	1.87801	0.563687	0.147617	0.00102803	5.01e-05	0.00447013	0.311546	0.321523	0.00620959	0.000301633	0.013569	0.56453
cid-miR-nov-600	augcagacucacucuguuuaagacu	CI01000071	1388135..1388196	16.8137	7.32017	2.52529	3.49553	3.60106	0	435	182	38.5	87	80	0	-1.19969	-2.73512	-2.26606	-2.22315	<100	0.0847276	0.00107037	0.00201758	0.00440641	4.37e-15	0.197065	0.00642224	0.00707253	0.0134189	1.92e-13
cid-miR-nov-798	ucagaaccagcacuugaccauc	CI01000259	92529..92586	10.8226	0.603311	1.18065	1.60714	3.51103	1.43073	280	15	18	40	78	36	-4.16501	-3.19639	-2.75148	-1.62409	-2.91923	3.52e-07	0.0002415	0.000272427	0.043461	0.000209731	3.42e-06	0.00197591	0.00132636	0.0951089	0.00108306
cid-miR-nov-821-5p	uuuucaaagccaaaccaauguu	CI01000303	445953..446014	38.4203	41.7893	0.393551	0.522321	0.585172	0.556393	994	1039	6	13	13	14	0.121264	-6.60918	-6.20079	-6.03687	-6.10962	0.820589	4.21e-12	1.54e-12	1.08e-11	3.4e-12	0.992562	1.51e-10	5.72e-11	2.91e-10	1.02e-10
cid-miR-nov-882	uauggacaaacccaacuguugg	CI01000319	4604223..4604297	7.49854	0.402207	1.5742	0	5.22153	0.357681	194	10	24	0	116	9	-4.2206	-2.25199	<100	-0.522136	-4.38986	4.38e-07	0.0124129	7.07e-12	0.68062	6.62e-07	4.22e-06	0.0446863	2.27e-10	0.912341	6.38e-06
cid-miR-nov-955	uuucaggaccagauucuagacu	CI01000340	7479280..7479332	3.51735	0.683752	0.88549	1.125	1.41792	0	91	17	13.5	28	31.5	0	-2.36295	-1.98994	-1.64457	-1.31072	<100	0.00330161	0.0532012	0.0414423	0.159556	7.83e-09	0.0117377	0.138786	0.0953469	0.314623	1.09e-07
miR-132-3p	uaacagucuacagccauggucg	CI01000304	17057773..17057834	46.344	28.5969	17.4474	39.616	193.984	115.173	1199	711	266	986	4309.5	2898	-0.696524	-1.40937	-0.226301	2.06548	1.31335	0.31299	0.123904	0.842793	0.000817313	0.0238517	0.602151	0.283751	1	0.00317806	0.0585065
miR-144-5p	ggauaucaucguauacuguaagu	CI01000039	4134947..4135005	10613.6	5477.22	2658.9	3425.18	3888.47	2945.19	274591	136179	40537	85249	86385	74107	-0.954394	-1.99701	-1.63166	-1.44864	-1.84948	0.160145	0.0158347	0.0214059	0.0659244	0.0138001	0.34239	0.0529786	0.0513668	0.138471	0.0355284
miR-196b	uagguaguuucaaguuguugggc	CI01000034	1701313..1701375	12.0982	5.02759	3.90271	5.62499	6.03177	3.17939	313	125	59.5	140	134	80	-1.26685	-1.63224	-1.10486	-1.00413	-1.92797	0.0704886	0.075955	0.139535	0.256067	0.0131776	0.165935	0.189361	0.295014	0.47247	0.0348032
miR-203b-3p-1	gugaaauguuuaggaccacuug	CI01000315	1379584..1379644	130.567	23.8509	30.4674	86.2231	69.4554	131.388	3378	593	464.5	2146	1543	3306	-2.45268	-2.09946	-0.598648	-0.910636	0.0090427	0.000450469	0.0108889	0.443034	0.301244	0.750774	0.00210594	0.0393575	0.759937	0.533844	0.941152
miR-203b-3p-2	gugaaauguucaggaccacuug	CI01000325	5802925..5802984	188.584	27.9132	42.4051	111.094	87.8658	159.248	4879	694	646.5	2765	1952	4007	-2.75619	-2.1529	-0.763435	-1.10184	-0.243938	9.42e-05	0.00865343	0.309133	0.186259	0.945983	0.000539505	0.0323157	0.583179	0.356965	1
miR-205	uccuucauuccaccggagucug	CI01000001	3866313..3866373	458.145	68.1741	76.1521	207.16	246.267	396.152	11853	1695	1161	5156	5471	9968	-2.74851	-2.58885	-1.14506	-0.89558	-0.209751	9.48e-05	0.00124276	0.11198	0.310848	0.987397	0.000539505	0.00740715	0.239355	0.542687	1
miR-205b	cccuucauuccaccggagucug	CI01000186	810549..810605	12.2141	1.85015	2.32851	8.19641	9.49778	10.0946	316	46	35.5	204	211	254	-2.72283	-2.39107	-0.575484	-0.362886	-0.274971	0.000201923	0.00612311	0.476842	0.853631	0.914636	0.00104309	0.0230599	0.802462	0.998789	0.997671
miR-212-5p	accuuggcucuagacugcuuacu	CI01000072	1825076..1825143	35.7533	27.9936	23.8536	39.9776	170.105	95.1233	925	696	363.667	995	3779	2393.5	-0.35298	-0.583873	0.161115	2.25027	1.41172	0.623603	0.762972	0.699285	0.000334	0.0164725	0.923588	0.954488	0.957504	0.00154824	0.0414608
miR-215-5p	augaccuaugaauugacagcc	CI01000304	12593073..12593135	9031.45	26997.5	6647.24	8565.9	27797.4	16119.2	233659	671234	101342	213196	617539	405593	1.5798	-0.442202	-0.0763529	1.62192	0.835753	0.0162293	0.926266	0.977527	0.00602191	0.116884	0.0422685	1	1	0.0168212	0.247097
miR-216a	uaaucucagcuggcaacuguga	CI01000015	6775048..6775109	129.717	285.808	177.688	281.933	221.33	211.986	3356	7106	2709	7017	4917	5334	1.13968	0.453981	1.11998	0.770831	0.7086	0.0778072	0.204864	0.0670874	0.129799	0.168657	0.181421	0.436915	0.150751	0.260985	0.343733
miR-2188-5p	aagguccaaccucacauguccu	CI01000059	7302255..7302315	22695.6	9305.34	3897.66	6270.7	7053.3	5129.31	587174	231357	59423	156071	156694	129064	-1.28628	-2.54173	-1.85571	-1.68604	-2.14558	0.0580273	0.00152242	0.00881666	0.0289258	0.00400576	0.137356	0.0083041	0.0233997	0.0663882	0.0127482
miR-34b-5p	uggcagugucuuagcugguugu	CI01000001	7539790..7539855	15.7701	20.231	9.51082	25.2321	35.2003	64.8595	408	503	145	628	782	1632	0.359375	-0.729553	0.678067	1.1584	2.04013	0.5613	0.607856	0.244943	0.0389092	0.00112649	0.876153	0.876517	0.483863	0.0855458	0.00454367
miR-34c-5p	aggcaguguaguuaguugauuac	CI01000059	2376013..2376070	2.47374	0.281545	0	0.843749	2.16063	3.73578	64	7	0	21	48	94	-3.13526	<100	-1.55181	-0.195242	0.594714	0.000356572	1.14e-05	0.0572679	1	0.269712	0.00172744	0.000129693	0.129592	1	0.511817
miR-3591	uggagugugacaaugguguuug	CI01000006	12850785..12850843	488.526	1498.99	259.94	272.25	1716.17	1092.24	12639	37269	3963	6776	38126	27483	1.61748	-0.910254	-0.843505	1.81269	1.16078	0.0140188	0.420366	0.254717	0.00261311	0.0408588	0.0367697	0.715452	0.500096	0.00904019	0.0942295
miR-457a	uagcagcacaucaauauuggca	CI01000026	2266152..2266216	1283.6	996.025	583.734	691.914	561.63	570.82	33209	24764	8899.5	17221	12477	14363	-0.365944	-1.13681	-0.891534	-1.19251	-1.16909	0.606643	0.25067	0.225616	0.0144387	0.0141411	0.919304	0.513902	0.453112	0.288467	0.295066
miR-459-5p	ucaguaacaaggauucauccug	CI01000299	4763960..4764023	1.15957	4.02207	10.9866	25.2321	23.5869	7.47156	30	100	167.5	628	524	188	1.79435	3.24409	4.4436	4.34633	2.68782	0.0140438	2.39e-06	7.63e-09	6.46e-09	0.000110003	0.0367697	3.03e-05	1.11e-07	9.22e-08	0.000602519
miR-551	gcgacccauccuugguuucug	CI01000095	2760700..2760758	4.40636	6.43531	5.77208	17.116	33.5348	60.5276	114	160	88	426	745	1523	0.546424	0.389505	1.95769	2.928	3.77994	0.408714	0.27052	0.00317278	1.21e-05	9.85e-08	0.730684	0.538261	0.010368	8.44e-05	1.19e-06
miR-725-3p	uucagucauuguuucuaguagu	CI01000030	5828940..5828996	134.548	21.9605	24.0722	75.3749	64.684	96.8124	3481	546	367	1876	1437	2436	-2.61514	-2.48269	-0.835971	-1.05665	-0.474862	0.000200413	0.00213716	0.260425	0.210199	0.674499	0.00104103	0.0107455	0.510265	0.397183	0.899332
