# Supplementary material for: Deep Illumina sequencing reveals conserved and novel microRNAs in grass carp in response to grass carp reovirus infection
Source: BMC Genomics. 2017 Feb 20;18:195. doi: 10.1186/s12864-017-3562-4 (PMC5319172; doi:10.1186/s12864-017-3562-4)
Supplement: Additional file 6: — Detailed information on the 536 target genes. (XLSX 36 kb) [file 12864_2017_3562_MOESM6_ESM.xlsx]

## Sheet: 536 target genes
miRNA names	mature sequences	target gene IDs	target gene	gene discription
cid-miR-nov-542	auugccauggacuugagggccg	CI01000003_00385991	PROC	vitamin K-dependent C-like
cid-miR-nov-1029	uggggcaccauugacuuccau	CI01000004_02018248	AHSG	alpha-2-HS-glyco -like
cid-miR-nov-562	ugcuguggcucuucagcagggc	CI01000004_04600816	TF	transferrin
miR-34b-5p	uggcagugucuuagcugguugu	CI01000004_06403391	AGXT	serine--pyruvate aminotransferase-like
cid-miR-nov-477	uacaaggauacagugggacgc	CI01000006_03288631	CFB	complement factor B-like isoform X4
cid-miR-nov-477	uacaaggauacagugggacgc	CI01000006_12951818	LMAN1	hypothetical protein cypCar_00023861, partial
miR-132-3p	uaacagucuacagccauggucg	CI01000012_12904687	AGT	hypothetical protein cypCar_00002786
cid-miR-nov-1029	uggggcaccauugacuuccau	CI01000015_03457978	KNG1	T-kininogen 2-like
cid-miR-nov-882	uauggacaaacccaacuguugg	CI01000018_02134686	C8G	complement component C8 gamma chain-like
cid-miR-nov-1024	ugcgauccgucacgugugaccu	CI01000026_10837028	F2	blood coagulation factor II
miR-457a	uagcagcacaucaauauuggca	CI01000029_03707177	PLG	AF515276_1plasminogen partial
cid-miR-nov-477	uacaaggauacagugggacgc	CI01000030_01175092	SERPINC1	antithrombin-III-like isoform X1
cid-miR-nov-542	auugccauggacuugagggccg	CI01000034_03883535	SLC4A1	band 3 anion exchange -like
cid-miR-nov-600	augcagacucacucuguuuaagacu	CI01000039_02692713	GC	vitamin D-binding -like
miR-551	gcgacccauccuugguuucug	CI01000041_00406942	VTN	Vtnb partial
cid-miR-nov-289	gacagaagugaugucucgugcu	CI01000043_06294679	HPR	haptoglobin-like isoform X2
cid-miR-nov-477	uacaaggauacagugggacgc	CI01000044_00146289	IRF2	interferon regulatory factor 2
cid-miR-nov-542	auugccauggacuugagggccg	CI01000051_05049768	SERPINA1	alpha-1-antitrypsin homolog
miR-34c-5p	aggcaguguaguuaguugauuac	CI01000072_01412673	SERPINF2	PREDICTED: alpha-2-antiplasmin-like
miR-34c-5p	aggcaguguaguuaguugauuac	CI01000072_04206013	APOA4	apolipo A-IV-like
cid-miR-nov-600	augcagacucacucuguuuaagacu	CI01000080_02831498	C5	complement C5
miR-144-5p	ggauaucaucguauacuguaagu	CI01000179_00386994	CD84	coxsackievirus and adenovirus receptor homolog
cid-miR-nov-289	gacagaagugaugucucgugcu	CI01000181_00242327	C3	complement C3-like isoform X2
cid-miR-nov-542	auugccauggacuugagggccg	CI01000181_00357644	C3	complement C3
cid-miR-nov-542	auugccauggacuugagggccg	CI01000181_00393905	C3	---NA---
miR-216a	uaaucucagcuggcaacuguga	CI01000191_00830686	A2M	---NA---
cid-miR-nov-477	uacaaggauacagugggacgc	CI01000195_00976498	APOA4	---NA---
cid-miR-nov-562	ugcuguggcucuucagcagggc	CI01000299_02788258	FN1	---NA---
miR-216a	uaaucucagcuggcaacuguga	CI01000299_06114087	PROS1	vitamin K-dependent S
cid-miR-nov-562	ugcuguggcucuucagcagggc	CI01000299_06298755	F7	coagulation factor VII-like
miR-3591	uggagugugacaaugguguuug	CI01000300_01377544	FGB	fibrinogen beta chain-like
cid-miR-nov-309	ugguggaccagcauagucaugcu	CI01000300_01386368	FGA	fibrinogen alpha chain-like
miR-457a	uagcagcacaucaauauuggca	CI01000304_12429262	F9	coagulation factor IX-like
cid-miR-nov-583	ugaggaagcagucuguuacuua	CI01000319_02214522	IL6	interleukin-6
cid-miR-nov-562	ugcuguggcucuucagcagggc	CI01000388_00114722	PLAUR	prostate stem cell antigen-like
cid-miR-nov-583	ugaggaagcagucuguuacuua	CI01053486_00001524	PROC	coagulation factor X-like
miR-216a	uaaucucagcuggcaacuguga	CI01098000_00000454	PRF1	perforin, partial
miR-3591	uggagugugacaaugguguuug	CI01109545_00001709	TTN	PREDICTED: uncharacterized protein LOC107683659, partial
cid-miR-nov-522	cagccuauuagacugcuguugcc	CI01000004_08731219	A0A087WWY4	paralemmin-1-like isoform X1
cid-miR-nov-522	cagccuauuagacugcuguugcc	CI01000009_07550103	A0A0A0MRV7	PREDICTED: uncharacterized protein KIAA0226-like
cid-miR-nov-522	cagccuauuagacugcuguugcc	CI01000010_01801139	CR3L3	cyclic AMP-responsive element-binding 3 4
cid-miR-nov-522	cagccuauuagacugcuguugcc	CI01000027_04495470	FAD1	FAD synthase isoform X4
Cid-miR-9	gaaaaagugucccaaucaaccu	CI01000013_05880680	HYAS3	---NA---
miR-132-3p	uaacagucuacagccauggucg	CI01000001_04315588	CD34	---NA---
miR-132-3p	uaacagucuacagccauggucg	CI01000006_07460310	ATP5I	---NA---
miR-132-3p	uaacagucuacagccauggucg	CI01000009_01893628	CQ105	---NA---
miR-132-3p	uaacagucuacagccauggucg	CI01000009_13946356	SFRP3	---NA---
miR-132-3p	uaacagucuacagccauggucg	CI01000012_01472013	DHX57	---NA---
miR-132-3p	uaacagucuacagccauggucg	CI01000013_08212837	SRGP1	---NA---
miR-132-3p	uaacagucuacagccauggucg	CI01000019_05354655	DCP1B	---NA---
miR-132-3p	uaacagucuacagccauggucg	CI01000027_04000730	RP25L	---NA---
miR-132-3p	uaacagucuacagccauggucg	CI01000028_05762113	PGRP1	---NA---
miR-132-3p	uaacagucuacagccauggucg	CI01000040_01458555	GPR12	---NA---
miR-144-5p	ggauaucaucguauacuguaagu	CI01000005_05933578	GSH1	GS homeobox 1
miR-144-5p	ggauaucaucguauacuguaagu	CI01000012_12465741	SLK	---NA---
miR-196b	uagguaguuucaaguuguugggc	CI01000000_08157008	PCD19	---NA---
miR-196b	uagguaguuucaaguuguugggc	CI01000001_00352199	XCR1	---NA---
miR-196b	uagguaguuucaaguuguugggc	CI01000004_14885956	PAK2	---NA---
miR-196b	uagguaguuucaaguuguugggc	CI01000006_11432136	Q5SPY9	---NA---
miR-196b	uagguaguuucaaguuguugggc	CI01000010_02291323	HARB1	---NA---
miR-196b	uagguaguuucaaguuguugggc	CI01000012_08646512	UBTD1	---NA---
miR-196b	uagguaguuucaaguuguugggc	CI01000012_11993407	RET	---NA---
miR-196b	uagguaguuucaaguuguugggc	CI01000013_11467375	CAYP2	---NA---
miR-196b	uagguaguuucaaguuguugggc	CI01000016_05204267	TPIS	---NA---
miR-196b	uagguaguuucaaguuguugggc	CI01000023_00357099	TOM1	---NA---
miR-196b	uagguaguuucaaguuguugggc	CI01000028_05512856	D6RBC4	---NA---
miR-196b	uagguaguuucaaguuguugggc	CI01000028_09094934	NYNRI	---NA---
miR-196b	uagguaguuucaaguuguugggc	CI01000030_03261669	RGMB	---NA---
miR-196b	uagguaguuucaaguuguugggc	CI01000032_00868904	FYN	tyrosine- kinase fyna
miR-196b	uagguaguuucaaguuguugggc	CI01000039_04472248	ALKB2	DNA oxidative demethylase ALKBH2-like
miR-196b	uagguaguuucaaguuguugggc	CI01000039_04912920	PDZD2	PDZ domain-containing 2-like
miR-203b-3p-1	gugaaauguuuaggaccacuug	CI01000020_02102990	G5E972	lamina-associated polypeptide 2-like isoform X1
miR-203b-3p-1	gugaaauguuuaggaccacuug	CI01000027_01978931	SYN1L	synapse differentiation-inducing gene 1-like isoform X1
miR-203b-3p-1	gugaaauguuuaggaccacuug	CI01000029_03378615	CE85L	centrosomal of 85 kDa-like isoform X4
miR-203b-3p-1	gugaaauguuuaggaccacuug	CI01000046_04638586	SVIL	supervillin-like isoform X2
miR-203b-3p-2	gugaaauguucaggaccacuug	CI01000002_01172018	ETV7	patatin-like phospholipase domain-containing 3
miR-203b-3p-2	gugaaauguucaggaccacuug	CI01000009_15712002	B8ZZC8	methyltransferase 5
miR-203b-3p-2	gugaaauguucaggaccacuug	CI01000016_01191853	GPD1L	glycerol-3-phosphate dehydrogenase 1
miR-203b-3p-2	gugaaauguucaggaccacuug	CI01000029_03378615	CE85L	centrosomal of 85 kDa-like isoform X4
miR-203b-3p-2	gugaaauguucaggaccacuug	CI01000046_02949246	TTYH3	tweety homolog 3-like isoform X2
miR-203b-3p-2	gugaaauguucaggaccacuug	CI01000046_04638586	SVIL	supervillin-like isoform X2
miR-205	uccuucauuccaccggagucug	CI01000001_00339265	XCR1	chemokine XC receptor 1-like
miR-205	uccuucauuccaccggagucug	CI01000001_02792545	KLF15	Krueppel-like factor 15
miR-205	uccuucauuccaccggagucug	CI01000001_10530510	WNT1	Wingless-type MMTV integration site member 1
miR-205	uccuucauuccaccggagucug	CI01000004_16090874	CN119	PREDICTED: uncharacterized protein C14orf119 homolog
miR-205	uccuucauuccaccggagucug	CI01000004_17110319	CRFR2	corticotropin-releasing factor receptor 2-like
miR-205	uccuucauuccaccggagucug	CI01000006_10566504	SFSWA	splicing suppressor of white-apricot homolog
miR-205	uccuucauuccaccggagucug	CI01000009_00710805	RPGR	---NA---
miR-205	uccuucauuccaccggagucug	CI01000016_05917918	ATG12	---NA---
miR-205	uccuucauuccaccggagucug	CI01000020_02412253	LUM	---NA---
miR-205	uccuucauuccaccggagucug	CI01000020_02631513	PIM1	---NA---
miR-205	uccuucauuccaccggagucug	CI01000028_06023015	ARY1	---NA---
miR-205	uccuucauuccaccggagucug	CI01000034_04274615	HMGX4	---NA---
miR-205b	cccuucauuccaccggagucug	CI01000001_00339265	XCR1	chemokine XC receptor 1-like
miR-205b	cccuucauuccaccggagucug	CI01000001_02792545	KLF15	Krueppel-like factor 15
miR-205b	cccuucauuccaccggagucug	CI01000001_10530510	WNT1	Wingless-type MMTV integration site member 1
miR-205b	cccuucauuccaccggagucug	CI01000004_16090874	CN119	PREDICTED: uncharacterized protein C14orf119 homolog
miR-205b	cccuucauuccaccggagucug	CI01000004_17110319	CRFR2	corticotropin-releasing factor receptor 2-like
miR-205b	cccuucauuccaccggagucug	CI01000006_10566504	SFSWA	splicing suppressor of white-apricot homolog
miR-205b	cccuucauuccaccggagucug	CI01000009_00710805	RPGR	---NA---
miR-205b	cccuucauuccaccggagucug	CI01000016_05917918	ATG12	---NA---
miR-205b	cccuucauuccaccggagucug	CI01000020_02412253	LUM	---NA---
miR-205b	cccuucauuccaccggagucug	CI01000020_02631513	PIM1	---NA---
miR-205b	cccuucauuccaccggagucug	CI01000027_01037549	B4E0K5	---NA---
miR-205b	cccuucauuccaccggagucug	CI01000028_06023015	ARY1	---NA---
miR-205b	cccuucauuccaccggagucug	CI01000034_04274615	HMGX4	---NA---
miR-212-5p	accuuggcucuagacugcuuacu	CI01000000_17403918	FA13B	---NA---
miR-212-5p	accuuggcucuagacugcuuacu	CI01000001_10081119	F8VNV8	---NA---
miR-212-5p	accuuggcucuagacugcuuacu	CI01000004_12775989	SC6A9	---NA---
miR-212-5p	accuuggcucuagacugcuuacu	CI01000009_03697052	GABPA	---NA---
miR-212-5p	accuuggcucuagacugcuuacu	CI01000009_09357630	CRGB	gamma-crystallin M2-like
miR-212-5p	accuuggcucuagacugcuuacu	CI01000009_13718933	E9PHV5	sperm-specific antigen 2 isoform X1
miR-212-5p	accuuggcucuagacugcuuacu	CI01000013_04672057	MEG10	novel vertebrate laminin EGF-like (Domains III and V) partial
miR-212-5p	accuuggcucuagacugcuuacu	CI01000016_11334103	CCR4	C-C chemokine receptor type 5-like
miR-212-5p	accuuggcucuagacugcuuacu	CI01000020_03176041	PLXA4	plexin-A4 isoform X1
miR-212-5p	accuuggcucuagacugcuuacu	CI01000026_01082783	MSMP	prostate-associated microsemino -like
miR-212-5p	accuuggcucuagacugcuuacu	CI01000026_05367424	MTMRA	---NA---
miR-212-5p	accuuggcucuagacugcuuacu	CI01000026_10867398	RERG	---NA---
miR-212-5p	accuuggcucuagacugcuuacu	CI01000028_01575492	CLMP	---NA---
miR-212-5p	accuuggcucuagacugcuuacu	CI01000028_03380006	APLP2	---NA---
miR-212-5p	accuuggcucuagacugcuuacu	CI01000028_07554066	ZBED1	---NA---
miR-212-5p	accuuggcucuagacugcuuacu	CI01000029_09295992	MABP1	---NA---
miR-215-3p	augaccuaugaauugacagcc	CI01000000_04022985	PP2AA	---NA---
miR-215-3p	augaccuaugaauugacagcc	CI01000001_09130978	ERBB3	---NA---
miR-215-3p	augaccuaugaauugacagcc	CI01000026_00743165	LRP10	---NA---
miR-215-3p	augaccuaugaauugacagcc	CI01000027_05070638	APOC1	Apolipoprotein C-I
miR-215-3p	augaccuaugaauugacagcc	CI01000032_00821148	TGFA1	---NA---
miR-216a	uaaucucagcuggcaacuguga	CI01000001_06641365	PAX7	---NA---
miR-216a	uaaucucagcuggcaacuguga	CI01000004_05393230	TMM56	---NA---
miR-216a	uaaucucagcuggcaacuguga	CI01000009_08388402	ESYT3	---NA---
miR-2188-5p	aagguccaaccucacauguccu	CI01000026_01566669	J3QT38	---NA---
miR-34b-5p	uggcagugucuuagcugguugu	CI01000000_04033360	SFXN1	---NA---
miR-34b-5p	uggcagugucuuagcugguugu	CI01000000_11582295	NKRF	NF-kappa-B-repressing factor-like
miR-34b-5p	uggcagugucuuagcugguugu	CI01000000_11934409	AT1B4	ATP1B4-like isoform X1
miR-34b-5p	uggcagugucuuagcugguugu	CI01000001_01595957	A6XGL3	hypothetical protein cypCar_00013646, partial
miR-34b-5p	uggcagugucuuagcugguugu	CI01000001_09436037	Q5H937	cAMP-dependent kinase inhibitor gamma-like
miR-34b-5p	uggcagugucuuagcugguugu	CI01000002_01829384	ANS1A	ankyrin repeat and SAM domain-containing 1A-like
miR-34b-5p	uggcagugucuuagcugguugu	CI01000003_00447759	A0A0C4DFN1	mitofusin-1-like isoform X1
miR-34b-5p	uggcagugucuuagcugguugu	CI01000004_02727898	GP158	probable G- coupled receptor 158
miR-34b-5p	uggcagugucuuagcugguugu	CI01000004_02904287	E9PPW6	mitochondrial fission factor homolog A isoform X1
miR-34b-5p	uggcagugucuuagcugguugu	CI01000004_10902376	F173B	FAM173B-like isoform X2
miR-34b-5p	uggcagugucuuagcugguugu	CI01000004_11451784	J3QRU1	tyrosine- kinase yes
miR-34b-5p	uggcagugucuuagcugguugu	CI01000004_11618346	AEGP	MAM and LDL-receptor class A domain-containing 1-like
miR-34b-5p	uggcagugucuuagcugguugu	CI01000005_04736817	COX20	cytochrome c oxidase 20 homolog
miR-34b-5p	uggcagugucuuagcugguugu	CI01000006_00372189	PDK3	pyruvate dehydrogenase (acetyl-transferring) kinase isozyme mitochondrial-like isoform X1
miR-34b-5p	uggcagugucuuagcugguugu	CI01000006_01679245	NCBP3	nuclear cap-binding subunit 3 isoform X1
miR-34b-5p	uggcagugucuuagcugguugu	CI01000006_04451714	CNKR2	connector enhancer of kinase suppressor of ras 2-like isoform X1
miR-34b-5p	uggcagugucuuagcugguugu	CI01000006_06193928	A0A0A0MTS7	carcinoembryonic antigen-related cell adhesion molecule 5-like
miR-34b-5p	uggcagugucuuagcugguugu	CI01000006_06204390	CFA53	cilia- and flagella-associated 53-like
miR-34b-5p	uggcagugucuuagcugguugu	CI01000006_11412606	EDEM3	ER degradation-enhancing alpha-mannosidase 3 isoform X1
miR-34b-5p	uggcagugucuuagcugguugu	CI01000006_12695960	DJC21	dnaJ homolog subfamily C member 21 isoform X1
miR-34b-5p	uggcagugucuuagcugguugu	CI01000009_01893628	CQ105	---NA---
miR-34b-5p	uggcagugucuuagcugguugu	CI01000009_05218620	PDIA5	disulfide-isomerase A5-like
miR-34b-5p	uggcagugucuuagcugguugu	CI01000009_06017019	T2EA	general transcription factor IIE subunit 1
miR-34b-5p	uggcagugucuuagcugguugu	CI01000009_12388405	LRRC3	leucine-rich repeat-containing 3-like
miR-34b-5p	uggcagugucuuagcugguugu	CI01000010_01139972	SEM3F	semaphorin-3F-like isoform X1
miR-34b-5p	uggcagugucuuagcugguugu	CI01000010_03021246	FA78B	novel human and mouse family with sequence similarity member B (FAM78B)
miR-34b-5p	uggcagugucuuagcugguugu	CI01000010_03509756	STAP2	signal-transducing adaptor 1-like isoform X2
miR-34b-5p	uggcagugucuuagcugguugu	CI01000010_09678464	CTRO	citron Rho-interacting kinase-like isoform X2
miR-34b-5p	uggcagugucuuagcugguugu	CI01000010_12055493	VDAC3	voltage-dependent anion-selective channel 3
miR-34b-5p	uggcagugucuuagcugguugu	CI01000013_00491519	CH25H	cholesterol 25-hydroxylase member 1
miR-34b-5p	uggcagugucuuagcugguugu	CI01000013_10819703	BEND7	---NA---
miR-34b-5p	uggcagugucuuagcugguugu	CI01000015_01016675	VA0E2	---NA---
miR-34b-5p	uggcagugucuuagcugguugu	CI01000015_03409681	AT11B	---NA---
miR-34b-5p	uggcagugucuuagcugguugu	CI01000015_03457978	KNG1	T-kininogen 2-like
miR-34b-5p	uggcagugucuuagcugguugu	CI01000016_05407797	AICDA	---NA---
miR-34b-5p	uggcagugucuuagcugguugu	CI01000016_08295500	HXC11	---NA---
miR-34b-5p	uggcagugucuuagcugguugu	CI01000018_04335655	CC191	---NA---
miR-34b-5p	uggcagugucuuagcugguugu	CI01000018_05253583	IPKA	---NA---
miR-34b-5p	uggcagugucuuagcugguugu	CI01000019_02706606	CBPM	---NA---
miR-34b-5p	uggcagugucuuagcugguugu	CI01000020_02297112	BTG1	---NA---
miR-34b-5p	uggcagugucuuagcugguugu	CI01000020_03806609	NELL2	---NA---
miR-34b-5p	uggcagugucuuagcugguugu	CI01000020_05656758	ARHG8	---NA---
miR-34b-5p	uggcagugucuuagcugguugu	CI01000021_03125084	IF4E3	---NA---
miR-34b-5p	uggcagugucuuagcugguugu	CI01000021_03615777	PKCB1	---NA---
miR-34b-5p	uggcagugucuuagcugguugu	CI01000024_00868499	TGFA1	---NA---
miR-34b-5p	uggcagugucuuagcugguugu	CI01000025_00207489	NEDD4	---NA---
miR-34b-5p	uggcagugucuuagcugguugu	CI01000026_06813865	ANO9	---NA---
miR-34b-5p	uggcagugucuuagcugguugu	CI01000026_11305000	H9KVA2	---NA---
miR-34b-5p	uggcagugucuuagcugguugu	CI01000027_00523652	CSMD3	---NA---
miR-34b-5p	uggcagugucuuagcugguugu	CI01000027_02924151	OXR1	---NA---
miR-34b-5p	uggcagugucuuagcugguugu	CI01000027_05033275	NBN	---NA---
miR-34b-5p	uggcagugucuuagcugguugu	CI01000029_09295992	MABP1	---NA---
miR-34b-5p	uggcagugucuuagcugguugu	CI01000030_00858359	GPC1	---NA---
miR-34b-5p	uggcagugucuuagcugguugu	CI01000030_03569916	EF2	---NA---
miR-34b-5p	uggcagugucuuagcugguugu	CI01000030_03838812	NFIL3	---NA---
miR-34b-5p	uggcagugucuuagcugguugu	CI01000030_06204022	RRBP1	Ribosome-binding protein 1
miR-34b-5p	uggcagugucuuagcugguugu	CI01000030_09224921	R4GMM8	---NA---
miR-34b-5p	uggcagugucuuagcugguugu	CI01000032_01701006	A0A0B4J2D5	---NA---
miR-34b-5p	uggcagugucuuagcugguugu	CI01000036_00441961	IGSF3	---NA---
miR-34b-5p	uggcagugucuuagcugguugu	CI01000040_05974880	LORF2	---NA---
miR-34b-5p	uggcagugucuuagcugguugu	CI01000041_00091155	J3QLA8	---NA---
miR-34b-5p	uggcagugucuuagcugguugu	CI01000041_01202358	TMG3	---NA---
miR-34b-5p	uggcagugucuuagcugguugu	CI01000043_07189256	A0A087WWT6	---NA---
miR-34b-5p	uggcagugucuuagcugguugu	CI01000046_06053825	CCG3	---NA---
miR-34c-5p	aggcaguguaguuaguugauuac	CI01000000_02617589	B7WP89	---NA---
miR-34c-5p	aggcaguguaguuaguugauuac	CI01000004_00720189	ODB2	---NA---
miR-34c-5p	aggcaguguaguuaguugauuac	CI01000004_02001406	F5H0L2	---NA---
miR-34c-5p	aggcaguguaguuaguugauuac	CI01000004_06239572	M0R0Q5	---NA---
miR-34c-5p	aggcaguguaguuaguugauuac	CI01000004_09635256	RN152	---NA---
miR-34c-5p	aggcaguguaguuaguugauuac	CI01000004_11618346	AEGP	MAM and LDL-receptor class A domain-containing 1-like
miR-34c-5p	aggcaguguaguuaguugauuac	CI01000004_14894594	A0A0C4DGF2	---NA---
miR-34c-5p	aggcaguguaguuaguugauuac	CI01000005_02853830	PPM1G	---NA---
miR-34c-5p	aggcaguguaguuaguugauuac	CI01000013_00491519	CH25H	cholesterol 25-hydroxylase member 1
miR-34c-5p	aggcaguguaguuaguugauuac	CI01000016_02368661	A0A0B4J1S8	---NA---
miR-34c-5p	aggcaguguaguuaguugauuac	CI01000016_05706081	A0A0C4DGP0	---NA---
miR-34c-5p	aggcaguguaguuaguugauuac	CI01000017_01131388	ABCC8	---NA---
miR-34c-5p	aggcaguguaguuaguugauuac	CI01000018_05253583	IPKA	---NA---
miR-34c-5p	aggcaguguaguuaguugauuac	CI01000019_05661381	A0A0G2JM26	---NA---
miR-34c-5p	aggcaguguaguuaguugauuac	CI01000020_06005009	MET25	---NA---
miR-34c-5p	aggcaguguaguuaguugauuac	CI01000021_03432817	K2C8	---NA---
miR-34c-5p	aggcaguguaguuaguugauuac	CI01000027_03181990	NUD17	---NA---
miR-34c-5p	aggcaguguaguuaguugauuac	CI01000027_04956477	KCNN3	---NA---
miR-34c-5p	aggcaguguaguuaguugauuac	CI01000027_05817636	TBC31	---NA---
miR-34c-5p	aggcaguguaguuaguugauuac	CI01000027_06956691	GAPR1	---NA---
miR-34c-5p	aggcaguguaguuaguugauuac	CI01000029_04399047	OPN5	opsin-5
miR-34c-5p	aggcaguguaguuaguugauuac	CI01000030_03569916	EF2	---NA---
miR-34c-5p	aggcaguguaguuaguugauuac	CI01000034_00547683	MGAT3	beta-1,4-mannosyl-glyco 4-beta-N-acetylglucosaminyltransferase-like
miR-34c-5p	aggcaguguaguuaguugauuac	CI01000034_05229121	B8ZZV9	coenzyme Q-binding COQ10 mitochondrial
miR-34c-5p	aggcaguguaguuaguugauuac	CI01000039_07478088	TAGL	hypothetical protein cypCar_00000343, partial
miR-34c-5p	aggcaguguaguuaguugauuac	CI01000043_04879547	AGRG4	adhesion G- coupled receptor G2-like
miR-34c-5p	aggcaguguaguuaguugauuac	CI01000046_06053825	CCG3	---NA---
miR-3591	uggagugugacaaugguguuug	CI01000001_06479887	UBP21	ubiquitin carboxyl-terminal hydrolase 21 isoform X2
miR-3591	uggagugugacaaugguguuug	CI01000001_08757869	H7C1V4	nck-associated 5-like isoform X1
miR-3591	uggagugugacaaugguguuug	CI01000001_09522047	ITIH6	inter-alpha-trypsin inhibitor heavy chain H6-like
miR-3591	uggagugugacaaugguguuug	CI01000001_12919516	SH3L2	---NA---
miR-3591	uggagugugacaaugguguuug	CI01000004_00469949	AGRP	---NA---
miR-3591	uggagugugacaaugguguuug	CI01000004_01825813	FA78B	---NA---
miR-3591	uggagugugacaaugguguuug	CI01000004_04428551	C2D1B	---NA---
miR-3591	uggagugugacaaugguguuug	CI01000005_01878902	MICU1	---NA---
miR-3591	uggagugugacaaugguguuug	CI01000005_06380606	GSTA1	---NA---
miR-3591	uggagugugacaaugguguuug	CI01000009_15668333	CXCR1	---NA---
miR-3591	uggagugugacaaugguguuug	CI01000010_03957173	LHX8	---NA---
miR-3591	uggagugugacaaugguguuug	CI01000010_06544444	KCNN2	---NA---
miR-3591	uggagugugacaaugguguuug	CI01000012_13484053	TSN15	---NA---
miR-3591	uggagugugacaaugguguuug	CI01000013_07159568	B4DJS2	---NA---
miR-3591	uggagugugacaaugguguuug	CI01000013_08226743	PAR12	---NA---
miR-3591	uggagugugacaaugguguuug	CI01000016_05706081	A0A0C4DGP0	---NA---
miR-3591	uggagugugacaaugguguuug	CI01000016_09306497	A0A0C4DG53	nuclear receptor ROR-beta-like isoform X2
miR-3591	uggagugugacaaugguguuug	CI01000018_04284528	DRD3	D(3) dopamine receptor-like
miR-3591	uggagugugacaaugguguuug	CI01000019_02658933	X6RAB3	USP6 N-terminal isoform X1
miR-3591	uggagugugacaaugguguuug	CI01000020_01316392	ANS1B	ankyrin repeat and sterile alpha motif domain-containing 1B isoform X1
miR-3591	uggagugugacaaugguguuug	CI01000021_06780081	H3BLT9	LRR and PYD domains-containing 3-like
miR-3591	uggagugugacaaugguguuug	CI01000023_00409119	HMGX4	HMG box-containing 4-like isoform X3
miR-3591	uggagugugacaaugguguuug	CI01000026_04906008	LY75	C-type mannose receptor 2-like
miR-3591	uggagugugacaaugguguuug	CI01000026_08129873	ESRP1	epithelial splicing regulatory 2 isoform X1
miR-3591	uggagugugacaaugguguuug	CI01000026_11807684	CNDG2	condensin-2 complex subunit G2-like
miR-3591	uggagugugacaaugguguuug	CI01000026_15797870	K7EQN6	zinc finger 536 isoform X1
miR-3591	uggagugugacaaugguguuug	CI01000027_03732820	DYR1A	dual specificity tyrosine-phosphorylation-regulated kinase 1B-like isoform X2
miR-3591	uggagugugacaaugguguuug	CI01000027_09240022	ATN1	atrophin-1-like isoform X4
miR-3591	uggagugugacaaugguguuug	CI01000027_09295818	A0A024R4M0	40S ribosomal S9
miR-3591	uggagugugacaaugguguuug	CI01000028_03380006	APLP2	---NA---
miR-3591	uggagugugacaaugguguuug	CI01000028_09725995	GSE1	genetic suppressor element 1 isoform X2
miR-3591	uggagugugacaaugguguuug	CI01000029_07944093	E9PKL9	GDP-L-fucose synthase isoform X2
miR-3591	uggagugugacaaugguguuug	CI01000030_07912664	IPPK	inositol-pentakisphosphate 2-kinase
miR-3591	uggagugugacaaugguguuug	CI01000030_11581907	A0A0C4DFL8	lysine-specific demethylase 4B-like
miR-3591	uggagugugacaaugguguuug	CI01000034_05112103	TOB1	Transducer of 1a
miR-3591	uggagugugacaaugguguuug	CI01000036_00948159	CXCR4	---NA---
miR-3591	uggagugugacaaugguguuug	CI01000039_04015116	F5H5I6	---NA---
miR-3591	uggagugugacaaugguguuug	CI01000043_03691863	ZN143	---NA---
miR-3591	uggagugugacaaugguguuug	CI01000043_04277105	A0A0C4DGG1	---NA---
miR-3591	uggagugugacaaugguguuug	CI01000043_05114497	BOLA3	---NA---
miR-3591	uggagugugacaaugguguuug	CI01000043_06177601	A0A087WZP7	---NA---
miR-3591	uggagugugacaaugguguuug	CI01000046_01293954	KCTD5	---NA---
miR-3591	uggagugugacaaugguguuug	CI01000046_05829999	CAH10	---NA---
miR-3591	uggagugugacaaugguguuug	CI01000046_06506540	TBG1	---NA---
miR-457a	uagcagcacaucaauauuggca	CI01000000_10267217	RM11	---NA---
miR-457a	uagcagcacaucaauauuggca	CI01000001_09227218	GALR2	---NA---
miR-457a	uagcagcacaucaauauuggca	CI01000004_08402126	PLD1	---NA---
miR-457a	uagcagcacaucaauauuggca	CI01000004_08877149	RS8	---NA---
miR-457a	uagcagcacaucaauauuggca	CI01000004_09218621	F5H5X9	---NA---
miR-457a	uagcagcacaucaauauuggca	CI01000004_16090874	CN119	PREDICTED: uncharacterized protein C14orf119 homolog
miR-457a	uagcagcacaucaauauuggca	CI01000006_06801564	O52K1	---NA---
miR-457a	uagcagcacaucaauauuggca	CI01000010_03633146	IQCA1	---NA---
miR-457a	uagcagcacaucaauauuggca	CI01000010_05426498	SPAT6	---NA---
miR-457a	uagcagcacaucaauauuggca	CI01000020_00606833	F8WBC0	---NA---
miR-457a	uagcagcacaucaauauuggca	CI01000020_07034375	AGM1	---NA---
miR-457a	uagcagcacaucaauauuggca	CI01000027_03864594	PRS6B	---NA---
miR-457a	uagcagcacaucaauauuggca	CI01000028_01766746	DACT1	---NA---
miR-457a	uagcagcacaucaauauuggca	CI01000029_03286137	A0A0C4DGZ2	---NA---
miR-457a	uagcagcacaucaauauuggca	CI01000030_04716224	UBXN6	---NA---
miR-457a	uagcagcacaucaauauuggca	CI01000033_01745060	I3L0M4	---NA---
miR-457a	uagcagcacaucaauauuggca	CI01000039_07278840	EX3L2	---NA---
miR-551	gcgacccauccuugguuucug	CI01000004_13800307	RFWD2	---NA---
miR-551	gcgacccauccuugguuucug	CI01000004_16401924	CAD24	---NA---
miR-725-3p	uucagucauuguuucuaguagu	CI01000019_05510156	J3KNW7	---NA---
miR-725-3p	uucagucauuguuucuaguagu	CI01000032_03961976	GIN1	Transposon Tf2-9 poly
cid-miR-nov-465	cggaaguugaggcucacacuca	CI01000004_10940078	AN33B	ankyrin repeat domain-containing 33B-like
cid-miR-nov-465	cggaaguugaggcucacacuca	CI01000012_07586196	KCNF1	potassium voltage-gated channel subfamily F member 1-like
cid-miR-nov-465	cggaaguugaggcucacacuca	CI01000016_06958598	PIM3	serine threonine- kinase prk-2-like
cid-miR-nov-465	cggaaguugaggcucacacuca	CI01000020_04740265	MSRB3	methionine-R-sulfoxide reductase B3-like isoform X1
cid-miR-nov-465	cggaaguugaggcucacacuca	CI01000021_02334546	WFDC2	PREDICTED: perlwapin-like
cid-miR-nov-465	cggaaguugaggcucacacuca	CI01000021_05790109	GPIX	platelet glyco IX-like
cid-miR-nov-465	cggaaguugaggcucacacuca	CI01000024_04206784	TEFF2	tomoregulin-2-like isoform X2
cid-miR-nov-465	cggaaguugaggcucacacuca	CI01000034_03212503	F1712	FAM171A2- partial
cid-miR-nov-465	cggaaguugaggcucacacuca	CI01000039_02422690	SSBP2	single-stranded DNA-binding partial
cid-miR-nov-562	ugcuguggcucuucagcagggc	CI01000000_12826037	IL12B	IL-12 p40
cid-miR-nov-562	ugcuguggcucuucagcagggc	CI01000001_02569427	TBA1A	tubulin alpha-1A chain
cid-miR-nov-562	ugcuguggcucuucagcagggc	CI01000001_06835397	EMC1	ER membrane complex subunit 1 isoform X2
cid-miR-nov-562	ugcuguggcucuucagcagggc	CI01000001_10633286	KMT2D	histone-lysine N-methyltransferase 2D-like isoform X1
cid-miR-nov-562	ugcuguggcucuucagcagggc	CI01000004_05752650	PLPR4	---NA---
cid-miR-nov-562	ugcuguggcucuucagcagggc	CI01000004_06297895	MYO7A	---NA---
cid-miR-nov-562	ugcuguggcucuucagcagggc	CI01000004_08183324	P2R3A	---NA---
cid-miR-nov-562	ugcuguggcucuucagcagggc	CI01000004_11100992	VATH	---NA---
cid-miR-nov-562	ugcuguggcucuucagcagggc	CI01000004_11502517	COL12	---NA---
cid-miR-nov-562	ugcuguggcucuucagcagggc	CI01000004_11595358	AEGP	---NA---
cid-miR-nov-562	ugcuguggcucuucagcagggc	CI01000004_14865483	ING5	inhibitor of growth 5-like
cid-miR-nov-562	ugcuguggcucuucagcagggc	CI01000004_15944692	CASQ1	PREDICTED: calsequestrin-1-like
cid-miR-nov-562	ugcuguggcucuucagcagggc	CI01000005_00695499	F8W9C3	CUB and sushi domain-containing 1-like
cid-miR-nov-562	ugcuguggcucuucagcagggc	CI01000005_06699068	DEGS1	sphingolipid delta(4)-desaturase DES1-like
cid-miR-nov-562	ugcuguggcucuucagcagggc	CI01000005_06989546	HTR5B	HEAT repeat-containing 5B
cid-miR-nov-562	ugcuguggcucuucagcagggc	CI01000006_03442001	E9PB51	RNA-binding lark-like
cid-miR-nov-562	ugcuguggcucuucagcagggc	CI01000006_04463903	SPSY	spermine synthase
cid-miR-nov-562	ugcuguggcucuucagcagggc	CI01000006_04523326	NFRKB	nuclear factor related to kappa-B-binding -like isoform X1
cid-miR-nov-562	ugcuguggcucuucagcagggc	CI01000006_05693346	A0A087WTF6	neural cell adhesion molecule 1-like isoform X7
cid-miR-nov-562	ugcuguggcucuucagcagggc	CI01000006_07582303	DUS4	dual specificity phosphatase 4-like
cid-miR-nov-562	ugcuguggcucuucagcagggc	CI01000006_09114820	TF3C4	---NA---
cid-miR-nov-562	ugcuguggcucuucagcagggc	CI01000006_11432136	Q5SPY9	---NA---
cid-miR-nov-562	ugcuguggcucuucagcagggc	CI01000006_11503761	PLPL7	---NA---
cid-miR-nov-562	ugcuguggcucuucagcagggc	CI01000008_01364455	PAR2	---NA---
cid-miR-nov-562	ugcuguggcucuucagcagggc	CI01000009_10411388	OSB11	---NA---
cid-miR-nov-562	ugcuguggcucuucagcagggc	CI01000010_01245966	RL10A	---NA---
cid-miR-nov-562	ugcuguggcucuucagcagggc	CI01000010_01597326	RN180	---NA---
cid-miR-nov-562	ugcuguggcucuucagcagggc	CI01000012_01433078	EPAS1	---NA---
cid-miR-nov-562	ugcuguggcucuucagcagggc	CI01000012_07821568	MATN3	---NA---
cid-miR-nov-562	ugcuguggcucuucagcagggc	CI01000012_08437269	TRM5	---NA---
cid-miR-nov-562	ugcuguggcucuucagcagggc	CI01000012_13525252	PBLD	---NA---
cid-miR-nov-562	ugcuguggcucuucagcagggc	CI01000013_11414169	CADH1	---NA---
cid-miR-nov-562	ugcuguggcucuucagcagggc	CI01000014_00024323	ENDOU	---NA---
cid-miR-nov-562	ugcuguggcucuucagcagggc	CI01000015_03045708	POK19	---NA---
cid-miR-nov-562	ugcuguggcucuucagcagggc	CI01000015_05146194	E9PFP8	---NA---
cid-miR-nov-562	ugcuguggcucuucagcagggc	CI01000015_05572296	KV202	---NA---
cid-miR-nov-562	ugcuguggcucuucagcagggc	CI01000015_08546875	ARL4C	---NA---
cid-miR-nov-562	ugcuguggcucuucagcagggc	CI01000016_04763216	GRIK5	---NA---
cid-miR-nov-562	ugcuguggcucuucagcagggc	CI01000016_05400369	NAT14	---NA---
cid-miR-nov-562	ugcuguggcucuucagcagggc	CI01000016_06687365	PIM3	---NA---
cid-miR-nov-562	ugcuguggcucuucagcagggc	CI01000017_00195948	LIPA1	liprin-alpha-1-like isoform X8
cid-miR-nov-562	ugcuguggcucuucagcagggc	CI01000017_00292826	J3KQ66	hypothetical protein cypCar_00030857
cid-miR-nov-562	ugcuguggcucuucagcagggc	CI01000018_00063287	PSME1	proteasome activator PA28 subunit
cid-miR-nov-562	ugcuguggcucuucagcagggc	CI01000018_01082094	GDAP1	ganglioside-induced differentiation-associated 1-like
cid-miR-nov-562	ugcuguggcucuucagcagggc	CI01000019_04336735	F8VZN8	phosphatase 1 regulatory subunit 12A-like
cid-miR-nov-562	ugcuguggcucuucagcagggc	CI01000020_00112799	HGF	hepatocyte growth factor isoform X1
cid-miR-nov-562	ugcuguggcucuucagcagggc	CI01000020_01316392	ANS1B	ankyrin repeat and sterile alpha motif domain-containing 1B isoform X1
cid-miR-nov-562	ugcuguggcucuucagcagggc	CI01000020_02919405	C9JRZ6	MICOS complex subunit MIC19 isoform X2
cid-miR-nov-562	ugcuguggcucuucagcagggc	CI01000020_03348546	KLD10	kelch domain-containing 10-like isoform X1
cid-miR-nov-562	ugcuguggcucuucagcagggc	CI01000020_05069897	ARG39	rho guanine nucleotide exchange factor 39-like isoform X2
cid-miR-nov-562	ugcuguggcucuucagcagggc	CI01000021_01268643	PRD16	zinc finger and BTB domain-containing 46-like isoform X2
cid-miR-nov-562	ugcuguggcucuucagcagggc	CI01000021_05561020	CREST	calcium-responsive partial
cid-miR-nov-562	ugcuguggcucuucagcagggc	CI01000021_05769219	A0A087WWK8	IQ motif and SEC7 domain-containing 1-like isoform X1
cid-miR-nov-562	ugcuguggcucuucagcagggc	CI01000021_06426296	SE1L3	sel-1 homolog 3-like
cid-miR-nov-562	ugcuguggcucuucagcagggc	CI01000023_00134047	TAB1	TGF-beta-activated kinase 1 and MAP3K7-binding 1
cid-miR-nov-562	ugcuguggcucuucagcagggc	CI01000024_01504907	CRBA2	beta-crystallin A2-like
cid-miR-nov-562	ugcuguggcucuucagcagggc	CI01000026_04341386	DAAF1	dynein assembly factor axonemal-like
cid-miR-nov-562	ugcuguggcucuucagcagggc	CI01000026_04416156	TMPPE	transmembrane with metallophosphoesterase domain
cid-miR-nov-562	ugcuguggcucuucagcagggc	CI01000026_12570436	DPH2	diphthamide biosynthesis 2-like isoform X1
cid-miR-nov-562	ugcuguggcucuucagcagggc	CI01000027_10551337	GPN2	GPN-loop GTPase 2
cid-miR-nov-562	ugcuguggcucuucagcagggc	CI01000028_08787659	RTL1	PREDICTED: uncharacterized protein LOC108179689
cid-miR-nov-562	ugcuguggcucuucagcagggc	CI01000029_04483582	WDCP	WD repeat and coiled-coil-containing C2orf44 homolog isoform X1
cid-miR-nov-562	ugcuguggcucuucagcagggc	CI01000030_01939204	AXDN1	axonemal dynein light chain domain-containing 1-like
cid-miR-nov-562	ugcuguggcucuucagcagggc	CI01000030_01974531	F163A	FAM163A-like
cid-miR-nov-562	ugcuguggcucuucagcagggc	CI01000030_02017638	RBG1L	rab GTPase-activating 1-like
cid-miR-nov-562	ugcuguggcucuucagcagggc	CI01000030_07116961	PTN4	tyrosine- phosphatase non-receptor type 4-like isoform X1
cid-miR-nov-562	ugcuguggcucuucagcagggc	CI01000030_07197825	DPP4	dipeptidyl peptidase 4-like
cid-miR-nov-562	ugcuguggcucuucagcagggc	CI01000030_08158318	RDH16	retinol dehydrogenase 7-like
cid-miR-nov-562	ugcuguggcucuucagcagggc	CI01000030_10649874	PGBD4	---NA---
cid-miR-nov-562	ugcuguggcucuucagcagggc	CI01000034_04597274	NMDE3	---NA---
cid-miR-nov-562	ugcuguggcucuucagcagggc	CI01000039_03179241	F16P1	---NA---
cid-miR-nov-562	ugcuguggcucuucagcagggc	CI01000039_07240207	DLL1	---NA---
cid-miR-nov-562	ugcuguggcucuucagcagggc	CI01000040_04925336	RAE2	---NA---
cid-miR-nov-562	ugcuguggcucuucagcagggc	CI01000041_00588893	MRM3	---NA---
cid-miR-nov-562	ugcuguggcucuucagcagggc	CI01000043_01915626	KCIP4	---NA---
cid-miR-nov-562	ugcuguggcucuucagcagggc	CI01000043_02519367	CRLD2	---NA---
cid-miR-nov-562	ugcuguggcucuucagcagggc	CI01000043_03699679	E9PJK8	---NA---
cid-miR-nov-562	ugcuguggcucuucagcagggc	CI01000043_06351456	B3GT2	---NA---
cid-miR-nov-562	ugcuguggcucuucagcagggc	CI01000043_06566044	ATS7	---NA---
cid-miR-nov-562	ugcuguggcucuucagcagggc	CI01000044_00175294	ENPP6	---NA---
cid-miR-nov-562	ugcuguggcucuucagcagggc	CI01000046_05568637	MLX	---NA---
cid-miR-nov-562	ugcuguggcucuucagcagggc	CI01000047_00607420	CRYM	---NA---
cid-miR-nov-955	uuucaggaccagauucuagacu	CI01000010_04374080	DPOA2	---NA---
cid-miR-nov-955	uuucaggaccagauucuagacu	CI01000013_03566364	SKP2	---NA---
cid-miR-nov-955	uuucaggaccagauucuagacu	CI01000018_04615346	RL21	---NA---
cid-miR-nov-955	uuucaggaccagauucuagacu	CI01000027_02218628	RHG32	---NA---
cid-miR-nov-309	ugguggaccagcauagucaugcu	CI01000000_17904428	SYMM	---NA---
cid-miR-nov-309	ugguggaccagcauagucaugcu	CI01000004_05752650	PLPR4	---NA---
cid-miR-nov-309	ugguggaccagcauagucaugcu	CI01000004_05841141	FRRS1	---NA---
cid-miR-nov-309	ugguggaccagcauagucaugcu	CI01000004_11595358	AEGP	---NA---
cid-miR-nov-309	ugguggaccagcauagucaugcu	CI01000005_06989546	HTR5B	HEAT repeat-containing 5B
cid-miR-nov-309	ugguggaccagcauagucaugcu	CI01000006_00930448	P33MX	---NA---
cid-miR-nov-309	ugguggaccagcauagucaugcu	CI01000009_13939556	NCKP1	---NA---
cid-miR-nov-309	ugguggaccagcauagucaugcu	CI01000010_07755280	NR1H4	---NA---
cid-miR-nov-309	ugguggaccagcauagucaugcu	CI01000016_04058529	A0A0G2JPI4	---NA---
cid-miR-nov-309	ugguggaccagcauagucaugcu	CI01000020_00646974	HAKAI	---NA---
cid-miR-nov-309	ugguggaccagcauagucaugcu	CI01000020_03404516	PRDM4	---NA---
cid-miR-nov-309	ugguggaccagcauagucaugcu	CI01000020_04774849	F5H2A4	---NA---
cid-miR-nov-309	ugguggaccagcauagucaugcu	CI01000024_04399366	WIZ	---NA---
cid-miR-nov-309	ugguggaccagcauagucaugcu	CI01000028_02069575	FOXA1	---NA---
cid-miR-nov-309	ugguggaccagcauagucaugcu	CI01000029_05468985	BATF	---NA---
cid-miR-nov-309	ugguggaccagcauagucaugcu	CI01000032_02154109	KCTD8	---NA---
cid-miR-nov-309	ugguggaccagcauagucaugcu	CI01000032_02684072	ARHG9	---NA---
cid-miR-nov-309	ugguggaccagcauagucaugcu	CI01000032_03083664	A0A0A0MSY2	---NA---
cid-miR-nov-477	uacaaggauacagugggacgc	CI01000000_01081591	STOX2	storkhead-box 2-like isoform X4
cid-miR-nov-477	uacaaggauacagugggacgc	CI01000001_02753173	A0A0J9YWU8	copine-5- partial
cid-miR-nov-477	uacaaggauacagugggacgc	CI01000004_05231253	NOE3	hypothetical protein cypCar_00006779
cid-miR-nov-477	uacaaggauacagugggacgc	CI01000004_05834517	GDE	glycogen debranching enzyme isoform X1
cid-miR-nov-477	uacaaggauacagugggacgc	CI01000004_06892941	CHD7	chromodomain-helicase-DNA-binding 7-like isoform X2
cid-miR-nov-477	uacaaggauacagugggacgc	CI01000005_01308522	D6REQ6	ribonuclease T2-like isoform X1
cid-miR-nov-477	uacaaggauacagugggacgc	CI01000006_04343449	TM223	transmembrane 223-like
cid-miR-nov-477	uacaaggauacagugggacgc	CI01000006_06136891	PARP4	grass carp reovirus (GCRV)-induced gene 2i
cid-miR-nov-477	uacaaggauacagugggacgc	CI01000006_09014310	GELS	gelsolin-like isoform X2
cid-miR-nov-477	uacaaggauacagugggacgc	CI01000006_09844045	TR10A	tumor necrosis factor receptor superfamily member 1A-like
cid-miR-nov-477	uacaaggauacagugggacgc	CI01000009_07395739	MED4	mediator of RNA polymerase II transcription subunit 4-like
cid-miR-nov-477	uacaaggauacagugggacgc	CI01000010_01088679	FOXP3	---NA---
cid-miR-nov-477	uacaaggauacagugggacgc	CI01000016_06068258	RPC3	---NA---
cid-miR-nov-477	uacaaggauacagugggacgc	CI01000024_05877617	Q5VT82	---NA---
cid-miR-nov-477	uacaaggauacagugggacgc	CI01000026_04501262	SH2D7	---NA---
cid-miR-nov-477	uacaaggauacagugggacgc	CI01000026_07873313	CLN6	---NA---
cid-miR-nov-477	uacaaggauacagugggacgc	CI01000026_09635635	TOX3	---NA---
cid-miR-nov-477	uacaaggauacagugggacgc	CI01000039_04621885	EF2	---NA---
cid-miR-nov-477	uacaaggauacagugggacgc	CI01000046_04604842	CDK6	---NA---
cid-miR-nov-882	uauggacaaacccaacuguugg	CI01000000_16612778	CPLX2	Complexin-2
cid-miR-nov-882	uauggacaaacccaacuguugg	CI01000004_15096502	K7EPQ8	---NA---
cid-miR-nov-882	uauggacaaacccaacuguugg	CI01000006_11455817	PO3F4	---NA---
cid-miR-nov-882	uauggacaaacccaacuguugg	CI01000006_12095434	A0A0C4DGR1	---NA---
cid-miR-nov-882	uauggacaaacccaacuguugg	CI01000010_03537374	HEM6	---NA---
cid-miR-nov-882	uauggacaaacccaacuguugg	CI01000028_00613724	KCNJ1	---NA---
cid-miR-nov-882	uauggacaaacccaacuguugg	CI01000046_05642052	DLX1	---NA---
cid-miR-nov-798	ucagaaccagcacuugaccauc	CI01000006_01679245	NCBP3	nuclear cap-binding subunit 3 isoform X1
cid-miR-nov-798	ucagaaccagcacuugaccauc	CI01000006_04384119	RT12	---NA---
cid-miR-nov-798	ucagaaccagcacuugaccauc	CI01000013_11775044	MIOX	Inositol oxygenase
cid-miR-nov-798	ucagaaccagcacuugaccauc	CI01000024_04524117	A0A0A0MRX4	---NA---
cid-miR-nov-798	ucagaaccagcacuugaccauc	CI01000029_07663101	TAF1A	---NA---
cid-miR-nov-798	ucagaaccagcacuugaccauc	CI01000030_10313568	CPNE4	Copine-4
cid-miR-nov-798	ucagaaccagcacuugaccauc	CI01000039_01200416	LYSM3	---NA---
cid-miR-nov-798	ucagaaccagcacuugaccauc	CI01000043_05196576	UBP47	---NA---
cid-miR-nov-583	ugaggaagcagucuguuacuua	CI01000001_05402500	EMP3	---NA---
cid-miR-nov-583	ugaggaagcagucuguuacuua	CI01000001_06959048	DRAXI	---NA---
cid-miR-nov-583	ugaggaagcagucuguuacuua	CI01000001_08260072	A0A087X208	---NA---
cid-miR-nov-583	ugaggaagcagucuguuacuua	CI01000004_15861471	APOL6	apolipo L6-like isoform X3
cid-miR-nov-583	ugaggaagcagucuguuacuua	CI01000006_10797880	AEGP	apical endosomal glyco -like
cid-miR-nov-583	ugaggaagcagucuguuacuua	CI01000009_01206031	A0A087WZP2	dachshund homolog 1- partial
cid-miR-nov-583	ugaggaagcagucuguuacuua	CI01000009_05688628	E7EUU0	Krueppel-like factor 7 isoform X2
cid-miR-nov-583	ugaggaagcagucuguuacuua	CI01000010_03291108	AB17C	hypothetical protein cypCar_00006810
cid-miR-nov-583	ugaggaagcagucuguuacuua	CI01000016_09243601	THEM4	acyl-coenzyme A thioesterase THEM4-like
cid-miR-nov-583	ugaggaagcagucuguuacuua	CI01000019_01322904	NDUAC	NADH dehydrogenase [ubiquinone] 1 alpha subcomplex subunit 12-like
cid-miR-nov-583	ugaggaagcagucuguuacuua	CI01000020_04500632	F5H3G9	glutamate receptor-interacting 1-like
cid-miR-nov-583	ugaggaagcagucuguuacuua	CI01000020_06800988	GL8D2	glycosyltransferase 8 domain-containing 2 isoform X3
cid-miR-nov-583	ugaggaagcagucuguuacuua	CI01000024_03511936	NUD15	probable 8-oxo-dGTP diphosphatase NUDT15 isoform X1
cid-miR-nov-583	ugaggaagcagucuguuacuua	CI01000027_05833750	DC1I1	cytoplasmic dynein 1 intermediate chain 1 isoform X6
cid-miR-nov-583	ugaggaagcagucuguuacuua	CI01000028_02159174	AHNK	---NA---
cid-miR-nov-583	ugaggaagcagucuguuacuua	CI01000028_05564762	RASA2	---NA---
cid-miR-nov-583	ugaggaagcagucuguuacuua	CI01000030_10762765	SLAF5	---NA---
cid-miR-nov-600	augcagacucacucuguuuaagacu	CI01000001_06929478	TS1R1	---NA---
cid-miR-nov-600	augcagacucacucuguuuaagacu	CI01000001_09203866	F8W1F5	---NA---
cid-miR-nov-600	augcagacucacucuguuuaagacu	CI01000004_02136937	KDSR	---NA---
cid-miR-nov-600	augcagacucacucuguuuaagacu	CI01000005_07477140	B5MC35	---NA---
cid-miR-nov-600	augcagacucacucuguuuaagacu	CI01000009_00621072	TFG	---NA---
cid-miR-nov-600	augcagacucacucuguuuaagacu	CI01000009_07009147	RHG15	---NA---
cid-miR-nov-600	augcagacucacucuguuuaagacu	CI01000010_02827050	LPXN	---NA---
cid-miR-nov-600	augcagacucacucuguuuaagacu	CI01000010_05887437	QSOX1	---NA---
cid-miR-nov-600	augcagacucacucuguuuaagacu	CI01000013_03872356	B2L13	---NA---
cid-miR-nov-600	augcagacucacucuguuuaagacu	CI01000015_07188630	VTCN1	---NA---
cid-miR-nov-600	augcagacucacucuguuuaagacu	CI01000024_01948495	E9PDL4	---NA---
cid-miR-nov-600	augcagacucacucuguuuaagacu	CI01000024_03130886	A0A087WXK4	---NA---
cid-miR-nov-600	augcagacucacucuguuuaagacu	CI01000024_03915554	IQCB1	---NA---
cid-miR-nov-600	augcagacucacucuguuuaagacu	CI01000026_05769229	F1891	---NA---
cid-miR-nov-600	augcagacucacucuguuuaagacu	CI01000026_10950198	CR3L1	---NA---
cid-miR-nov-600	augcagacucacucuguuuaagacu	CI01000039_07178388	MICU2	---NA---
cid-miR-nov-600	augcagacucacucuguuuaagacu	CI01000040_05089430	P2Y14	---NA---
cid-miR-nov-1029	uggggcaccauugacuuccau	CI01000001_08757869	H7C1V4	nck-associated 5-like isoform X1
cid-miR-nov-1029	uggggcaccauugacuuccau	CI01000010_11652563	LHX2	---NA---
cid-miR-nov-1029	uggggcaccauugacuuccau	CI01000013_01049545	RASEF	---NA---
cid-miR-nov-1029	uggggcaccauugacuuccau	CI01000016_05706081	A0A0C4DGP0	---NA---
cid-miR-nov-1029	uggggcaccauugacuuccau	CI01000016_08301616	HXA10	---NA---
cid-miR-nov-1029	uggggcaccauugacuuccau	CI01000016_08306198	HXA9	---NA---
cid-miR-nov-1029	uggggcaccauugacuuccau	CI01000021_02610697	A0A0D9SG07	---NA---
cid-miR-nov-1029	uggggcaccauugacuuccau	CI01000024_00848049	FHL2	---NA---
cid-miR-nov-1029	uggggcaccauugacuuccau	CI01000026_02725907	CD82	---NA---
cid-miR-nov-1029	uggggcaccauugacuuccau	CI01000030_10729316	CD244	---NA---
cid-miR-nov-1029	uggggcaccauugacuuccau	CI01000030_11069478	A0A024R0K5	---NA---
cid-miR-nov-1029	uggggcaccauugacuuccau	CI01000030_11111505	SLAF5	---NA---
cid-miR-nov-1029	uggggcaccauugacuuccau	CI01000034_03363411	NLK	---NA---
cid-miR-nov-1029	uggggcaccauugacuuccau	CI01000034_03566045	SPOP	---NA---
cid-miR-nov-1029	uggggcaccauugacuuccau	CI01000039_01587070	T161B	---NA---
cid-miR-nov-1029	uggggcaccauugacuuccau	CI01000043_04369516	BAX	---NA---
cid-miR-nov-1029	uggggcaccauugacuuccau	CI01000043_07733887	H3BNC6	---NA---
cid-miR-nov-1029	uggggcaccauugacuuccau	CI01000046_06661599	E9PD91	regulator of G- signaling 9
cid-miR-nov-542	auugccauggacuugagggccg	CI01000001_05905496	F8WE98	filamin-A-like isoform X2
cid-miR-nov-542	auugccauggacuugagggccg	CI01000001_08260072	A0A087X208	---NA---
cid-miR-nov-542	auugccauggacuugagggccg	CI01000004_05841141	FRRS1	---NA---
cid-miR-nov-542	auugccauggacuugagggccg	CI01000006_00290221	F5H527	phosphatase Slingshot homolog 2-like isoform X2
cid-miR-nov-542	auugccauggacuugagggccg	CI01000006_04258376	CLD6	claudin ZF-A89
cid-miR-nov-542	auugccauggacuugagggccg	CI01000006_07582303	DUS4	dual specificity phosphatase 4-like
cid-miR-nov-542	auugccauggacuugagggccg	CI01000006_12841786	NED4L	E3 ubiquitin- ligase NEDD4-like isoform X6
cid-miR-nov-542	auugccauggacuugagggccg	CI01000009_01999494	PHOCN	MOB phocein
cid-miR-nov-542	auugccauggacuugagggccg	CI01000009_07459782	5HT2A	5-hydroxytryptamine receptor 2A-like
cid-miR-nov-542	auugccauggacuugagggccg	CI01000009_09012630	NEBU	---NA---
cid-miR-nov-542	auugccauggacuugagggccg	CI01000009_12366549	PCBP3	---NA---
cid-miR-nov-542	auugccauggacuugagggccg	CI01000010_02681563	ENL	---NA---
cid-miR-nov-542	auugccauggacuugagggccg	CI01000012_08355661	SRTD4	---NA---
cid-miR-nov-542	auugccauggacuugagggccg	CI01000013_05845757	ZCH18	---NA---
cid-miR-nov-542	auugccauggacuugagggccg	CI01000015_05146194	E9PFP8	---NA---
cid-miR-nov-542	auugccauggacuugagggccg	CI01000018_04615346	RL21	---NA---
cid-miR-nov-542	auugccauggacuugagggccg	CI01000021_03086657	PZRN3	---NA---
cid-miR-nov-542	auugccauggacuugagggccg	CI01000024_01354219	CACB4	---NA---
cid-miR-nov-542	auugccauggacuugagggccg	CI01000026_08449558	TPPP3	---NA---
cid-miR-nov-542	auugccauggacuugagggccg	CI01000027_07979402	CATK	---NA---
cid-miR-nov-542	auugccauggacuugagggccg	CI01000027_09240022	ATN1	atrophin-1-like isoform X4
cid-miR-nov-542	auugccauggacuugagggccg	CI01000029_01231131	AIG1	---NA---
cid-miR-nov-542	auugccauggacuugagggccg	CI01000029_09095666	PELI2	---NA---
cid-miR-nov-542	auugccauggacuugagggccg	CI01000030_01431670	ANR29	---NA---
cid-miR-nov-542	auugccauggacuugagggccg	CI01000030_10631875	BN3D2	pre-miRNA 5 -monophosphate methyltransferase-like
cid-miR-nov-542	auugccauggacuugagggccg	CI01000034_03385238	FA57B	FAM57B-like
cid-miR-nov-542	auugccauggacuugagggccg	CI01000035_00252578	TMM11	transmembrane mitochondrial isoform X1
cid-miR-nov-542	auugccauggacuugagggccg	CI01000047_00455346	PRS8	26S protease regulatory subunit 8
cid-miR-nov-1024	ugcgauccgucacgugugaccu	CI01000013_03463949	PNPH	purine nucleoside phosphorylase-like
cid-miR-nov-1024	ugcgauccgucacgugugaccu	CI01000013_08660558	S23A1	solute carrier family 23 member 1-like
cid-miR-nov-1024	ugcgauccgucacgugugaccu	CI01000016_04817608	CEA20	carcinoembryonic antigen-related cell adhesion molecule 20-like
cid-miR-nov-1024	ugcgauccgucacgugugaccu	CI01000034_00311362	UBP43	ubiquitin carboxyl-terminal hydrolase 43-like
cid-miR-nov-1024	ugcgauccgucacgugugaccu	CI01000034_02705526	A0A0G2JS76	microtubule-associated tau-like isoform X1
cid-miR-nov-289	gacagaagugaugucucgugcu	CI01000000_01485147	CTL1	---NA---
cid-miR-nov-289	gacagaagugaugucucgugcu	CI01000000_05475261	FCERB	---NA---
cid-miR-nov-289	gacagaagugaugucucgugcu	CI01000001_06981774	RL22	---NA---
cid-miR-nov-289	gacagaagugaugucucgugcu	CI01000004_11204466	A8MX12	---NA---
cid-miR-nov-289	gacagaagugaugucucgugcu	CI01000009_00621072	TFG	---NA---
cid-miR-nov-289	gacagaagugaugucucgugcu	CI01000009_10485965	HEG1	---NA---
cid-miR-nov-289	gacagaagugaugucucgugcu	CI01000010_02291323	HARB1	---NA---
cid-miR-nov-289	gacagaagugaugucucgugcu	CI01000010_06970665	TRAF1	---NA---
cid-miR-nov-289	gacagaagugaugucucgugcu	CI01000016_02482592	X6R5A3	---NA---
cid-miR-nov-289	gacagaagugaugucucgugcu	CI01000016_04661928	GSK3B	---NA---
cid-miR-nov-289	gacagaagugaugucucgugcu	CI01000028_02056683	S19A3	---NA---
cid-miR-nov-289	gacagaagugaugucucgugcu	CI01000030_08166884	GLSK	---NA---
cid-miR-nov-289	gacagaagugaugucucgugcu	CI01000046_03605678	AP5Z1	AP-5 complex subunit zeta-1
cid-miR-nov-527	caacggaagugaucucucgcgc	CI01000000_16612778	CPLX2	Complexin-2
cid-miR-nov-527	caacggaagugaucucucgcgc	CI01000004_00339002	CCD39	---NA---
cid-miR-nov-527	caacggaagugaucucucgcgc	CI01000012_08270366	DIEXF	---NA---
cid-miR-nov-527	caacggaagugaucucucgcgc	CI01000028_08770237	NYNRI	---NA---
