# Supplementary material for: Deep Illumina sequencing reveals conserved and novel microRNAs in grass carp in response to grass carp reovirus infection
Source: BMC Genomics. 2017 Feb 20;18:195. doi: 10.1186/s12864-017-3562-4 (PMC5319172; doi:10.1186/s12864-017-3562-4)
Supplement: Additional file 7: — Detailed information on the GO terms and KEGG pathways of the 536 target genes. (XLSX 265 kb) [file 12864_2017_3562_MOESM7_ESM.xlsx]

## Sheet: GO terms of target genes
GOID	Ontology Source	GOTerm	GOLevels	GOGroups	Nr. Genes	% Associated Genes	Term PValue	Term PValue Corrected with Benjamini-Hochberg	Group PValue	Group PValue Corrected with Benjamini-Hochberg	Associated Genes Found	All Associated Genes	OverViewTerm
GO:0042060	GO_BiologicalProcess_20.03.2014_19h52	wound healing	[4]	[Group115, Group117, Group130, Group158, Group31, Group41, Group56]	31	4.44126	3.95e-10	1.02e-08	{Group115=6.230718650616988E-10, Group117=3.052014714709427E-11, Group130=6.742106728203125E-10, Group158=4.432697314755446E-10, Group31=1.252636846199887E-10, Group41=7.902458116052812E-9, Group56=9.46785763559345E-10}	{Group115=3.757902186153371E-9, Group117=5.890388399389194E-10, Group130=3.827137054538833E-9, Group158=3.168557710177041E-9, Group31=1.2724153227188325E-9, Group41=2.8243970674040604E-8, Group56=4.685375701716759E-9}	[A2M, CD244, CD34, CD84, ERBB3, F2, F2RL1, F7, F9, FGA, FGB, FN1, FYN, GP9, HGF, IL6, IRF2, KNG1, LMAN1, PAX7, PLAUR, PLG, PRF1, PROC, PROS1, SERPINA1, SERPINC1, SERPINF2, TF, TTN, VTN]	[A2M, ABCC4, ABL1, ACTB, ACTN1, ACTN2, ACTN4, ACVRL1, ADAM15, ADAM17, ADAMTS13, ADORA2A, ADRA2A, ADRA2B, ADRA2C, ADRB1, AHNAK2, AJUBA, AK3, AK4, AKAP1, AKAP10, AKT1, ALB, ALDOA, ALOX12, ALOX15, AMICA1, ANGPT1, ANGPT2, ANGPT4, ANO6, ANXA2, ANXA5, ANXA8, ANXA8L1, ANXA8L2, AP3B1, APBB1IP, APOA1, APOA5, APOB, APOD, APOE, APOH, APP, ARFGEF1, ARHGAP24, ARHGEF19, ARRB1, ARRB2, ASIC2, ATP1B1, ATP1B2, ATP…	TRUE
GO:0050878	GO_BiologicalProcess_20.03.2014_19h52	regulation of body fluid levels	[3]	[Group115, Group117, Group130, Group158, Group159, Group31, Group41, Group44, Group56]	30	4.31034	1.57e-09	3.24e-08	{Group115=6.230718650616988E-10, Group117=3.052014714709427E-11, Group130=6.742106728203125E-10, Group158=4.432697314755446E-10, Group159=5.197260620757299E-11, Group31=1.252636846199887E-10, Group41=7.902458116052812E-9, Group44=4.3385571744453096E-12, Group56=9.46785763559345E-10}	{Group115=3.757902186153371E-9, Group117=5.890388399389194E-10, Group130=3.827137054538833E-9, Group158=3.168557710177041E-9, Group159=7.71593307543199E-10, Group31=1.2724153227188325E-9, Group41=2.8243970674040604E-8, Group44=4.1867076733397236E-10, Group56=4.685375701716759E-9}	[A2M, CD244, CD34, CD84, F2, F2RL1, F7, F9, FGA, FGB, FN1, FYN, GP9, HEG1, HGF, IL6, IRF2, KNG1, LMAN1, PLAUR, PLG, PRF1, PROC, PROS1, SERPINA1, SERPINC1, SERPINF2, TF, TTN, VTN]	[A2M, ABCA12, ABCC4, ABL1, ACTB, ACTN1, ACTN2, ACTN4, ADA, ADAMTS13, ADORA1, ADORA2A, ADORA3, ADRA2A, ADRA2B, ADRA2C, ADRB1, AGPAT6, AGR2, AK3, AK4, AKAP1, AKAP10, AKT1, ALB, ALDOA, ALOX12, ALOX12B, ALOXE3, AMICA1, ANGPT1, ANGPT2, ANGPT4, ANO6, ANXA2, ANXA5, ANXA7, ANXA8, ANXA8L1, ANXA8L2, AP3B1, APBB1IP, APLN, APLNR, APOA1, APOB, APOE, APOH, APP, APRT, AQP1, AQP2, AQP3, AQP4, AQP5, AQP7, ARRB1, …	TRUE
GO:0007596	GO_BiologicalProcess_20.03.2014_19h52	blood coagulation	[4, 5]	[Group115, Group117, Group130, Group158, Group159, Group31, Group41, Group44, Group56]	29	5.21583	3.59e-11	2.77e-09	{Group115=6.230718650616988E-10, Group117=3.052014714709427E-11, Group130=6.742106728203125E-10, Group158=4.432697314755446E-10, Group159=5.197260620757299E-11, Group31=1.252636846199887E-10, Group41=7.902458116052812E-9, Group44=4.3385571744453096E-12, Group56=9.46785763559345E-10}	{Group115=3.757902186153371E-9, Group117=5.890388399389194E-10, Group130=3.827137054538833E-9, Group158=3.168557710177041E-9, Group159=7.71593307543199E-10, Group31=1.2724153227188325E-9, Group41=2.8243970674040604E-8, Group44=4.1867076733397236E-10, Group56=4.685375701716759E-9}	[A2M, CD244, CD34, CD84, F2, F2RL1, F7, F9, FGA, FGB, FN1, FYN, GP9, HGF, IL6, IRF2, KNG1, LMAN1, PLAUR, PLG, PRF1, PROC, PROS1, SERPINA1, SERPINC1, SERPINF2, TF, TTN, VTN]	[A2M, ABCC4, ABL1, ACTB, ACTN1, ACTN2, ACTN4, ADAMTS13, ADORA2A, ADRA2A, ADRA2B, ADRA2C, AK3, AK4, AKAP1, AKAP10, AKT1, ALB, ALDOA, ALOX12, AMICA1, ANGPT1, ANGPT2, ANGPT4, ANO6, ANXA2, ANXA5, ANXA8, ANXA8L1, ANXA8L2, AP3B1, APBB1IP, APOA1, APOB, APOE, APOH, APP, ARRB1, ARRB2, ATP1B1, ATP1B2, ATP1B3, ATP2A1, ATP2A2, ATP2A3, ATP2B1, ATP2B2, ATP2B3, ATP2B4, AXL, BCAR1, BLOC1S3, BLOC1S4, BLOC1S6, BRP…	TRUE
GO:0007599	GO_BiologicalProcess_20.03.2014_19h52	hemostasis	[4]	[Group115, Group117, Group130, Group158, Group159, Group31, Group41, Group44, Group56]	29	5.16014	4.64e-11	2.39e-09	{Group115=6.230718650616988E-10, Group117=3.052014714709427E-11, Group130=6.742106728203125E-10, Group158=4.432697314755446E-10, Group159=5.197260620757299E-11, Group31=1.252636846199887E-10, Group41=7.902458116052812E-9, Group44=4.3385571744453096E-12, Group56=9.46785763559345E-10}	{Group115=3.757902186153371E-9, Group117=5.890388399389194E-10, Group130=3.827137054538833E-9, Group158=3.168557710177041E-9, Group159=7.71593307543199E-10, Group31=1.2724153227188325E-9, Group41=2.8243970674040604E-8, Group44=4.1867076733397236E-10, Group56=4.685375701716759E-9}	[A2M, CD244, CD34, CD84, F2, F2RL1, F7, F9, FGA, FGB, FN1, FYN, GP9, HGF, IL6, IRF2, KNG1, LMAN1, PLAUR, PLG, PRF1, PROC, PROS1, SERPINA1, SERPINC1, SERPINF2, TF, TTN, VTN]	[A2M, ABCC4, ABL1, ACTB, ACTN1, ACTN2, ACTN4, ADAMTS13, ADORA2A, ADRA2A, ADRA2B, ADRA2C, AK3, AK4, AKAP1, AKAP10, AKT1, ALB, ALDOA, ALOX12, AMICA1, ANGPT1, ANGPT2, ANGPT4, ANO6, ANXA2, ANXA5, ANXA7, ANXA8, ANXA8L1, ANXA8L2, AP3B1, APBB1IP, APOA1, APOB, APOE, APOH, APP, ARRB1, ARRB2, ATP1B1, ATP1B2, ATP1B3, ATP2A1, ATP2A2, ATP2A3, ATP2B1, ATP2B2, ATP2B3, ATP2B4, AVPR2, AXL, BCAR1, BLOC1S3, BLOC1S4…	TRUE
GO:0050817	GO_BiologicalProcess_20.03.2014_19h52	coagulation	[3]	[Group115, Group117, Group130, Group158, Group159, Group31, Group41, Group44, Group56]	29	5.16934	4.44e-11	2.75e-09	{Group115=6.230718650616988E-10, Group117=3.052014714709427E-11, Group130=6.742106728203125E-10, Group158=4.432697314755446E-10, Group159=5.197260620757299E-11, Group31=1.252636846199887E-10, Group41=7.902458116052812E-9, Group44=4.3385571744453096E-12, Group56=9.46785763559345E-10}	{Group115=3.757902186153371E-9, Group117=5.890388399389194E-10, Group130=3.827137054538833E-9, Group158=3.168557710177041E-9, Group159=7.71593307543199E-10, Group31=1.2724153227188325E-9, Group41=2.8243970674040604E-8, Group44=4.1867076733397236E-10, Group56=4.685375701716759E-9}	[A2M, CD244, CD34, CD84, F2, F2RL1, F7, F9, FGA, FGB, FN1, FYN, GP9, HGF, IL6, IRF2, KNG1, LMAN1, PLAUR, PLG, PRF1, PROC, PROS1, SERPINA1, SERPINC1, SERPINF2, TF, TTN, VTN]	[A2M, ABCC4, ABL1, ACTB, ACTN1, ACTN2, ACTN4, ADAMTS13, ADORA2A, ADRA2A, ADRA2B, ADRA2C, AK3, AK4, AKAP1, AKAP10, AKT1, ALB, ALDOA, ALOX12, AMICA1, ANGPT1, ANGPT2, ANGPT4, ANO6, ANXA2, ANXA4, ANXA5, ANXA8, ANXA8L1, ANXA8L2, AP3B1, APBB1IP, APOA1, APOB, APOE, APOH, APP, ARRB1, ARRB2, ATP1B1, ATP1B2, ATP1B3, ATP2A1, ATP2A2, ATP2A3, ATP2B1, ATP2B2, ATP2B3, ATP2B4, AXL, BCAR1, BLOC1S3, BLOC1S4, BLOC1…	TRUE
GO:0019725	GO_BiologicalProcess_20.03.2014_19h52	cellular homeostasis	[3, 4]	[Group147]	28	4.30108	6.08e-09	8.54e-08	{Group147=2.3070638142891178E-8}	{Group147=7.421055269296662E-8}	[AGT, AGXT, APLP2, BAX, C5, CASQ1, CCR4, CLN6, CXCR4, DRD3, F2, F2RL1, GALR2, GPR12, GRIK5, IL6, KNG1, MICU1, MICU2, PDIA5, PDK3, PIM3, PLG, PROC, QSOX1, SLC4A1, TF, XCR1]	[AACS, ABCA12, ABCB6, ABCB7, ABCC2, ABCG2, ACKR2, ACKR4, ACO1, ADCYAP1, ADCYAP1R1, ADD1, ADM, ADRA1A, ADRA1D, ADRA2A, AGT, AGTR1, AGTR2, AGXT, AIFM1, AIFM3, AKAP6, ALAS2, ALDOA, ANK2, ANXA7, AP3D1, APC, APEX1, APLP2, APOC3, APOE, APP, AQP1, AQP11, AQP2, ARF1, ARF1P1, ARRB1, ASPH, ATOX1, ATP1A2, ATP1A4, ATP2A1, ATP2A2, ATP2B2, ATP2B4, ATP2C1, ATP5B, ATP6V0A1, ATP6V0A2, ATP6V0A4, ATP6V0B, ATP6V0C, …	TRUE
GO:0032101	GO_BiologicalProcess_20.03.2014_19h52	regulation of response to external stimulus	[3, 4]	[Group108, Group115, Group117, Group123, Group141, Group143, Group146, Group148, Group158, Group159, Group175, Group44, Group45]	28	4.68227	9.35e-10	2.22e-08	{Group108=6.908873597780928E-12, Group115=6.230718650616988E-10, Group117=3.052014714709427E-11, Group123=7.273049592918736E-10, Group141=1.6324639365864118E-11, Group143=1.0755182303832923E-11, Group146=1.3377980627964863E-10, Group148=4.919680045964872E-10, Group158=4.432697314755446E-10, Group159=5.197260620757299E-11, Group175=2.591033297376151E-7, Group44=4.3385571744453096E-12, Group45=2.41…	{Group108=3.3335315109292977E-10, Group115=3.757902186153371E-9, Group117=5.890388399389194E-10, Group123=4.010567346952331E-9, Group141=4.500936282302536E-10, Group143=4.151500369279508E-10, Group146=1.2909751305986091E-9, Group148=3.164994162904068E-9, Group158=3.168557710177041E-9, Group159=7.71593307543199E-10, Group175=5.953207457066632E-7, Group44=4.1867076733397236E-10, Group45=9.306222685…	[A2M, AGT, AGXT, AHSG, C3, C5, C8G, CCR4, CD34, CFB, CXCR4, DRD3, F2, F2RL1, F7, FOXP3, FYN, IL12B, IL6, KNG1, PAK2, PLAUR, PLG, PROC, PROS1, SERPINC1, SERPINF2, VTN]	[A2M, ABR, ACE2, ACP5, ADA, ADAM10, ADAM17, ADAM8, ADAMTS12, ADCYAP1, ADIPOQ, ADORA1, ADORA2A, ADORA2B, ADORA3, AGER, AGT, AGTR1, AGXT, AHSG, AIF1, AIM2, AKR1C1, ALOX12, ALOX5AP, AMH, ANGPT2, ANKRD42, ANO6, ANXA1, ANXA2, AOAH, AP1B1, AP1G1, AP1M1, AP1M2, AP1S1, AP1S2, AP1S3, AP2A1, AP2A2, AP2B1, AP2M1, AP2S1, APOA1, APOBEC3F, APOBEC3G, APOD, APOE, APOH, ARF1, ARF1P1, ARTN, ATG7, ATP6V1H, AZU1, B2…	TRUE
GO:0006954	GO_BiologicalProcess_20.03.2014_19h52	inflammatory response	[4]	[Group108, Group141, Group143, Group146, Group148, Group157, Group175, Group44]	27	4.57627	3.12e-09	5.36e-08	{Group108=6.908873597780928E-12, Group141=1.6324639365864118E-11, Group143=1.0755182303832923E-11, Group146=1.3377980627964863E-10, Group148=4.919680045964872E-10, Group157=1.794525678219995E-7, Group175=2.591033297376151E-7, Group44=4.3385571744453096E-12}	{Group108=3.3335315109292977E-10, Group141=4.500936282302536E-10, Group143=4.151500369279508E-10, Group146=1.2909751305986091E-9, Group148=3.164994162904068E-9, Group157=4.2758451345241854E-7, Group175=5.953207457066632E-7, Group44=4.1867076733397236E-10}	[A2M, AGT, AGXT, AHSG, C3, C5, C8G, CCR4, CFB, CXCR1, CXCR4, F2, F2RL1, FN1, FOXP3, HPR, IL12B, IL6, KNG1, LY75, NFRKB, PROS1, SERPINA1, SERPINC1, SERPINF2, VTN, XCR1]	[A2M, ABCF1, ABR, ACE2, ACKR2, ACP5, ACVR1, ADA, ADAM8, ADAMTS12, ADCYAP1, ADIPOQ, ADORA1, ADORA2A, ADORA2B, ADORA3, ADRA2A, AFAP1L2, AGER, AGT, AGTR1, AGTR2, AGXT, AHSG, AIF1, AIM2, AIMP1, AK7, AKR1C1, AKT1, ALOX15, ALOX5, ALOX5AP, AMH, ANKRD42, ANO6, ANXA1, AOAH, AOC3, AOX1, APCS, APOA1, APOA2, APOC3, APOD, APOE, APOL2, APOL3, ATRN, AXL, AZU1, B4GALT1, BCL6, BCR, BDKRB1, BDKRB2, BDNF, BDNF-AS, …	TRUE
GO:0072562	GO_CellularComponent_20.03.2014_19h52	blood microparticle	[2, 3, 4]	[Group108, Group130, Group141, Group143, Group146, Group148, Group31, Group44, Group56]	24	13.7143	1.19e-18	3.67e-16	{Group108=6.908873597780928E-12, Group130=6.742106728203125E-10, Group141=1.6324639365864118E-11, Group143=1.0755182303832923E-11, Group146=1.3377980627964863E-10, Group148=4.919680045964872E-10, Group31=1.252636846199887E-10, Group44=4.3385571744453096E-12, Group56=9.46785763559345E-10}	{Group108=3.3335315109292977E-10, Group130=3.827137054538833E-9, Group141=4.500936282302536E-10, Group143=4.151500369279508E-10, Group146=1.2909751305986091E-9, Group148=3.164994162904068E-9, Group31=1.2724153227188325E-9, Group44=4.1867076733397236E-10, Group56=4.685375701716759E-9}	[A2M, AGT, AGXT, AHSG, APOA4, C3, C8G, CFB, F2, FGA, FGB, FN1, GC, HPR, IGHM, KNG1, PLG, PRF1, PROS1, SERPINC1, SERPINF2, SLC4A1, TF, VTN]	[A1BG, A2M, ACSM1, ACTA1, ACTB, ACTC1, ACTG1, ACTG2, AFM, AGT, AGXT, AHSG, AKR1C1, ALB, AMBP, ANGPTL4, ANXA5, APCS, APOA1, APOA2, APOA4, APOE, APOL1, BCHE, C1QB, C1QC, C1R, C1S, C3, C4A, C4B, C4BPA, C8A, C8G, C9, CD5L, CFB, CFH, CFHR1, CFHR3, CIB2, CLIC1, CLU, CP, CPN2, CPNE2, CPSF3L, CYP11B2, DLC1, DNPEP, EIF2A, EIF2S1, ENG, F13A1, F2, F3, FCN2, FCN3, FGA, FGB, FGG, FN1, GC, GRIPAP1, GSN, HBA1, …	TRUE
GO:0055082	GO_BiologicalProcess_20.03.2014_19h52	cellular chemical homeostasis	[4, 5]	[Group147, Group165]	23	4.12186	3.21e-07	2.92e-06	{Group147=2.3070638142891178E-8, Group165=8.475803120474608E-7}	{Group147=7.421055269296662E-8, Group165=1.7039895856787494E-6}	[AGT, AGXT, APLP2, BAX, C5, CASQ1, CCR4, CLN6, CXCR4, DRD3, F2, F2RL1, GALR2, GPR12, GRIK5, KNG1, MICU1, MICU2, PDK3, PIM3, SLC4A1, TF, XCR1]	[AACS, ABCB6, ABCB7, ABCC2, ABCG2, ACKR2, ACKR4, ACO1, ADCYAP1, ADCYAP1R1, ADM, ADRA1A, ADRA1D, ADRA2A, AGT, AGTR1, AGTR2, AGXT, AKAP6, ALAS2, ANK2, ANXA7, AP3D1, APLP2, APOC3, APOE, APP, AQP11, ARF1, ARF1P1, ARRB1, ASPH, ATOX1, ATP1A2, ATP1A4, ATP2A1, ATP2A2, ATP2B2, ATP2B4, ATP2C1, ATP5B, ATP6V0A1, ATP6V0A2, ATP6V0A4, ATP6V0B, ATP6V0C, ATP6V0D1, ATP6V0D2, ATP6V0E1, ATP6V0E2, ATP6V1A, ATP6V1B1, …	FALSE
GO:0051241	GO_BiologicalProcess_20.03.2014_19h52	negative regulation of multicellular organismal process	[2, 3, 4]	[Group0, Group123, Group158, Group159, Group44]	22	5.61224	2.54e-09	4.91e-08	{Group0=1.5217401244594015E-9, Group123=7.273049592918736E-10, Group158=4.432697314755446E-10, Group159=5.197260620757299E-11, Group44=4.3385571744453096E-12}	{Group0=7.163313268796695E-9, Group123=4.010567346952331E-9, Group158=3.168557710177041E-9, Group159=7.71593307543199E-10, Group44=4.1867076733397236E-10}	[AGT, AGXT, AHSG, APOC1, ATG12, CD34, DLL1, F2, F2RL1, FOXP3, FRZB, GSK3B, IL12B, IL6, KNG1, PDZD2, PLAUR, PLG, PROC, PROS1, SERPINF2, VTN]	[ABCG5, ABCG8, ACP5, ADA, ADAM17, ADIPOQ, ADM, ADORA1, ADORA2B, ADRA1A, ADRA1D, ADRA2A, ADRA2C, ADRB1, ADRB2, ADRB3, ADRBK1, AGT, AGTR2, AGXT, AHSG, ANKRD26, ANXA2, ANXA4, ANXA5, APLN, APOA1, APOA2, APOC1, APOC2, APOC3, APOD, APOE, APOH, ARRB1, ARRB2, ARRDC3, ASPN, ATG12, ATG5, ATP1A1, ATP1A2, ATP1A4, ATP2A1, ATP2A2, ATXN2, AVP, AVPR1A, AVPR2, AXL, BBS2, BCL2, BCL6, BCOR, BMP10, BMP4, BMP7, BMPR2…	TRUE
GO:0006873	GO_BiologicalProcess_20.03.2014_19h52	cellular ion homeostasis	[5, 6]	[Group147, Group165]	21	4.49679	2.61e-07	2.61e-06	{Group147=2.3070638142891178E-8, Group165=8.475803120474608E-7}	{Group147=7.421055269296662E-8, Group165=1.7039895856787494E-6}	[AGT, AGXT, APLP2, BAX, C5, CASQ1, CCR4, CLN6, CXCR4, DRD3, F2, F2RL1, GALR2, GPR12, GRIK5, KNG1, MICU1, MICU2, SLC4A1, TF, XCR1]	[ABCB6, ABCB7, ABCC2, ABCG2, ACKR2, ACKR4, ACO1, ADCYAP1, ADCYAP1R1, ADM, ADRA1A, ADRA1D, AGT, AGTR1, AGTR2, AGXT, AKAP6, ALAS2, ANK2, ANXA7, AP3D1, APLP2, APOE, APP, AQP11, ARF1, ARF1P1, ASPH, ATOX1, ATP1A2, ATP1A4, ATP2A1, ATP2A2, ATP2B2, ATP2B4, ATP2C1, ATP5B, ATP6V0A1, ATP6V0A2, ATP6V0A4, ATP6V0B, ATP6V0C, ATP6V0D1, ATP6V0D2, ATP6V0E1, ATP6V0E2, ATP6V1A, ATP6V1B1, ATP6V1B2, ATP6V1C1, ATP6V1C2…	TRUE
GO:0055080	GO_BiologicalProcess_20.03.2014_19h52	cation homeostasis	[6]	[Group147, Group165]	21	4	1.73e-06	1.22e-05	{Group147=2.3070638142891178E-8, Group165=8.475803120474608E-7}	{Group147=7.421055269296662E-8, Group165=1.7039895856787494E-6}	[AGT, AGXT, APLP2, BAX, C5, CASQ1, CCR4, CLN6, CXCR4, DRD3, F2, F2RL1, GALR2, GPR12, GRIK5, KNG1, MICU1, MICU2, SFXN1, TF, XCR1]	[ABCB6, ABCB7, ABCG2, ACKR2, ACKR4, ACO1, ADCYAP1, ADCYAP1R1, ADM, ADORA1, ADORA2A, ADRA1A, ADRA1D, AGT, AGTR1, AGTR2, AGXT, AKAP6, ALAS2, ANK2, ANXA7, AP3D1, APLP2, APOE, APP, AQP11, ARF1, ARF1P1, ASPH, ATOX1, ATP12A, ATP1A2, ATP1A4, ATP2A1, ATP2A2, ATP2B2, ATP2B4, ATP2C1, ATP4A, ATP5B, ATP6V0A1, ATP6V0A2, ATP6V0A4, ATP6V0B, ATP6V0C, ATP6V0D1, ATP6V0D2, ATP6V0E1, ATP6V0E2, ATP6V1A, ATP6V1B1, ATP…	FALSE
GO:0030003	GO_BiologicalProcess_20.03.2014_19h52	cellular cation homeostasis	[6, 7]	[Group147, Group165]	20	4.41501	6.8e-07	5.84e-06	{Group147=2.3070638142891178E-8, Group165=8.475803120474608E-7}	{Group147=7.421055269296662E-8, Group165=1.7039895856787494E-6}	[AGT, AGXT, APLP2, BAX, C5, CASQ1, CCR4, CLN6, CXCR4, DRD3, F2, F2RL1, GALR2, GPR12, GRIK5, KNG1, MICU1, MICU2, TF, XCR1]	[ABCB6, ABCB7, ABCG2, ACKR2, ACKR4, ACO1, ADCYAP1, ADCYAP1R1, ADM, ADRA1A, ADRA1D, AGT, AGTR1, AGTR2, AGXT, AKAP6, ALAS2, ANK2, ANXA7, AP3D1, APLP2, APOE, APP, AQP11, ARF1, ARF1P1, ASPH, ATOX1, ATP1A2, ATP1A4, ATP2A1, ATP2A2, ATP2B2, ATP2B4, ATP2C1, ATP5B, ATP6V0A1, ATP6V0A2, ATP6V0A4, ATP6V0B, ATP6V0C, ATP6V0D1, ATP6V0D2, ATP6V0E1, ATP6V0E2, ATP6V1A, ATP6V1B1, ATP6V1B2, ATP6V1C1, ATP6V1C2, ATP6V…	FALSE
GO:0055065	GO_BiologicalProcess_20.03.2014_19h52	metal ion homeostasis	[7]	[Group147, Group165]	20	4.14938	1.77e-06	1.19e-05	{Group147=2.3070638142891178E-8, Group165=8.475803120474608E-7}	{Group147=7.421055269296662E-8, Group165=1.7039895856787494E-6}	[AGT, AGXT, APLP2, BAX, C5, CASQ1, CCR4, CXCR4, DRD3, F2, F2RL1, GALR2, GPR12, GRIK5, KNG1, MICU1, MICU2, SFXN1, TF, XCR1]	[ABCB6, ABCB7, ABCG2, ACKR2, ACKR4, ACO1, ADCYAP1, ADCYAP1R1, ADM, ADORA1, ADORA2A, ADRA1A, ADRA1D, AGT, AGTR1, AGTR2, AGXT, AKAP6, ALAS2, ANK2, ANXA7, AP3D1, APLP2, APOE, APP, ARF1, ARF1P1, ASPH, ATOX1, ATP12A, ATP1A2, ATP2A1, ATP2A2, ATP2B2, ATP2B4, ATP2C1, ATP6V0A1, ATP6V0A2, ATP6V0A4, ATP6V0B, ATP6V0C, ATP6V0D1, ATP6V0D2, ATP6V0E1, ATP6V0E2, ATP6V1A, ATP6V1B1, ATP6V1B2, ATP6V1C1, ATP6V1C2, AT…	FALSE
GO:0006875	GO_BiologicalProcess_20.03.2014_19h52	cellular metal ion homeostasis	[7, 8]	[Group147, Group165]	19	4.48113	1.05e-06	8.3e-06	{Group147=2.3070638142891178E-8, Group165=8.475803120474608E-7}	{Group147=7.421055269296662E-8, Group165=1.7039895856787494E-6}	[AGT, AGXT, APLP2, BAX, C5, CASQ1, CCR4, CXCR4, DRD3, F2, F2RL1, GALR2, GPR12, GRIK5, KNG1, MICU1, MICU2, TF, XCR1]	[ABCB6, ABCB7, ABCG2, ACKR2, ACKR4, ACO1, ADCYAP1, ADCYAP1R1, ADM, ADRA1A, ADRA1D, AGT, AGTR1, AGTR2, AGXT, AKAP6, ALAS2, ANK2, ANXA7, AP3D1, APLP2, APOE, APP, ARF1, ARF1P1, ASPH, ATOX1, ATP1A2, ATP2A1, ATP2A2, ATP2B2, ATP2B4, ATP2C1, ATP6V0A1, ATP6V0A2, ATP6V0A4, ATP6V0B, ATP6V0C, ATP6V0D1, ATP6V0D2, ATP6V0E1, ATP6V0E2, ATP6V1A, ATP6V1B1, ATP6V1B2, ATP6V1C1, ATP6V1C2, ATP6V1D, ATP6V1E1, ATP6V1E2…	FALSE
GO:0006887	GO_BiologicalProcess_20.03.2014_19h52	exocytosis	[4, 5, 6, 7]	[Group115, Group130, Group148, Group31, Group41, Group56]	17	5	8.93e-07	7.45e-06	{Group115=6.230718650616988E-10, Group130=6.742106728203125E-10, Group148=4.919680045964872E-10, Group31=1.252636846199887E-10, Group41=7.902458116052812E-9, Group56=9.46785763559345E-10}	{Group115=3.757902186153371E-9, Group130=3.827137054538833E-9, Group148=3.164994162904068E-9, Group31=1.2724153227188325E-9, Group41=2.8243970674040604E-8, Group56=4.685375701716759E-9}	[A2M, CPLX2, F2RL1, FGA, FGB, FN1, GRIK5, HGF, IL6, KNG1, PLG, PRF1, PROS1, SERPINA1, SERPINF2, TF, TTN]	[A2M, ABCC4, ABR, ACR, ACTN1, ACTN2, ACTN4, ADORA2B, ADORA3, ADRA2A, AKAP3, ALB, ALDOA, ANK1, ANXA3, AP1G1, APOA1, APP, ARFGEF1, ARFGEF2, ARHGAP44, B4GALT1, BCR, BLOC1S6, BRPF3, BRSK2, BTK, CACNA1A, CACNA1C, CACNA1H, CADPS, CADPS2, CALM1, CALM2, CALM3, CALU, CAP1, CCL3, CCL5, CCL8, CCR1, CCR2, CD300A, CD36, CD63, CD9, CDK16, CDK5, CDK5R2, CFD, CFL1, CHORDC1, CHP1, CLSTN1, CLU, COPS5, CPLX1, CPLX2…	FALSE
GO:0030168	GO_BiologicalProcess_20.03.2014_19h52	platelet activation	[4, 5, 6]	[Group115, Group130, Group148, Group31, Group41, Group56]	17	6.82731	1.01e-08	1.31e-07	{Group115=6.230718650616988E-10, Group130=6.742106728203125E-10, Group148=4.919680045964872E-10, Group31=1.252636846199887E-10, Group41=7.902458116052812E-9, Group56=9.46785763559345E-10}	{Group115=3.757902186153371E-9, Group130=3.827137054538833E-9, Group148=3.164994162904068E-9, Group31=1.2724153227188325E-9, Group41=2.8243970674040604E-8, Group56=4.685375701716759E-9}	[A2M, F2, FGA, FGB, FN1, FYN, GP9, HGF, IL6, KNG1, PLG, PRF1, PROS1, SERPINA1, SERPINF2, TF, TTN]	[A2M, ABCC4, ACTN1, ACTN2, ACTN4, ADAMTS13, ADRA2A, ADRA2B, ADRA2C, AKT1, ALB, ALDOA, ALOX12, APBB1IP, APOA1, APOE, APP, ARRB1, ARRB2, AXL, BCAR1, BLOC1S3, BLOC1S4, BRPF3, C1QTNF1, CALM1, CALM2, CALM3, CALU, CAP1, CD36, CD40, CD40LG, CD63, CD9, CFD, CFL1, CLU, COL1A1, COL1A2, COL3A1, CRK, CSK, DAGLA, DAGLB, DGKA, DGKB, DGKD, DGKE, DGKG, DGKH, DGKI, DGKK, DGKQ, DGKZ, DMTN, EGF, ENTPD1, ENTPD2, F13…	TRUE
GO:0030155	GO_BiologicalProcess_20.03.2014_19h52	regulation of cell adhesion	[3, 4]	[Group30, Group33, Group79]	16	4.98442	1.96e-06	1.29e-05	{Group30=1.7617397977058767E-7, Group33=1.9643726947990935E-6, Group79=6.383620140982284E-6}	{Group30=4.2501972619654276E-7, Group33=3.6107040961545243E-6, Group79=1.0353266279072106E-5}	[CBLL1, CDK6, DLL1, DPP4, ERBB3, FOXA1, GSK3B, IL12B, KNG1, LPXN, PLG, PROC, RET, SERPINF2, VTN, WNT1]	[ABI3BP, ABL1, ABL2, ACER2, ACVRL1, ADA, ADAM10, ADAM22, ADAM8, ADAM9, ADAMDEC1, ADIPOQ, ALOX12, ALOX15, ANGPT1, ANGPT2, ANK3, AP1AR, APC, APOA1, APOD, ARHGAP6, ARHGDIA, ARHGDIB, ARHGDIG, ARL2, ARPC2, ATP5B, ATXN3, ATXN8, AZU1, B4GALNT2, BAG4, BCL2, BCL6, BMP2, BMP7, C1QBP, C1QTNF1, CALR, CASK, CBLL1, CCDC80, CCL21, CCL5, CCR7, CD164, CD36, CD44, CD47, CDC42, CDH1, CDH13, CDK6, CDKN2A, CELSR2, CH…	TRUE
GO:0050900	GO_BiologicalProcess_20.03.2014_19h52	leukocyte migration	[2, 4, 5, 6]	[Group115, Group117, Group119, Group158, Group44]	16	5.26316	9.65e-07	7.85e-06	{Group115=6.230718650616988E-10, Group117=3.052014714709427E-11, Group119=2.2841197826720155E-9, Group158=4.432697314755446E-10, Group44=4.3385571744453096E-12}	{Group115=3.757902186153371E-9, Group117=5.890388399389194E-10, Group119=9.184064959493729E-9, Group158=3.168557710177041E-9, Group44=4.1867076733397236E-10}	[C5, CD244, CD34, CD84, CXCR1, CXCR4, F2, F2RL1, F7, FN1, FYN, IL6, PLG, PROC, PROS1, RET]	[ADA, ADAM10, ADAM17, ADAM8, ADORA1, ADORA3, AIF1, AIMP1, AMICA1, ANGPT1, ANGPT2, ANGPT4, APOB, APOD, ARHGEF5, ARTN, ATP1B1, ATP1B2, ATP1B3, AZU1, B4GALT1, BDKRB1, BMP5, BSG, C1QBP, C3AR1, C5, C5AR1, C5AR2, CALCA, CALR, CAMK1D, CAV1, CCL11, CCL13, CCL19, CCL2, CCL21, CCL23, CCL24, CCL25, CCL3, CCL4, CCL5, CCL7, CCR1, CCR2, CCR5, CCR6, CCR7, CD177, CD2, CD244, CD300A, CD34, CD44, CD47, CD48, CD58,…	TRUE
GO:0070613	GO_BiologicalProcess_20.03.2014_19h52	regulation of protein processing	[5, 6, 7]	[Group108, Group126, Group14, Group141, Group143, Group146, Group148, Group157, Group175, Group183, Group34, Group44]	16	6.53061	5.19e-08	5.73e-07	{Group108=6.908873597780928E-12, Group126=2.2271638790797867E-9, Group14=7.854460393087152E-8, Group141=1.6324639365864118E-11, Group143=1.0755182303832923E-11, Group146=1.3377980627964863E-10, Group148=4.919680045964872E-10, Group157=1.794525678219995E-7, Group175=2.591033297376151E-7, Group183=1.9093120183054959E-10, Group34=4.120921583095192E-6, Group44=4.3385571744453096E-12}	{Group108=3.3335315109292977E-10, Group126=9.344404970921714E-9, Group14=2.105431744258084E-7, Group141=4.500936282302536E-10, Group143=4.151500369279508E-10, Group146=1.2909751305986091E-9, Group148=3.164994162904068E-9, Group157=4.2758451345241854E-7, Group175=5.953207457066632E-7, Group183=1.75474866444267E-9, Group34=7.101230942297965E-6, Group44=4.1867076733397236E-10}	[A2M, AGT, AGXT, C3, C5, C8G, CFB, CLN6, F2, PLAUR, PROS1, SERPINA1, SERPINC1, SERPINF2, VTN, WNT1]	[A2M, ADAM8, ADAM9, ADRA2A, AGT, AGXT, AKR1C1, AKT1, APOE, ARAF, ASPH, ASTL, ATRAID, AURKAIP1, AXIN1, BAD, BAG6, BAK1, BBS7, BCL2L12, BTRC, C19orf80, C1QBP, C2, C2CD3, C3, C4A, C4B, C4BPA, C4BPB, C5, C6, C7, C8A, C8B, C8G, C9, CAPN3, CASP8, CAV3, CD46, CD55, CD59, CFB, CFH, CFI, CFP, CHAC1, CLEC3B, CLN3, CLN6, CLN8, CLU, CNTN2, COMMD1, CPB2, CR1, CSNK1D, CSNK1E, CXCL10, CYFIP2, DAB2, DAB2IP, DISC…	TRUE
GO:0006874	GO_BiologicalProcess_20.03.2014_19h52	cellular calcium ion homeostasis	[8, 9]	[Group147, Group165, Group2]	15	4.6875	8.67e-06	4.78e-05	{Group147=2.3070638142891178E-8, Group165=8.475803120474608E-7, Group2=1.719008893960108E-4}	{Group147=7.421055269296662E-8, Group165=1.7039895856787494E-6, Group2=2.1684229838843193E-4}	[BAX, C5, CASQ1, CCR4, CXCR4, DRD3, F2, F2RL1, GALR2, GPR12, GRIK5, KNG1, MICU1, MICU2, XCR1]	[ACKR2, ACKR4, ADCYAP1, ADCYAP1R1, ADM, ADRA1A, ADRA1D, AGTR1, AKAP6, ANK2, ANXA7, APOE, APP, ASPH, ATP1A2, ATP2A1, ATP2A2, ATP2B2, ATP2B4, ATP2C1, ATP7B, AVP, AVPR1A, AVPR1B, BAK1, BAX, BBC3, BCAP31, BCL2, BDKRB1, BDKRB2, C1QTNF1, C3AR1, C5, C5AR1, CACNA1A, CACNA1C, CACNA1F, CACNB4, CALB1, CALB2, CALCA, CALCB, CALCR, CALM1, CALM2, CALM3, CALR, CAMK2D, CAPN3, CASQ1, CASQ2, CASR, CAV1, CAV3, CCDC1…	TRUE
GO:0010563	GO_BiologicalProcess_20.03.2014_19h52	negative regulation of phosphorus metabolic process	[4, 5, 6]	[Group122, Group23, Group62, Group66, Group80]	15	4.32277	2.25e-05	0.000102	{Group122=1.9604282972944688E-8, Group23=1.3899806059609592E-4, Group62=7.949811256819973E-5, Group66=2.3009124487516927E-4, Group80=7.10215672359524E-5}	{Group122=6.41292646403106E-8, Group23=1.7765977281487756E-4, Group62=1.0805025158917287E-4, Group66=2.846641683391517E-4, Group80=9.86126796873296E-5}	[AHSG, APOC1, BAX, DACT1, DRD3, F2RL1, GALR2, GPD1L, GSK3B, IL6, MLLT1, PAK2, PBLD, PDZD2, PROC]	[ABL1, ADAR, ADARB1, ADIPOQ, ADORA2A, ADRA2A, AHSG, AIDA, AKAP6, AKT1, AKT1S1, AMBP, ANKLE2, ANKRD26, ANKS1B, APC, APLP1, APOC1, APOE, ARRB1, ATPIF1, ATXN1, ATXN7, BAK1, BAX, BDKRB1, BDKRB2, BIRC3, BMP4, BMP7, C3orf33, CACTIN, CASP3, CAV1, CAV3, CBLC, CCNB1, CCR2, CD300A, CDA, CDK5RAP1, CDKN1A, CDKN1B, CDKN1C, CDKN2A, CDKN2B, CDKN2C, CDKN2D, CHORDC1, CHP1, CIB1, CNKSR3, CPEB2, CRIPAK, CSK, DAB2IP…	TRUE
GO:0040017	GO_BiologicalProcess_20.03.2014_19h52	positive regulation of locomotion	[2, 3, 4]	[Group10, Group11, Group118, Group119, Group120, Group142, Group166, Group167, Group45, Group58]	15	4.77707	6.91e-06	3.88e-05	{Group10=1.2002607743175824E-7, Group11=2.132543387188203E-7, Group118=3.176530271530492E-9, Group119=2.2841197826720155E-9, Group120=1.4194293858411877E-6, Group142=8.204962038584644E-8, Group166=3.2422056202259254E-8, Group167=1.5301469334743631E-7, Group45=2.4109385196732744E-9, Group58=5.473544344424906E-6}	{Group10=3.088671059243912E-7, Group11=5.019278947894185E-7, Group118=1.1567364951045E-8, Group119=9.184064959493729E-9, Group120=2.6857830536014633E-6, Group142=2.1692570869134744E-7, Group166=9.777276323493806E-8, Group167=3.738207065323444E-7, Group45=9.30622268593884E-9, Group58=9.266614548017605E-6}	[AGT, AGXT, C5, CBLL1, CCR4, F2RL1, F7, GLIPR2, HGF, IL6, NELL2, PRF1, PROC, RET, VTN]	[AAMP, ACVR1B, ADAM10, ADAM17, ADAM8, ADAM9, ADORA3, ADRA2A, AGER, AGT, AGXT, AIF1, AKT1, AKT2, ALOX12, AMOT, AMOTL1, ANGPT1, ANGPT4, ANGPTL3, ANXA3, APC, ARHGAP5, ARHGEF39, ARTN, AZU1, BAG4, BCAR1, BCL2, BDKRB1, BMP2, BMP4, BMPR2, BVES, C1QBP, C3AR1, C5, CALR, CAMK1D, CAPN7, CASR, CBLL1, CCBE1, CCL11, CCL19, CCL2, CCL21, CCL24, CCL26, CCL3, CCL4, CCL5, CCL7, CCR1, CCR2, CCR4, CCR5, CCR7, CD74, C…	TRUE
GO:0045936	GO_BiologicalProcess_20.03.2014_19h52	negative regulation of phosphate metabolic process	[5, 6, 7]	[Group122, Group23, Group62, Group66, Group80]	15	4.32277	2.25e-05	0.000102	{Group122=1.9604282972944688E-8, Group23=1.3899806059609592E-4, Group62=7.949811256819973E-5, Group66=2.3009124487516927E-4, Group80=7.10215672359524E-5}	{Group122=6.41292646403106E-8, Group23=1.7765977281487756E-4, Group62=1.0805025158917287E-4, Group66=2.846641683391517E-4, Group80=9.86126796873296E-5}	[AHSG, APOC1, BAX, DACT1, DRD3, F2RL1, GALR2, GPD1L, GSK3B, IL6, MLLT1, PAK2, PBLD, PDZD2, PROC]	[ABL1, ADAR, ADARB1, ADIPOQ, ADORA2A, ADRA2A, AHSG, AIDA, AKAP6, AKT1, AKT1S1, AMBP, ANKLE2, ANKRD26, ANKS1B, APC, APLP1, APOC1, APOE, ARRB1, ATPIF1, ATXN1, ATXN7, BAK1, BAX, BDKRB1, BDKRB2, BIRC3, BMP4, BMP7, C3orf33, CACTIN, CASP3, CAV1, CAV3, CBLC, CCNB1, CCR2, CD300A, CDA, CDK5RAP1, CDKN1A, CDKN1B, CDKN1C, CDKN2A, CDKN2B, CDKN2C, CDKN2D, CHORDC1, CHP1, CIB1, CNKSR3, CPEB2, CRIPAK, CSK, DAB2IP…	TRUE
GO:0055074	GO_BiologicalProcess_20.03.2014_19h52	calcium ion homeostasis	[8]	[Group147, Group165, Group2]	15	4.53172	1.29e-05	6.78e-05	{Group147=2.3070638142891178E-8, Group165=8.475803120474608E-7, Group2=1.719008893960108E-4}	{Group147=7.421055269296662E-8, Group165=1.7039895856787494E-6, Group2=2.1684229838843193E-4}	[BAX, C5, CASQ1, CCR4, CXCR4, DRD3, F2, F2RL1, GALR2, GPR12, GRIK5, KNG1, MICU1, MICU2, XCR1]	[ACKR2, ACKR4, ADCYAP1, ADCYAP1R1, ADM, ADRA1A, ADRA1D, AGTR1, AKAP6, ANK2, ANXA7, APOE, APP, ASPH, ATP1A2, ATP2A1, ATP2A2, ATP2B2, ATP2B4, ATP2C1, ATP6V1B1, ATP7B, AVP, AVPR1A, AVPR1B, BAK1, BAX, BBC3, BCAP31, BCL2, BDKRB1, BDKRB2, C1QTNF1, C3AR1, C5, C5AR1, CACNA1A, CACNA1C, CACNA1F, CACNB4, CALB1, CALB2, CALCA, CALCB, CALCR, CALM1, CALM2, CALM3, CALR, CAMK2D, CAPN3, CASQ1, CASQ2, CASR, CAV1, C…	FALSE
GO:0061135	GO_MolecularFunction_20.03.2014_19h52	endopeptidase regulator activity	[3]	[Group108, Group126, Group14, Group141, Group143, Group183]	15	8.42697	4.52e-09	6.99e-08	{Group108=6.908873597780928E-12, Group126=2.2271638790797867E-9, Group14=7.854460393087152E-8, Group141=1.6324639365864118E-11, Group143=1.0755182303832923E-11, Group183=1.9093120183054959E-10}	{Group108=3.3335315109292977E-10, Group126=9.344404970921714E-9, Group14=2.105431744258084E-7, Group141=4.500936282302536E-10, Group143=4.151500369279508E-10, Group183=1.75474866444267E-9}	[A2M, AGT, AGXT, AHSG, APLP2, C3, C5, ITIH6, KNG1, PROS1, PSME1, SERPINA1, SERPINC1, SERPINF2, WFDC2]	[A2M, A2ML1, ADRM1, AGT, AGXT, AHSG, AMBP, APLP2, APP, ARRB1, AVP, BIRC5, BIRC6, BIRC7, BST2, C3, C3P1, C4A, C4B, C5, CARD16, CARD17, CARD18, CAST, CD109, CD27, CD3EAP, COL28A1, COL4A3, COL6A3, COL7A1, CPAMD8, CRIM1, CST1, CST11, CST2, CST3, CST4, CST5, CST6, CST7, CST8, CST9, CST9L, CST9LP1, CSTA, CSTB, CSTL1, DPEP1, EPPIN, ERC2, FETUB, FURIN, GAS6, HMSD, HRG, IFNAR1, ITIH1, ITIH2, ITIH3, ITIH4,…	TRUE
GO:0072503	GO_BiologicalProcess_20.03.2014_19h52	cellular divalent inorganic cation homeostasis	[7, 8]	[Group147, Group165, Group2]	15	4.47761	1.49e-05	7.55e-05	{Group147=2.3070638142891178E-8, Group165=8.475803120474608E-7, Group2=1.719008893960108E-4}	{Group147=7.421055269296662E-8, Group165=1.7039895856787494E-6, Group2=2.1684229838843193E-4}	[BAX, C5, CASQ1, CCR4, CXCR4, DRD3, F2, F2RL1, GALR2, GPR12, GRIK5, KNG1, MICU1, MICU2, XCR1]	[ACKR2, ACKR4, ADCYAP1, ADCYAP1R1, ADM, ADRA1A, ADRA1D, AGTR1, AKAP6, ANK2, ANXA7, AP3D1, APOE, APP, ASPH, ATP1A2, ATP2A1, ATP2A2, ATP2B2, ATP2B4, ATP2C1, ATP7B, AVP, AVPR1A, AVPR1B, BAK1, BAX, BBC3, BCAP31, BCL2, BDKRB1, BDKRB2, C1QTNF1, C3AR1, C5, C5AR1, CACNA1A, CACNA1C, CACNA1F, CACNB4, CALB1, CALB2, CALCA, CALCB, CALCR, CALM1, CALM2, CALM3, CALR, CAMK2D, CAPN3, CASQ1, CASQ2, CASR, CAV1, CAV3…	FALSE
GO:0072507	GO_BiologicalProcess_20.03.2014_19h52	divalent inorganic cation homeostasis	[7]	[Group147, Group165, Group2]	15	4.29799	2.41e-05	0.000108	{Group147=2.3070638142891178E-8, Group165=8.475803120474608E-7, Group2=1.719008893960108E-4}	{Group147=7.421055269296662E-8, Group165=1.7039895856787494E-6, Group2=2.1684229838843193E-4}	[BAX, C5, CASQ1, CCR4, CXCR4, DRD3, F2, F2RL1, GALR2, GPR12, GRIK5, KNG1, MICU1, MICU2, XCR1]	[ACKR2, ACKR4, ADCYAP1, ADCYAP1R1, ADM, ADRA1A, ADRA1D, AGTR1, AKAP6, ANK2, ANXA7, AP3D1, APOE, APP, ASPH, ATP1A2, ATP2A1, ATP2A2, ATP2B2, ATP2B4, ATP2C1, ATP6V1B1, ATP7B, AVP, AVPR1A, AVPR1B, BAK1, BAX, BBC3, BCAP31, BCL2, BDKRB1, BDKRB2, C1QTNF1, C3AR1, C5, C5AR1, CACNA1A, CACNA1C, CACNA1F, CACNB4, CALB1, CALB2, CALCA, CALCB, CALCR, CALM1, CALM2, CALM3, CALR, CAMK2D, CAPN3, CASQ1, CASQ2, CASR, …	FALSE
GO:0002526	GO_BiologicalProcess_20.03.2014_19h52	acute inflammatory response	[5]	[Group108, Group130, Group14, Group141, Group143, Group146, Group148, Group157, Group175, Group186, Group187, Group41, Group44, Group56]	14	10.2941	1.1e-09	2.43e-08	{Group108=6.908873597780928E-12, Group130=6.742106728203125E-10, Group14=7.854460393087152E-8, Group141=1.6324639365864118E-11, Group143=1.0755182303832923E-11, Group146=1.3377980627964863E-10, Group148=4.919680045964872E-10, Group157=1.794525678219995E-7, Group175=2.591033297376151E-7, Group186=9.310986761783408E-11, Group187=4.442479610313181E-8, Group41=7.902458116052812E-9, Group44=4.33855717…	{Group108=3.3335315109292977E-10, Group130=3.827137054538833E-9, Group14=2.105431744258084E-7, Group141=4.500936282302536E-10, Group143=4.151500369279508E-10, Group146=1.2909751305986091E-9, Group148=3.164994162904068E-9, Group157=4.2758451345241854E-7, Group175=5.953207457066632E-7, Group186=1.1231377781401236E-9, Group187=1.2990887345309756E-7, Group41=2.8243970674040604E-8, Group44=4.186707673…	[A2M, AHSG, C3, C5, C8G, CFB, F2, FN1, HPR, IL6, PROS1, SERPINA1, SERPINF2, VTN]	[A2M, ACVR1, ADAM8, ADCYAP1, ADORA1, ADRA2A, AHSG, AKR1C1, ALOX5AP, ANO6, ANXA1, APCS, APOA2, APOL2, B4GALT1, C1QBP, C2, C3, C4A, C4B, C4BPA, C4BPB, C5, C6, C7, C8A, C8B, C8G, C9, CCM2, CCR7, CD163, CD46, CD55, CD59, CEBPA, CEBPB, CFB, CFH, CFI, CFP, CNR1, CNTN1, CR1, CRP, CSRP1, CTNNBIP1, CXCL10, CXCR2, DEAF1, DEFB1, DLC1, EDNRB, EHHADH, ELANE, F12, F2, F3, F8, FCER1A, FCER1G, FN1, GATA3, GSTP1,…	TRUE
GO:0002576	GO_BiologicalProcess_20.03.2014_19h52	platelet degranulation	[5, 6, 7, 8]	[Group115, Group130, Group14, Group148, Group184, Group31, Group41, Group56]	14	13.7255	2.21e-11	3.42e-09	{Group115=6.230718650616988E-10, Group130=6.742106728203125E-10, Group14=7.854460393087152E-8, Group148=4.919680045964872E-10, Group184=4.0028454758577926E-5, Group31=1.252636846199887E-10, Group41=7.902458116052812E-9, Group56=9.46785763559345E-10}	{Group115=3.757902186153371E-9, Group130=3.827137054538833E-9, Group14=2.105431744258084E-7, Group148=3.164994162904068E-9, Group184=5.8086404273725864E-5, Group31=1.2724153227188325E-9, Group41=2.8243970674040604E-8, Group56=4.685375701716759E-9}	[A2M, FGA, FGB, FN1, HGF, IL6, KNG1, PLG, PRF1, PROS1, SERPINA1, SERPINF2, TF, TTN]	[A2M, ABCC4, ACTN1, ACTN2, ACTN4, ALB, ALDOA, APOA1, APP, BRPF3, CALM1, CALM2, CALM3, CALU, CAP1, CD36, CD63, CD9, CFD, CFL1, CLU, DMTN, EGF, F13A1, F3, F5, F8, FCER1G, FGA, FGB, FGG, FIGF, FLNA, FN1, GAS6, HABP4, HGF, HRG, HSPA5, IGF1, IGF2, IL6, ITGA2B, ITGB3, KNG1, LAMP2, LEFTY2, LYN, MMRN1, MTCH1, NRG1, P2RX1, PDGFA, PDGFB, PECAM1, PF4, PFN1, PIKFYVE, PLEK, PLG, POTEKP, PPBP, PPIA, PRF1, PROS…	TRUE
GO:0004866	GO_MolecularFunction_20.03.2014_19h52	endopeptidase inhibitor activity	[4]	[Group108, Group126, Group14, Group141, Group143, Group148, Group183, Group44]	14	8.09248	2.51e-08	2.99e-07	{Group108=6.908873597780928E-12, Group126=2.2271638790797867E-9, Group14=7.854460393087152E-8, Group141=1.6324639365864118E-11, Group143=1.0755182303832923E-11, Group148=4.919680045964872E-10, Group183=1.9093120183054959E-10, Group44=4.3385571744453096E-12}	{Group108=3.3335315109292977E-10, Group126=9.344404970921714E-9, Group14=2.105431744258084E-7, Group141=4.500936282302536E-10, Group143=4.151500369279508E-10, Group148=3.164994162904068E-9, Group183=1.75474866444267E-9, Group44=4.1867076733397236E-10}	[A2M, AGT, AGXT, AHSG, APLP2, C3, C5, ITIH6, KNG1, PROS1, SERPINA1, SERPINC1, SERPINF2, WFDC2]	[A2M, A2ML1, AGT, AGXT, AHSG, AMBP, APLP2, APP, ARRB1, AVP, BIRC5, BIRC6, BIRC7, BST2, C3, C3P1, C4A, C4B, C5, CARD16, CARD17, CARD18, CAST, CD109, CD27, CD3EAP, COL28A1, COL4A3, COL6A3, COL7A1, CPAMD8, CRIM1, CST1, CST11, CST2, CST3, CST4, CST5, CST6, CST7, CST8, CST9, CST9L, CST9LP1, CSTA, CSTB, CSTL1, DPEP1, EPPIN, ERC2, FETUB, FURIN, GAS6, HMSD, HRG, IFNAR1, ITIH1, ITIH2, ITIH3, ITIH4, ITIH5,…	FALSE
GO:0030414	GO_MolecularFunction_20.03.2014_19h52	peptidase inhibitor activity	[3]	[Group108, Group126, Group14, Group141, Group143, Group148, Group183, Group44]	14	7.77778	4.15e-08	4.75e-07	{Group108=6.908873597780928E-12, Group126=2.2271638790797867E-9, Group14=7.854460393087152E-8, Group141=1.6324639365864118E-11, Group143=1.0755182303832923E-11, Group148=4.919680045964872E-10, Group183=1.9093120183054959E-10, Group44=4.3385571744453096E-12}	{Group108=3.3335315109292977E-10, Group126=9.344404970921714E-9, Group14=2.105431744258084E-7, Group141=4.500936282302536E-10, Group143=4.151500369279508E-10, Group148=3.164994162904068E-9, Group183=1.75474866444267E-9, Group44=4.1867076733397236E-10}	[A2M, AGT, AGXT, AHSG, APLP2, C3, C5, ITIH6, KNG1, PROS1, SERPINA1, SERPINC1, SERPINF2, WFDC2]	[A2M, A2ML1, AGT, AGXT, AHSG, AMBP, APLP2, APP, ARRB1, AVP, BIRC5, BIRC6, BIRC7, BST2, C3, C3P1, C4A, C4B, C5, CARD16, CARD17, CARD18, CAST, CD109, CD27, CD3EAP, COL28A1, COL4A3, COL6A3, COL7A1, CPAMD8, CRIM1, CST1, CST11, CST2, CST3, CST4, CST5, CST6, CST7, CST8, CST9, CST9L, CST9LP1, CSTA, CSTB, CSTL1, DPEP1, EPPIN, ERC2, FETUB, FURIN, GAS6, GPC3, HMSD, HRG, IFNAR1, ITIH1, ITIH2, ITIH3, ITIH4, …	FALSE
GO:0048863	GO_BiologicalProcess_20.03.2014_19h52	stem cell differentiation	[5]	[Group131, Group18, Group7, Group99]	14	4.4164	3.35e-05	0.000138	{Group131=1.518521476555801E-6, Group18=6.161694814331923E-6, Group7=1.0058180393347238E-6, Group99=4.345351522130331E-7}	{Group131=2.8453849026725204E-6, Group18=1.0164163240735566E-5, Group7=1.9608371877939564E-6, Group99=9.115791780121237E-7}	[A2M, BATF, DLL1, FOXA1, FRZB, GLIPR2, GSK3B, HGF, IL6, NELL2, PAX7, PBLD, PROC, RET]	[A2M, ACE, ACVR1, ADAM15, ALDH1A2, ALX1, AMELX, AMER1, APC, ASCL1, ASCL2, AXIN2, BAMBI, BATF, BCHE, BCL2, BCL9, BCL9L, BMP2, BMP4, BMP5, BMP7, BMPR1A, C21orf33, CDC73, CDON, CDX2, CFL1, CHD2, CITED2, CNOT1, CNOT2, CNOT3, COL1A1, CRB2, CREBBP, CTNNB1, CTR9, CYP26A1, CYP26C1, DAB2, DAB2IP, DICER1, DIS3L2, DLL1, DPPA2, ECE2, EDN1, EDN3, EDNRA, EDNRB, EFNA1, EFNB1, EIF2AK2, ELL3, EOMES, EPB41L5, EPCA…	TRUE
GO:0050727	GO_BiologicalProcess_20.03.2014_19h52	regulation of inflammatory response	[4, 5, 6]	[Group102, Group108, Group109, Group110, Group126, Group14, Group141, Group143, Group146, Group148, Group157, Group175, Group187, Group44, Group45, Group78, Group81]	14	5.64516	2.07e-06	1.3e-05	{Group102=9.733226098577157E-11, Group108=6.908873597780928E-12, Group109=3.70731357626618E-10, Group110=2.3018972490782938E-9, Group126=2.2271638790797867E-9, Group14=7.854460393087152E-8, Group141=1.6324639365864118E-11, Group143=1.0755182303832923E-11, Group146=1.3377980627964863E-10, Group148=4.919680045964872E-10, Group157=1.794525678219995E-7, Group175=2.591033297376151E-7, Group187=4.44247…	{Group102=1.1050074335443478E-9, Group108=3.3335315109292977E-10, Group109=2.751967385459126E-9, Group110=9.066656511675728E-9, Group126=9.344404970921714E-9, Group14=2.105431744258084E-7, Group141=4.500936282302536E-10, Group143=4.151500369279508E-10, Group146=1.2909751305986091E-9, Group148=3.164994162904068E-9, Group157=4.2758451345241854E-7, Group175=5.953207457066632E-7, Group187=1.299088734…	[A2M, AGT, AGXT, AHSG, C3, C5, C8G, CFB, FOXP3, IL12B, IL6, PROS1, SERPINC1, VTN]	[A2M, ABR, ACE2, ACP5, ADA, ADAM8, ADAMTS12, ADCYAP1, ADIPOQ, ADORA1, ADORA2A, ADORA2B, ADORA3, AGT, AGTR1, AGXT, AHSG, AKR1C1, ALOX5AP, ANKRD42, ANXA1, AOAH, APOA1, APOD, APOE, BCL6, BCR, BIRC2, BIRC3, BRD4, C1QBP, C1QTNF3, C2, C3, C4A, C4B, C4BPA, C4BPB, C5, C6, C7, C8A, C8B, C8G, C9, CALCA, CALCRL, CASP1, CASP12, CASP4, CASP5, CCL24, CCL3, CCL5, CCM2, CCR2, CCR7, CD276, CD28, CD46, CD47, CD55,…	TRUE
GO:0052547	GO_BiologicalProcess_20.03.2014_19h52	regulation of peptidase activity	[5, 6]	[Group108, Group110, Group126, Group135, Group14, Group143, Group155, Group172, Group173, Group183, Group41, Group56]	14	4.43038	3.24e-05	0.000137	{Group108=6.908873597780928E-12, Group110=2.3018972490782938E-9, Group126=2.2271638790797867E-9, Group135=1.5576823098765463E-11, Group14=7.854460393087152E-8, Group143=1.0755182303832923E-11, Group155=5.721543983334372E-6, Group172=9.816439569222053E-7, Group173=1.1040413153914426E-8, Group183=1.9093120183054959E-10, Group41=7.902458116052812E-9, Group56=9.46785763559345E-10}	{Group108=3.3335315109292977E-10, Group110=9.066656511675728E-9, Group126=9.344404970921714E-9, Group135=5.010544763436224E-10, Group14=2.105431744258084E-7, Group143=4.151500369279508E-10, Group155=9.519465420547705E-6, Group172=1.933237588632506E-6, Group173=3.8741813431008805E-8, Group183=1.75474866444267E-9, Group41=2.8243970674040604E-8, Group56=4.685375701716759E-9}	[A2M, AGT, AGXT, BAX, HGF, IL6, PAK2, PROS1, RET, SERPINA1, SERPINC1, SERPINF2, VTN, WFDC2]	[A2M, A2ML1, ACER2, ACVR1C, ADORA2A, ADRM1, AGT, AGXT, AIFM1, AIM2, AKIRIN2, AKT1, ALOX12, AMBP, ANP32B, ANXA8, ANXA8L1, ANXA8L2, APAF1, APOPT1, APP, AQP1, ARL6IP5, ASPH, AVP, BAD, BAK1, BAX, BBC3, BCAP31, BCL10, BCL2L10, BCL2L11, BCL2L12, BCL2L13, BID, BIRC2, BIRC3, BIRC5, BIRC6, BIRC7, BOK, BST2, CARD8, CASP1, CASP2, CASP3, CASP7, CASP8, CASP8AP2, CASP9, CAST, CAV1, CCK, CD27, CD3EAP, CD44, CDH…	TRUE
GO:0052548	GO_BiologicalProcess_20.03.2014_19h52	regulation of endopeptidase activity	[6, 7]	[Group108, Group110, Group126, Group135, Group14, Group143, Group155, Group172, Group173, Group183, Group41, Group56]	14	4.53074	2.53e-05	0.000112	{Group108=6.908873597780928E-12, Group110=2.3018972490782938E-9, Group126=2.2271638790797867E-9, Group135=1.5576823098765463E-11, Group14=7.854460393087152E-8, Group143=1.0755182303832923E-11, Group155=5.721543983334372E-6, Group172=9.816439569222053E-7, Group173=1.1040413153914426E-8, Group183=1.9093120183054959E-10, Group41=7.902458116052812E-9, Group56=9.46785763559345E-10}	{Group108=3.3335315109292977E-10, Group110=9.066656511675728E-9, Group126=9.344404970921714E-9, Group135=5.010544763436224E-10, Group14=2.105431744258084E-7, Group143=4.151500369279508E-10, Group155=9.519465420547705E-6, Group172=1.933237588632506E-6, Group173=3.8741813431008805E-8, Group183=1.75474866444267E-9, Group41=2.8243970674040604E-8, Group56=4.685375701716759E-9}	[A2M, AGT, AGXT, BAX, HGF, IL6, PAK2, PROS1, RET, SERPINA1, SERPINC1, SERPINF2, VTN, WFDC2]	[A2M, A2ML1, ACER2, ACVR1C, ADORA2A, ADRM1, AGT, AGXT, AIFM1, AIM2, AKIRIN2, AKT1, ALOX12, AMBP, ANP32B, ANXA8, ANXA8L1, ANXA8L2, APAF1, APOPT1, APP, AQP1, ARL6IP5, ASPH, AVP, BAD, BAK1, BAX, BBC3, BCAP31, BCL10, BCL2L10, BCL2L11, BCL2L12, BCL2L13, BID, BIRC2, BIRC3, BIRC5, BIRC6, BIRC7, BOK, BST2, CARD8, CASP1, CASP2, CASP3, CASP7, CASP8, CASP8AP2, CASP9, CAST, CCK, CD27, CD3EAP, CD44, CDH1, CDK…	TRUE
GO:0002697	GO_BiologicalProcess_20.03.2014_19h52	regulation of immune effector process	[3, 4]	[Group103, Group108, Group141, Group143, Group146, Group157, Group175, Group176, Group187, Group44, Group45]	13	4.59364	4.28e-05	0.000168	{Group103=3.119427180587338E-8, Group108=6.908873597780928E-12, Group141=1.6324639365864118E-11, Group143=1.0755182303832923E-11, Group146=1.3377980627964863E-10, Group157=1.794525678219995E-7, Group175=2.591033297376151E-7, Group176=1.5105574990945257E-7, Group187=4.442479610313181E-8, Group44=4.3385571744453096E-12, Group45=2.4109385196732744E-9}	{Group103=9.556340410370734E-8, Group108=3.3335315109292977E-10, Group141=4.500936282302536E-10, Group143=4.151500369279508E-10, Group146=1.2909751305986091E-9, Group157=4.2758451345241854E-7, Group175=5.953207457066632E-7, Group176=3.7862025626654995E-7, Group187=1.2990887345309756E-7, Group44=4.1867076733397236E-10, Group45=9.30622268593884E-9}	[A2M, C3, C5, C8G, CFB, F2RL1, FOXP3, FYN, IL12B, IL6, PAK2, PROS1, VTN]	[A2M, ABCB9, ABR, ADORA2B, ADORA3, AIM2, AKR1C1, AMH, AP1B1, AP1G1, AP1M1, AP1M2, AP1S1, AP1S2, AP1S3, AP2A1, AP2A2, AP2B1, AP2M1, AP2S1, APOA1, APOA2, APOBEC3F, APOBEC3G, ARF1, ARF1P1, ARRB2, ATG5, ATP6V1H, AZGP1, B2M, BCL10, BCL6, BCR, BIRC2, BIRC3, BST2, BTK, C19orf10, C1QBP, C2, C3, C4A, C4B, C4BPA, C4BPB, C5, C6, C7, C8A, C8B, C8G, C9, CADM1, CCL19, CCL2, CCR2, CD226, CD247, CD28, CD300A, CD…	TRUE
GO:0030141	GO_CellularComponent_20.03.2014_19h52	secretory granule	[3, 4, 5, 6, 7, 8, 9]	[Group115, Group130, Group14, Group148, Group184, Group31, Group37, Group41, Group56]	13	4.20712	0.000104	0.000351	{Group115=6.230718650616988E-10, Group130=6.742106728203125E-10, Group14=7.854460393087152E-8, Group148=4.919680045964872E-10, Group184=4.0028454758577926E-5, Group31=1.252636846199887E-10, Group37=3.476988049028066E-8, Group41=7.902458116052812E-9, Group56=9.46785763559345E-10}	{Group115=3.757902186153371E-9, Group130=3.827137054538833E-9, Group14=2.105431744258084E-7, Group148=3.164994162904068E-9, Group184=5.8086404273725864E-5, Group31=1.2724153227188325E-9, Group37=1.0323979899421794E-7, Group41=2.8243970674040604E-8, Group56=4.685375701716759E-9}	[A2M, BRCA2, FGA, FGB, FN1, HGF, IL6, KNG1, PLG, PROS1, SERPINA1, SERPINF2, TF]	[A2M, ABCA3, ABCC4, ACPP, ACR, ACRBP, ACRV1, ACTN1, ACTN2, ACTN4, ADAM15, ADAM8, AKAP3, ALB, ALDOA, ANGPTL6, ANXA11, ANXA3, ANXA7, APOA1, APP, ARC, ARSA, ASTL, ATP6V0A2, ATP6V1E2, ATP7A, ATP8A1, ATP8B3, AVP, AZU1, BMF, BRCA2, BSG, C1QTNF1, CA4, CALR, CAMP, CAPN11, CAPZA3, CAPZB, CARTPT, CASC5, CATSPER3, CATSPER4, CAV1, CAV2, CCT6A, CD36, CD46, CD63, CD9, CDC42, CFD, CHAMP1, CHGA, CHGB, CLCA1, CLK…	FALSE
GO:0030335	GO_BiologicalProcess_20.03.2014_19h52	positive regulation of cell migration	[4, 5, 6, 7]	[Group10, Group11, Group110, Group118, Group135, Group142, Group166, Group167, Group172, Group18, Group20, Group45, Group58, Group99]	13	4.43686	6.11e-05	0.00023	{Group10=1.2002607743175824E-7, Group11=2.132543387188203E-7, Group110=2.3018972490782938E-9, Group118=3.176530271530492E-9, Group135=1.5576823098765463E-11, Group142=8.204962038584644E-8, Group166=3.2422056202259254E-8, Group167=1.5301469334743631E-7, Group172=9.816439569222053E-7, Group18=6.161694814331923E-6, Group20=2.202738176232159E-9, Group45=2.4109385196732744E-9, Group58=5.47354434442490…	{Group10=3.088671059243912E-7, Group11=5.019278947894185E-7, Group110=9.066656511675728E-9, Group118=1.1567364951045E-8, Group135=5.010544763436224E-10, Group142=2.1692570869134744E-7, Group166=9.777276323493806E-8, Group167=3.738207065323444E-7, Group172=1.933237588632506E-6, Group18=1.0164163240735566E-5, Group20=9.447299289173483E-9, Group45=9.30622268593884E-9, Group58=9.266614548017605E-6, G…	[AGT, AGXT, CBLL1, F2RL1, F7, GLIPR2, HGF, IL6, NELL2, PRF1, PROC, RET, VTN]	[AAMP, ACVR1B, ADAM10, ADAM17, ADAM8, ADAM9, ADORA3, ADRA2A, AGT, AGXT, AIF1, AKT1, ALOX12, AMOT, AMOTL1, ANGPT1, ANGPT4, ANGPTL3, ANXA3, APC, ARHGAP5, ARHGEF39, BAG4, BCAR1, BCL2, BDKRB1, BMP2, BMP4, BMPR2, C1QBP, C3AR1, CALR, CAMK1D, CAPN7, CBLL1, CCBE1, CCL11, CCL19, CCL2, CCL21, CCL24, CCL26, CCL3, CCL4, CCL5, CCL7, CCR1, CCR2, CCR5, CCR7, CD74, CDH13, CEMIP, CGA, CHGA, CIB1, CMKLR1, CNTN1, C…	TRUE
GO:0031983	GO_CellularComponent_20.03.2014_19h52	vesicle lumen	[3, 4]	[Group115, Group130, Group14, Group141, Group148, Group184, Group186, Group31, Group41, Group56]	13	14.1304	8.03e-11	3.1e-09	{Group115=6.230718650616988E-10, Group130=6.742106728203125E-10, Group14=7.854460393087152E-8, Group141=1.6324639365864118E-11, Group148=4.919680045964872E-10, Group184=4.0028454758577926E-5, Group186=9.310986761783408E-11, Group31=1.252636846199887E-10, Group41=7.902458116052812E-9, Group56=9.46785763559345E-10}	{Group115=3.757902186153371E-9, Group130=3.827137054538833E-9, Group14=2.105431744258084E-7, Group141=4.500936282302536E-10, Group148=3.164994162904068E-9, Group184=5.8086404273725864E-5, Group186=1.1231377781401236E-9, Group31=1.2724153227188325E-9, Group41=2.8243970674040604E-8, Group56=4.685375701716759E-9}	[A2M, FGA, FGB, FN1, HGF, HPR, IL6, KNG1, PLG, PROS1, SERPINA1, SERPINF2, TF]	[A2M, ACTN1, ACTN2, ACTN4, ADA, ALB, ALDOA, APOA1, APOB, APOE, APP, C1QTNF1, CALR, CFD, CLU, DBH, DEFA1, DEFA1A3, DEFA1B, DEFA3, DEFA5, DLC1, EGF, F13A1, F3, F5, F8, FASLG, FGA, FGB, FGG, FIGF, FN1, GAS6, GCG, GHRL, GIP, GNAI2, HBA1, HBB, HGF, HP, HPR, HPX, HRG, HSP90AA1, HSP90B1, HSPH1, HYOU1, IGF1, IGF2, IL6, INS, KNG1, KRT89P, LEFTY2, LTF, MMRN1, NRG1, PCSK1, PCSK2, PDGFA, PDGFB, PF4, PIKFYVE,…	TRUE
GO:0051272	GO_BiologicalProcess_20.03.2014_19h52	positive regulation of cellular component movement	[3, 4, 5]	[Group10, Group11, Group110, Group118, Group135, Group142, Group166, Group167, Group172, Group18, Group20, Group45, Group58, Group99]	13	4.2623	9.17e-05	0.000318	{Group10=1.2002607743175824E-7, Group11=2.132543387188203E-7, Group110=2.3018972490782938E-9, Group118=3.176530271530492E-9, Group135=1.5576823098765463E-11, Group142=8.204962038584644E-8, Group166=3.2422056202259254E-8, Group167=1.5301469334743631E-7, Group172=9.816439569222053E-7, Group18=6.161694814331923E-6, Group20=2.202738176232159E-9, Group45=2.4109385196732744E-9, Group58=5.47354434442490…	{Group10=3.088671059243912E-7, Group11=5.019278947894185E-7, Group110=9.066656511675728E-9, Group118=1.1567364951045E-8, Group135=5.010544763436224E-10, Group142=2.1692570869134744E-7, Group166=9.777276323493806E-8, Group167=3.738207065323444E-7, Group172=1.933237588632506E-6, Group18=1.0164163240735566E-5, Group20=9.447299289173483E-9, Group45=9.30622268593884E-9, Group58=9.266614548017605E-6, G…	[AGT, AGXT, CBLL1, F2RL1, F7, GLIPR2, HGF, IL6, NELL2, PRF1, PROC, RET, VTN]	[AAMP, ACTN4, ACVR1B, ADAM10, ADAM17, ADAM8, ADAM9, ADORA3, ADRA2A, AGT, AGXT, AIF1, AKT1, AKT2, ALOX12, AMOT, AMOTL1, ANGPT1, ANGPT4, ANGPTL3, ANXA3, APC, ARHGAP5, ARHGEF39, BAG4, BCAR1, BCL2, BCL6, BDKRB1, BMP2, BMP4, BMPR2, C1QBP, C3AR1, CALR, CAMK1D, CAPN7, CBLL1, CCBE1, CCL11, CCL19, CCL2, CCL21, CCL24, CCL26, CCL3, CCL4, CCL5, CCL7, CCR1, CCR2, CCR5, CCR7, CD74, CDH13, CEMIP, CGA, CHGA, CIB…	TRUE
GO:0051346	GO_BiologicalProcess_20.03.2014_19h52	negative regulation of hydrolase activity	[5, 6]	[Group108, Group110, Group126, Group130, Group135, Group14, Group143, Group172, Group183, Group31, Group34, Group41, Group56]	13	4.31894	8.03e-05	0.000288	{Group108=6.908873597780928E-12, Group110=2.3018972490782938E-9, Group126=2.2271638790797867E-9, Group130=6.742106728203125E-10, Group135=1.5576823098765463E-11, Group14=7.854460393087152E-8, Group143=1.0755182303832923E-11, Group172=9.816439569222053E-7, Group183=1.9093120183054959E-10, Group31=1.252636846199887E-10, Group34=4.120921583095192E-6, Group41=7.902458116052812E-9, Group56=9.467857635…	{Group108=3.3335315109292977E-10, Group110=9.066656511675728E-9, Group126=9.344404970921714E-9, Group130=3.827137054538833E-9, Group135=5.010544763436224E-10, Group14=2.105431744258084E-7, Group143=4.151500369279508E-10, Group172=1.933237588632506E-6, Group183=1.75474866444267E-9, Group31=1.2724153227188325E-9, Group34=7.101230942297965E-6, Group41=2.8243970674040604E-8, Group56=4.685375701716759…	[A2M, AGT, AGXT, APOC1, HGF, IL6, PAK2, PROS1, SERPINA1, SERPINC1, SERPINF2, VTN, WFDC2]	[A2M, ADCYAP1, ADORA2A, AGT, AGXT, AIP, AKT1, AMBP, AMOT, ANGPTL3, ANGPTL4, ANXA8, ANXA8L1, ANXA8L2, APOA1, APOA2, APOC1, APOC3, APP, AQP1, ARFGEF1, ARL2, ARRB1, ARRB2, ATPIF1, AURKAIP1, AVP, BAG4, BCL2L12, BICD1, BIRC5, BIRC6, BIRC7, BST2, CAMSAP3, CASC5, CAST, CCDC8, CD27, CD2BP2, CD3EAP, CD44, CDKN2D, CEP192, CHORDC1, CHP1, CMYA5, CNST, COL4A3, CPEB2, CR1, CRY2, CRYAA, CRYAB, CSNK2A1, CSNK2A2,…	FALSE
GO:0060205	GO_CellularComponent_20.03.2014_19h52	cytoplasmic membrane-bounded vesicle lumen	[4, 5, 6, 7, 8, 9]	[Group115, Group130, Group14, Group141, Group148, Group184, Group186, Group31, Group41, Group56]	13	14.1304	8.03e-11	3.1e-09	{Group115=6.230718650616988E-10, Group130=6.742106728203125E-10, Group14=7.854460393087152E-8, Group141=1.6324639365864118E-11, Group148=4.919680045964872E-10, Group184=4.0028454758577926E-5, Group186=9.310986761783408E-11, Group31=1.252636846199887E-10, Group41=7.902458116052812E-9, Group56=9.46785763559345E-10}	{Group115=3.757902186153371E-9, Group130=3.827137054538833E-9, Group14=2.105431744258084E-7, Group141=4.500936282302536E-10, Group148=3.164994162904068E-9, Group184=5.8086404273725864E-5, Group186=1.1231377781401236E-9, Group31=1.2724153227188325E-9, Group41=2.8243970674040604E-8, Group56=4.685375701716759E-9}	[A2M, FGA, FGB, FN1, HGF, HPR, IL6, KNG1, PLG, PROS1, SERPINA1, SERPINF2, TF]	[A2M, ACTN1, ACTN2, ACTN4, ADA, ALB, ALDOA, APOA1, APOB, APOE, APP, C1QTNF1, CALR, CFD, CLU, DBH, DEFA1, DEFA1A3, DEFA1B, DEFA3, DEFA5, DLC1, EGF, F13A1, F3, F5, F8, FASLG, FGA, FGB, FGG, FIGF, FN1, GAS6, GCG, GHRL, GIP, GNAI2, HBA1, HBB, HGF, HP, HPR, HPX, HRG, HSP90AA1, HSP90B1, HSPH1, HYOU1, IGF1, IGF2, IL6, INS, KNG1, KRT89P, LEFTY2, LTF, MMRN1, NRG1, PCSK1, PCSK2, PDGFA, PDGFB, PF4, PIKFYVE,…	TRUE
GO:0072376	GO_BiologicalProcess_20.03.2014_19h52	protein activation cascade	[2, 3, 4, 5]	[Group108, Group141, Group143, Group146, Group148, Group157, Group158, Group175, Group187, Group192, Group24, Group44]	13	6.19048	1.74e-06	1.2e-05	{Group108=6.908873597780928E-12, Group141=1.6324639365864118E-11, Group143=1.0755182303832923E-11, Group146=1.3377980627964863E-10, Group148=4.919680045964872E-10, Group157=1.794525678219995E-7, Group158=4.432697314755446E-10, Group175=2.591033297376151E-7, Group187=4.442479610313181E-8, Group192=3.921247101239998E-6, Group24=8.641684258164836E-10, Group44=4.3385571744453096E-12}	{Group108=3.3335315109292977E-10, Group141=4.500936282302536E-10, Group143=4.151500369279508E-10, Group146=1.2909751305986091E-9, Group148=3.164994162904068E-9, Group157=4.2758451345241854E-7, Group158=3.168557710177041E-9, Group175=5.953207457066632E-7, Group187=1.2990887345309756E-7, Group192=6.880006277630178E-6, Group24=4.389065952173193E-9, Group44=4.1867076733397236E-10}	[A2M, C3, C5, C8G, CFB, F2, F7, F9, GP9, KNG1, PROS1, SERPINC1, VTN]	[A2M, AKR1C1, APOH, C1QA, C1QB, C1QBP, C1QC, C1R, C1RL, C1S, C2, C3, C4A, C4B, C4BPA, C4BPB, C5, C6, C7, C8A, C8B, C8G, C9, CD46, CD55, CD59, CFB, CFD, CFH, CFHR1, CFHR5, CFI, CFP, CLU, CNTN1, CR1, CR2, CRP, CSRP1, CXCL10, F10, F11, F12, F2, F3, F7, F8, F9, FAM110A, FCN1, FCN2, FCN3, GP1BA, GP1BB, GP5, GP9, HNRNPC, HV101_HUMAN, HV102_HUMAN, HV104_HUMAN, HV105_HUMAN, HV106_HUMAN, HV107_HUMAN, HV20…	FALSE
GO:2000147	GO_BiologicalProcess_20.03.2014_19h52	positive regulation of cell motility	[3, 4, 5, 6]	[Group10, Group11, Group110, Group118, Group135, Group142, Group166, Group167, Group172, Group18, Group20, Group45, Group58, Group99]	13	4.34783	7.51e-05	0.000273	{Group10=1.2002607743175824E-7, Group11=2.132543387188203E-7, Group110=2.3018972490782938E-9, Group118=3.176530271530492E-9, Group135=1.5576823098765463E-11, Group142=8.204962038584644E-8, Group166=3.2422056202259254E-8, Group167=1.5301469334743631E-7, Group172=9.816439569222053E-7, Group18=6.161694814331923E-6, Group20=2.202738176232159E-9, Group45=2.4109385196732744E-9, Group58=5.47354434442490…	{Group10=3.088671059243912E-7, Group11=5.019278947894185E-7, Group110=9.066656511675728E-9, Group118=1.1567364951045E-8, Group135=5.010544763436224E-10, Group142=2.1692570869134744E-7, Group166=9.777276323493806E-8, Group167=3.738207065323444E-7, Group172=1.933237588632506E-6, Group18=1.0164163240735566E-5, Group20=9.447299289173483E-9, Group45=9.30622268593884E-9, Group58=9.266614548017605E-6, G…	[AGT, AGXT, CBLL1, F2RL1, F7, GLIPR2, HGF, IL6, NELL2, PRF1, PROC, RET, VTN]	[AAMP, ACVR1B, ADAM10, ADAM17, ADAM8, ADAM9, ADORA3, ADRA2A, AGT, AGXT, AIF1, AKT1, AKT2, ALOX12, AMOT, AMOTL1, ANGPT1, ANGPT4, ANGPTL3, ANXA3, APC, ARHGAP5, ARHGEF39, BAG4, BCAR1, BCL2, BDKRB1, BMP2, BMP4, BMPR2, C1QBP, C3AR1, CALR, CAMK1D, CAPN7, CBLL1, CCBE1, CCL11, CCL19, CCL2, CCL21, CCL24, CCL26, CCL3, CCL4, CCL5, CCL7, CCR1, CCR2, CCR5, CCR7, CD74, CDH13, CEMIP, CGA, CHGA, CIB1, CMKLR1, CN…	TRUE
GO:0010466	GO_BiologicalProcess_20.03.2014_19h52	negative regulation of peptidase activity	[6, 7]	[Group108, Group110, Group126, Group130, Group135, Group14, Group141, Group143, Group172, Group183, Group31, Group34, Group41, Group56, Group95]	12	6.81818	1.6e-06	1.18e-05	{Group108=6.908873597780928E-12, Group110=2.3018972490782938E-9, Group126=2.2271638790797867E-9, Group130=6.742106728203125E-10, Group135=1.5576823098765463E-11, Group14=7.854460393087152E-8, Group141=1.6324639365864118E-11, Group143=1.0755182303832923E-11, Group172=9.816439569222053E-7, Group183=1.9093120183054959E-10, Group31=1.252636846199887E-10, Group34=4.120921583095192E-6, Group41=7.902458…	{Group108=3.3335315109292977E-10, Group110=9.066656511675728E-9, Group126=9.344404970921714E-9, Group130=3.827137054538833E-9, Group135=5.010544763436224E-10, Group14=2.105431744258084E-7, Group141=4.500936282302536E-10, Group143=4.151500369279508E-10, Group172=1.933237588632506E-6, Group183=1.75474866444267E-9, Group31=1.2724153227188325E-9, Group34=7.101230942297965E-6, Group41=2.82439706740406…	[A2M, AGT, AGXT, HGF, IL6, PAK2, PROS1, SERPINA1, SERPINC1, SERPINF2, VTN, WFDC2]	[A2M, ADORA2A, AGT, AGXT, AKT1, AMBP, ANXA8, ANXA8L1, ANXA8L2, APP, AQP1, AVP, BCL2L12, BIRC5, BIRC6, BIRC7, BST2, CAST, CD27, CD3EAP, CD44, CDKN2D, COL4A3, CR1, CRYAA, CRYAB, CSNK2A1, CSNK2A2, CST1, CST2, CST3, CST5, CST6, CST7, CST8, CSTA, CSTB, DDX3X, DHCR24, DNAJA3, DNAJB6, DPEP1, ECM1, EPPIN, ERC2, FABP1, FETUB, FNIP1, FURIN, GAS6, GNPDA1, GPI, GPX1, HERPUD1, HGF, IFI16, IFI6, IFNAR1, IGBP1,…	TRUE
GO:0010951	GO_BiologicalProcess_20.03.2014_19h52	negative regulation of endopeptidase activity	[7, 8]	[Group108, Group110, Group126, Group130, Group135, Group14, Group141, Group143, Group172, Group183, Group31, Group34, Group41, Group56, Group95]	12	6.89655	1.42e-06	1.07e-05	{Group108=6.908873597780928E-12, Group110=2.3018972490782938E-9, Group126=2.2271638790797867E-9, Group130=6.742106728203125E-10, Group135=1.5576823098765463E-11, Group14=7.854460393087152E-8, Group141=1.6324639365864118E-11, Group143=1.0755182303832923E-11, Group172=9.816439569222053E-7, Group183=1.9093120183054959E-10, Group31=1.252636846199887E-10, Group34=4.120921583095192E-6, Group41=7.902458…	{Group108=3.3335315109292977E-10, Group110=9.066656511675728E-9, Group126=9.344404970921714E-9, Group130=3.827137054538833E-9, Group135=5.010544763436224E-10, Group14=2.105431744258084E-7, Group141=4.500936282302536E-10, Group143=4.151500369279508E-10, Group172=1.933237588632506E-6, Group183=1.75474866444267E-9, Group31=1.2724153227188325E-9, Group34=7.101230942297965E-6, Group41=2.82439706740406…	[A2M, AGT, AGXT, HGF, IL6, PAK2, PROS1, SERPINA1, SERPINC1, SERPINF2, VTN, WFDC2]	[A2M, ADORA2A, AGT, AGXT, AKT1, AMBP, ANXA8, ANXA8L1, ANXA8L2, APP, AQP1, AVP, BCL2L12, BIRC5, BIRC6, BIRC7, BST2, CAST, CD27, CD3EAP, CD44, CDKN2D, COL4A3, CR1, CRYAA, CRYAB, CSNK2A1, CSNK2A2, CST1, CST2, CST3, CST5, CST6, CST7, CST8, CSTA, CSTB, DDX3X, DHCR24, DNAJA3, DNAJB6, DPEP1, ERC2, FABP1, FETUB, FNIP1, FURIN, GAS6, GNPDA1, GPI, GPX1, HERPUD1, HGF, IFI16, IFI6, IFNAR1, IGBP1, IL24, IL6, I…	TRUE
GO:0030193	GO_BiologicalProcess_20.03.2014_19h52	regulation of blood coagulation	[4, 5, 6]	[Group115, Group117, Group123, Group146, Group158, Group159, Group160, Group24, Group44, Group63, Group69]	12	15.5844	1.34e-10	4.6e-09	{Group115=6.230718650616988E-10, Group117=3.052014714709427E-11, Group123=7.273049592918736E-10, Group146=1.3377980627964863E-10, Group158=4.432697314755446E-10, Group159=5.197260620757299E-11, Group160=1.3115796384487E-7, Group24=8.641684258164836E-10, Group44=4.3385571744453096E-12, Group63=8.546468261268179E-8, Group69=5.1510748822145064E-8}	{Group115=3.757902186153371E-9, Group117=5.890388399389194E-10, Group123=4.010567346952331E-9, Group146=1.2909751305986091E-9, Group158=3.168557710177041E-9, Group159=7.71593307543199E-10, Group160=3.3307219765868303E-7, Group24=4.389065952173193E-9, Group44=4.1867076733397236E-10, Group63=2.2290113167902144E-7, Group69=1.4838170929364177E-7}	[CD34, F2, F2RL1, F7, KNG1, PLAUR, PLG, PROC, PROS1, SERPINC1, SERPINF2, VTN]	[ALOX12, ANO6, ANXA2, APOE, APOH, C1QTNF1, CAV1, CD34, CD36, CEL, CNTN1, CPB2, CYP4F12, CYP4F2, DMTN, EDN1, ENPP4, F11, F12, F2, F2R, F2RL1, F3, F7, FAP, FCER1G, FOXA2, GLMN, GP1BA, GP5, HPSE, HRG, KLKB1, KNG1, KRT1, LYN, NANOS3, NFE2L2, NOS3, NR4A3, NRG1, PDGFA, PDGFB, PDGFRA, PDPN, PLAT, PLAU, PLAUR, PLEK, PLG, PRKCA, PRKCD, PRKCQ, PRKG1, PROC, PROS1, PTPRJ, SELP, SEPP1, SERPINB2, SERPINC1, SER…	TRUE
GO:0034774	GO_CellularComponent_20.03.2014_19h52	secretory granule lumen	[4, 5, 6, 7, 8, 9, 10]	[Group115, Group126, Group130, Group14, Group141, Group148, Group184, Group31, Group41, Group56]	12	16.6667	5.91e-11	2.61e-09	{Group115=6.230718650616988E-10, Group126=2.2271638790797867E-9, Group130=6.742106728203125E-10, Group14=7.854460393087152E-8, Group141=1.6324639365864118E-11, Group148=4.919680045964872E-10, Group184=4.0028454758577926E-5, Group31=1.252636846199887E-10, Group41=7.902458116052812E-9, Group56=9.46785763559345E-10}	{Group115=3.757902186153371E-9, Group126=9.344404970921714E-9, Group130=3.827137054538833E-9, Group14=2.105431744258084E-7, Group141=4.500936282302536E-10, Group148=3.164994162904068E-9, Group184=5.8086404273725864E-5, Group31=1.2724153227188325E-9, Group41=2.8243970674040604E-8, Group56=4.685375701716759E-9}	[A2M, FGA, FGB, FN1, HGF, IL6, KNG1, PLG, PROS1, SERPINA1, SERPINF2, TF]	[A2M, ACTN1, ACTN2, ACTN4, ALB, ALDOA, APOA1, APP, C1QTNF1, CFD, CLU, DBH, DEFA1, DEFA1A3, DEFA1B, DEFA3, DEFA5, EGF, F13A1, F3, F5, F8, FGA, FGB, FGG, FIGF, FN1, GAS6, GCG, GHRL, GIP, GNAI2, HGF, HRG, IGF1, IGF2, IL6, INS, KNG1, LEFTY2, MMRN1, NRG1, PCSK1, PCSK2, PDGFA, PDGFB, PF4, PIKFYVE, PLG, POMC, PPBP, PROS1, SCG3, SERPINA1, SERPINE1, SERPINF2, SERPING1, SGCG, SOS1, SPARC, SRGN, TF, TGFB1, …	TRUE
GO:0042326	GO_BiologicalProcess_20.03.2014_19h52	negative regulation of phosphorylation	[6, 7, 8]	[Group23, Group50, Group62, Group66, Group80]	12	4.0678	0.000262	0.000736	{Group23=1.3899806059609592E-4, Group50=2.1282345646110646E-6, Group62=7.949811256819973E-5, Group66=2.3009124487516927E-4, Group80=7.10215672359524E-5}	{Group23=1.7765977281487756E-4, Group50=3.874993122357882E-6, Group62=1.0805025158917287E-4, Group66=2.846641683391517E-4, Group80=9.86126796873296E-5}	[AHSG, BAX, DACT1, F2RL1, GPD1L, GSK3B, IL6, MLLT1, PAK2, PBLD, PDZD2, PROC]	[ABL1, ADAR, ADARB1, ADIPOQ, ADORA2A, AHSG, AIDA, AKT1, AKT1S1, AMBP, ANKLE2, ANKRD26, ANKS1B, APC, APOE, ARRB1, ATXN1, ATXN7, BAK1, BAX, BDKRB1, BDKRB2, BIRC3, BMP4, BMP7, C3orf33, CACTIN, CASP3, CAV1, CAV3, CBLC, CCNB1, CD300A, CDK5RAP1, CDKN1A, CDKN1B, CDKN1C, CDKN2A, CDKN2B, CDKN2C, CDKN2D, CHORDC1, CHP1, CIB1, CNKSR3, CRIPAK, CSK, DAB2IP, DACT1, DAG1, DBNDD2, DDIT4, DEPTOR, DKK1, DMD, DMTN, …	TRUE
GO:0050818	GO_BiologicalProcess_20.03.2014_19h52	regulation of coagulation	[3, 4]	[Group115, Group117, Group123, Group146, Group158, Group159, Group160, Group24, Group44, Group63, Group69]	12	14.2857	3.82e-10	1.07e-08	{Group115=6.230718650616988E-10, Group117=3.052014714709427E-11, Group123=7.273049592918736E-10, Group146=1.3377980627964863E-10, Group158=4.432697314755446E-10, Group159=5.197260620757299E-11, Group160=1.3115796384487E-7, Group24=8.641684258164836E-10, Group44=4.3385571744453096E-12, Group63=8.546468261268179E-8, Group69=5.1510748822145064E-8}	{Group115=3.757902186153371E-9, Group117=5.890388399389194E-10, Group123=4.010567346952331E-9, Group146=1.2909751305986091E-9, Group158=3.168557710177041E-9, Group159=7.71593307543199E-10, Group160=3.3307219765868303E-7, Group24=4.389065952173193E-9, Group44=4.1867076733397236E-10, Group63=2.2290113167902144E-7, Group69=1.4838170929364177E-7}	[CD34, F2, F2RL1, F7, KNG1, PLAUR, PLG, PROC, PROS1, SERPINC1, SERPINF2, VTN]	[ALOX12, ANO6, ANXA2, ANXA4, ANXA5, APOE, APOH, C1QTNF1, CAV1, CD34, CD36, CEL, CNTN1, CPB2, CYP4F12, CYP4F2, DMTN, EDN1, ENPP4, F11, F12, F2, F2R, F2RL1, F3, F7, FAP, FCER1G, FOXA2, GLMN, GP1BA, GP5, HPSE, HRG, HS3ST5, HS3ST6, KLKB1, KNG1, KRT1, LYN, NANOS3, NFE2L2, NOS3, NR4A3, NRG1, PDGFA, PDGFB, PDGFRA, PDPN, PLAT, PLAU, PLAUR, PLEK, PLG, PRKCA, PRKCD, PRKCQ, PRKG1, PROC, PROCR, PROS1, PSEN1,…	TRUE
GO:0061041	GO_BiologicalProcess_20.03.2014_19h52	regulation of wound healing	[4, 5]	[Group115, Group117, Group123, Group146, Group158, Group159, Group160, Group24, Group44, Group63, Group69]	12	11.4286	5.28e-09	7.77e-08	{Group115=6.230718650616988E-10, Group117=3.052014714709427E-11, Group123=7.273049592918736E-10, Group146=1.3377980627964863E-10, Group158=4.432697314755446E-10, Group159=5.197260620757299E-11, Group160=1.3115796384487E-7, Group24=8.641684258164836E-10, Group44=4.3385571744453096E-12, Group63=8.546468261268179E-8, Group69=5.1510748822145064E-8}	{Group115=3.757902186153371E-9, Group117=5.890388399389194E-10, Group123=4.010567346952331E-9, Group146=1.2909751305986091E-9, Group158=3.168557710177041E-9, Group159=7.71593307543199E-10, Group160=3.3307219765868303E-7, Group24=4.389065952173193E-9, Group44=4.1867076733397236E-10, Group63=2.2290113167902144E-7, Group69=1.4838170929364177E-7}	[CD34, F2, F2RL1, F7, KNG1, PLAUR, PLG, PROC, PROS1, SERPINC1, SERPINF2, VTN]	[ADRA2A, ALOX12, ANO6, ANXA2, APOE, APOH, ARFGEF1, C1QTNF1, CAPN3, CASK, CAV1, CD109, CD34, CD36, CEL, CNTN1, CPB2, CYP4F12, CYP4F2, DMTN, EDN1, ENPP4, F11, F12, F2, F2R, F2RL1, F3, F7, FAP, FCER1G, FGF13, FGF2, FOXA2, FOXC2, GJD4, GLMN, GP1BA, GP5, HBEGF, HMGCR, HOPX, HPSE, HRAS, HRG, KANK1, KLKB1, KNG1, KRT1, LYN, MYLK, MYOD1, NANOS3, NFE2L2, NOS3, NR4A3, NRG1, PDGFA, PDGFB, PDGFRA, PDPN, PLAT,…	TRUE
GO:0097191	GO_BiologicalProcess_20.03.2014_19h52	extrinsic apoptotic signaling pathway	[5, 6, 7]	[Group110, Group126, Group13, Group135, Group137, Group138, Group155, Group156, Group163, Group172, Group173, Group20, Group90]	12	5.04202	3.44e-05	0.00014	{Group110=2.3018972490782938E-9, Group126=2.2271638790797867E-9, Group13=5.092177781547054E-10, Group135=1.5576823098765463E-11, Group137=1.8772175164949317E-9, Group138=3.3981331508462127E-10, Group155=5.721543983334372E-6, Group156=5.113181024116085E-4, Group163=1.0733336723189072E-6, Group172=9.816439569222053E-7, Group173=1.1040413153914426E-8, Group20=2.202738176232159E-9, Group90=1.41043635…	{Group110=9.066656511675728E-9, Group126=9.344404970921714E-9, Group13=3.170291328511553E-9, Group135=5.010544763436224E-10, Group137=8.425650713570275E-9, Group138=2.6233587924532764E-9, Group155=9.519465420547705E-6, Group156=6.017341083258562E-4, Group163=2.071533987575491E-6, Group172=1.933237588632506E-6, Group173=3.8741813431008805E-8, Group20=9.447299289173483E-9, Group90=2.160430286268466…	[AGT, AGXT, BAX, ERBB3, FYN, GSK3B, HGF, IL6, KRT8, PAK2, RET, TRAF1]	[ACSL5, ACVR1, ACVR1B, AGAP2, AGT, AGTR2, AGXT, AKR1B1, AKT1, AR, AREG, ARHGEF2, BAD, BAG3, BAK1, BAX, BCL10, BCL2, BCL2A1, BCL2L1, BCL2L10, BCL2L11, BCL2L14, BCL2L2, BCL2L2-PABPN1, BID, BIRC6, BLOC1S2, BMP5, BMPR1B, BOK, CASP14, CASP16, CASP2, CASP3, CASP8, CASP8AP2, CAV1, CD27, CD70, CD8A, CFLAR, CIB1, COL2A1, CRADD, CSF2, CTNNA1, CX3CL1, CX3CR1, CYLD, DAB2, DAB2IP, DAPK1, DAPK3, DAXX, DBH, DDX…	TRUE
GO:1900046	GO_BiologicalProcess_20.03.2014_19h52	regulation of hemostasis	[3, 4, 5]	[Group115, Group117, Group123, Group146, Group158, Group159, Group160, Group24, Group44, Group63, Group69]	12	15.5844	1.34e-10	4.6e-09	{Group115=6.230718650616988E-10, Group117=3.052014714709427E-11, Group123=7.273049592918736E-10, Group146=1.3377980627964863E-10, Group158=4.432697314755446E-10, Group159=5.197260620757299E-11, Group160=1.3115796384487E-7, Group24=8.641684258164836E-10, Group44=4.3385571744453096E-12, Group63=8.546468261268179E-8, Group69=5.1510748822145064E-8}	{Group115=3.757902186153371E-9, Group117=5.890388399389194E-10, Group123=4.010567346952331E-9, Group146=1.2909751305986091E-9, Group158=3.168557710177041E-9, Group159=7.71593307543199E-10, Group160=3.3307219765868303E-7, Group24=4.389065952173193E-9, Group44=4.1867076733397236E-10, Group63=2.2290113167902144E-7, Group69=1.4838170929364177E-7}	[CD34, F2, F2RL1, F7, KNG1, PLAUR, PLG, PROC, PROS1, SERPINC1, SERPINF2, VTN]	[ALOX12, ANO6, ANXA2, APOE, APOH, C1QTNF1, CAV1, CD34, CD36, CEL, CNTN1, CPB2, CYP4F12, CYP4F2, DMTN, EDN1, ENPP4, F11, F12, F2, F2R, F2RL1, F3, F7, FAP, FCER1G, FOXA2, GLMN, GP1BA, GP5, HPSE, HRG, KLKB1, KNG1, KRT1, LYN, NANOS3, NFE2L2, NOS3, NR4A3, NRG1, PDGFA, PDGFB, PDGFRA, PDPN, PLAT, PLAU, PLAUR, PLEK, PLG, PRKCA, PRKCD, PRKCQ, PRKG1, PROC, PROS1, PTPRJ, SELP, SEPP1, SERPINB2, SERPINC1, SER…	TRUE
GO:0005788	GO_CellularComponent_20.03.2014_19h52	endoplasmic reticulum lumen	[4, 5, 6, 7, 8, 9]	[Group24, Group69]	11	5.75916	2.17e-05	0.0001	{Group24=8.641684258164836E-10, Group69=5.1510748822145064E-8}	{Group24=4.389065952173193E-9, Group69=1.4838170929364177E-7}	[APOA4, CASQ1, CLN6, EDEM3, F2, F7, F9, PDIA5, PLAUR, PROC, WNT1]	[ACHE, APOA1, APOA2, APOA4, APOB, ARSA, ARSB, ARSD, ARSE, ARSF, ARSG, ARSH, ARSI, ARSJ, ARSK, ASPH, B2M, BCHE, C19orf10, C1QTNF1, CALR, CALR3, CALU, CANX, CASQ1, CASQ2, CD4, CERCAM, CES1, CES2, CES3, CLN6, CNPY3, COL10A1, COL11A1, COL11A2, COL12A1, COL13A1, COL14A1, COL15A1, COL16A1, COL17A1, COL18A1, COL19A1, COL1A1, COL1A2, COL20A1, COL21A1, COL22A1, COL23A1, COL24A1, COL25A1, COL26A1, COL27A1,…	FALSE
GO:0008236	GO_MolecularFunction_20.03.2014_19h52	serine-type peptidase activity	[4, 5]	[Group1, Group161, Group181, Group22, Group24, Group42]	11	5.47264	3.48e-05	0.000139	{Group1=6.140557792819212E-7, Group161=3.2860299911490213E-7, Group181=1.2033573165187181E-4, Group22=2.700140850813138E-4, Group24=8.641684258164836E-10, Group42=2.5200754344240387E-4}	{Group1=1.2607741000150085E-6, Group161=7.125885261705182E-7, Group181=1.548319747254084E-4, Group22=3.257044901293348E-4, Group24=4.389065952173193E-9, Group42=3.058959489583896E-4}	[CFB, DPP4, ENDOU, F2, F7, F9, HGF, HPR, IL6, PLG, PROC]	[ACD, ACR, APEH, AZU1, B9A019_HUMAN, B9A030_HUMAN, B9A039_HUMAN, C1R, C1RL, C1S, C2, CAPN5, CEL, CELA1, CELA2A, CELA2B, CELA3A, CELA3B, CFB, CFD, CFI, CLPP, CMA1, CORIN, CPD, CPVL, CTRB1, CTRB2, CTRC, CTRL, CTSA, CTSC, CTSG, CTSH, DLC1, DPP10, DPP4, DPP6, DPP7, DPP8, DPP9, E2F1, E7ETN3_HUMAN, E9PLN8_HUMAN, ELANE, ENDOU, F10, F11, F12, F2, F5, F7, F8, F9, FAM110A, FAP, FURIN, GLMN, GZMA, GZMB, GZM…	TRUE
GO:0017171	GO_MolecularFunction_20.03.2014_19h52	serine hydrolase activity	[3]	[Group1, Group161, Group181, Group22, Group24, Group42]	11	5.41872	3.81e-05	0.000151	{Group1=6.140557792819212E-7, Group161=3.2860299911490213E-7, Group181=1.2033573165187181E-4, Group22=2.700140850813138E-4, Group24=8.641684258164836E-10, Group42=2.5200754344240387E-4}	{Group1=1.2607741000150085E-6, Group161=7.125885261705182E-7, Group181=1.548319747254084E-4, Group22=3.257044901293348E-4, Group24=4.389065952173193E-9, Group42=3.058959489583896E-4}	[CFB, DPP4, ENDOU, F2, F7, F9, HGF, HPR, IL6, PLG, PROC]	[AADAC, ACD, ACHE, ACR, APEH, AZU1, B9A019_HUMAN, B9A030_HUMAN, B9A039_HUMAN, C1R, C1RL, C1S, C2, CAPN5, CEL, CELA1, CELA2A, CELA2B, CELA3A, CELA3B, CFB, CFD, CFI, CLPP, CMA1, CORIN, CPD, CPVL, CTRB1, CTRB2, CTRC, CTRL, CTSA, CTSC, CTSG, CTSH, DLC1, DPP10, DPP4, DPP6, DPP7, DPP8, DPP9, E2F1, E7ETN3_HUMAN, E9PLN8_HUMAN, ELANE, ENDOU, F10, F11, F12, F2, F5, F7, F8, F9, FAM110A, FAP, FURIN, GLMN, GZ…	TRUE
GO:0031091	GO_CellularComponent_20.03.2014_19h52	platelet alpha granule	[4, 5, 6, 7, 8, 9, 10]	[Group115, Group126, Group130, Group14, Group141, Group184, Group186, Group31, Group41, Group56]	11	16.6667	3.79e-10	1.17e-08	{Group115=6.230718650616988E-10, Group126=2.2271638790797867E-9, Group130=6.742106728203125E-10, Group14=7.854460393087152E-8, Group141=1.6324639365864118E-11, Group184=4.0028454758577926E-5, Group186=9.310986761783408E-11, Group31=1.252636846199887E-10, Group41=7.902458116052812E-9, Group56=9.46785763559345E-10}	{Group115=3.757902186153371E-9, Group126=9.344404970921714E-9, Group130=3.827137054538833E-9, Group14=2.105431744258084E-7, Group141=4.500936282302536E-10, Group184=5.8086404273725864E-5, Group186=1.1231377781401236E-9, Group31=1.2724153227188325E-9, Group41=2.8243970674040604E-8, Group56=4.685375701716759E-9}	[A2M, FGA, FGB, FN1, HGF, IL6, KNG1, PLG, PROS1, SERPINA1, SERPINF2]	[A2M, ACTN1, ACTN2, ACTN4, ALB, ALDOA, APP, CD36, CD9, CFD, CLU, EGF, F13A1, F5, F8, FGA, FGB, FGG, FIGF, FN1, GAS6, HGF, HRG, IGF1, IGF2, IL6, ITGA2B, ITGB3, KNG1, LEFTY2, MMRN1, NRG1, PDGFA, PDGFB, PECAM1, PF4, PIKFYVE, PLG, PPBP, PROS1, SELP, SEPP1, SERPINA1, SERPINA5, SERPINE1, SERPINE2, SERPINF2, SERPING1, SNCA, SOS1, SPARC, SRGN, STXBP1, STXBP3, TGFB1, TGFB2, TGFB3, THBS1, TIMP1, TMSB4X, TR…	TRUE
GO:0031093	GO_CellularComponent_20.03.2014_19h52	platelet alpha granule lumen	[5, 6, 7, 8, 9, 10, 11]	[Group115, Group126, Group130, Group14, Group141, Group184, Group186, Group31, Group41, Group56]	11	21.1538	2.47e-11	2.54e-09	{Group115=6.230718650616988E-10, Group126=2.2271638790797867E-9, Group130=6.742106728203125E-10, Group14=7.854460393087152E-8, Group141=1.6324639365864118E-11, Group184=4.0028454758577926E-5, Group186=9.310986761783408E-11, Group31=1.252636846199887E-10, Group41=7.902458116052812E-9, Group56=9.46785763559345E-10}	{Group115=3.757902186153371E-9, Group126=9.344404970921714E-9, Group130=3.827137054538833E-9, Group14=2.105431744258084E-7, Group141=4.500936282302536E-10, Group184=5.8086404273725864E-5, Group186=1.1231377781401236E-9, Group31=1.2724153227188325E-9, Group41=2.8243970674040604E-8, Group56=4.685375701716759E-9}	[A2M, FGA, FGB, FN1, HGF, IL6, KNG1, PLG, PROS1, SERPINA1, SERPINF2]	[A2M, ACTN1, ACTN2, ACTN4, ALB, ALDOA, APP, CFD, CLU, EGF, F13A1, F5, F8, FGA, FGB, FGG, FIGF, FN1, GAS6, HGF, HRG, IGF1, IGF2, IL6, KNG1, LEFTY2, MMRN1, NRG1, PDGFA, PDGFB, PF4, PIKFYVE, PLG, PPBP, PROS1, SERPINA1, SERPINE1, SERPINF2, SERPING1, SOS1, SPARC, SRGN, TGFB1, TGFB2, TGFB3, THBS1, TIMP1, TMSB4X, VEGFA, VEGFB, VEGFC, VWF]	TRUE
GO:0048015	GO_BiologicalProcess_20.03.2014_19h52	phosphatidylinositol-mediated signaling	[6, 7]	[Group1, Group110, Group131, Group135, Group142, Group144, Group149, Group153, Group155, Group166, Group168, Group169, Group172, Group190, Group20, Group5, Group90]	11	4.95495	8.54e-05	0.000303	{Group1=6.140557792819212E-7, Group110=2.3018972490782938E-9, Group131=1.518521476555801E-6, Group135=1.5576823098765463E-11, Group142=8.204962038584644E-8, Group144=6.511332283966891E-10, Group149=3.2806829382704195E-5, Group153=4.480044124169693E-10, Group155=5.721543983334372E-6, Group166=3.2422056202259254E-8, Group168=1.2890355750187406E-8, Group169=8.598182873780381E-10, Group172=9.81643956…	{Group1=1.2607741000150085E-6, Group110=9.066656511675728E-9, Group131=2.8453849026725204E-6, Group135=5.010544763436224E-10, Group142=2.1692570869134744E-7, Group144=3.80814282062306E-9, Group149=4.796756114289325E-5, Group153=3.088030414159824E-9, Group155=9.519465420547705E-6, Group166=9.777276323493806E-8, Group168=4.442569035332445E-8, Group169=4.484998093620577E-9, Group172=1.93323758863250…	[AGT, AGXT, ERBB3, F2, F2RL1, FYN, GSK3B, HGF, IL6, NEDD4, THEM4]	[ADORA3, AGO1, AGO2, AGO3, AGO4, AGT, AGXT, AKT1, AKT1S1, ANGPT1, AURKA, BAD, BTC, BUB1B, C1QBP, C3orf58, CA8, CASP9, CAT, CBL, CCL5, CD19, CD28, CD80, CD86, CDKN1A, CDKN1B, CHUK, CKS2, CLSTN1, CREB1, CSF1R, CSF3, DAB2IP, EDN1, EGF, EGFR, ENTPD5, ERBB2, ERBB3, ERBB4, EREG, F2, F2R, F2RL1, FEN1, FGF1, FGF10, FGF13, FGF16, FGF17, FGF18, FGF19, FGF2, FGF20, FGF22, FGF23, FGF3, FGF4, FGF5, FGF6, FGF7…	TRUE
GO:0048017	GO_BiologicalProcess_20.03.2014_19h52	inositol lipid-mediated signaling	[5, 6]	[Group1, Group110, Group131, Group135, Group142, Group144, Group149, Group153, Group155, Group166, Group168, Group169, Group172, Group190, Group20, Group5, Group90]	11	4.95495	8.54e-05	0.000303	{Group1=6.140557792819212E-7, Group110=2.3018972490782938E-9, Group131=1.518521476555801E-6, Group135=1.5576823098765463E-11, Group142=8.204962038584644E-8, Group144=6.511332283966891E-10, Group149=3.2806829382704195E-5, Group153=4.480044124169693E-10, Group155=5.721543983334372E-6, Group166=3.2422056202259254E-8, Group168=1.2890355750187406E-8, Group169=8.598182873780381E-10, Group172=9.81643956…	{Group1=1.2607741000150085E-6, Group110=9.066656511675728E-9, Group131=2.8453849026725204E-6, Group135=5.010544763436224E-10, Group142=2.1692570869134744E-7, Group144=3.80814282062306E-9, Group149=4.796756114289325E-5, Group153=3.088030414159824E-9, Group155=9.519465420547705E-6, Group166=9.777276323493806E-8, Group168=4.442569035332445E-8, Group169=4.484998093620577E-9, Group172=1.93323758863250…	[AGT, AGXT, ERBB3, F2, F2RL1, FYN, GSK3B, HGF, IL6, NEDD4, THEM4]	[ADORA3, AGO1, AGO2, AGO3, AGO4, AGT, AGXT, AKT1, AKT1S1, ANGPT1, AURKA, BAD, BTC, BUB1B, C1QBP, C3orf58, CA8, CASP9, CAT, CBL, CCL5, CD19, CD28, CD80, CD86, CDKN1A, CDKN1B, CHUK, CKS2, CLSTN1, CREB1, CSF1R, CSF3, DAB2IP, EDN1, EGF, EGFR, ENTPD5, ERBB2, ERBB3, ERBB4, EREG, F2, F2R, F2RL1, FEN1, FGF1, FGF10, FGF13, FGF16, FGF17, FGF18, FGF19, FGF2, FGF20, FGF22, FGF23, FGF3, FGF4, FGF5, FGF6, FGF7…	TRUE
GO:0060485	GO_BiologicalProcess_20.03.2014_19h52	mesenchyme development	[4, 5, 6]	[Group12, Group131, Group18, Group182, Group19, Group7, Group90, Group99]	11	5.88235	1.78e-05	8.6e-05	{Group12=1.205421448914471E-5, Group131=1.518521476555801E-6, Group18=6.161694814331923E-6, Group182=1.8336836183976442E-4, Group19=2.4623799054312605E-4, Group7=1.0058180393347238E-6, Group90=1.4104363526934032E-5, Group99=4.345351522130331E-7}	{Group12=1.8611707171239432E-5, Group131=2.8453849026725204E-6, Group18=1.0164163240735566E-5, Group182=2.2980580412386062E-4, Group19=3.027002049351804E-4, Group7=1.9608371877939564E-6, Group90=2.1604302862684667E-5, Group99=9.115791780121237E-7}	[ERBB3, FOXA1, FRZB, GLIPR2, GSK3B, HGF, IL6, NEDD4, NELL2, PBLD, RET]	[ACVR1, ADAM15, ALDH1A2, ALX1, AMELX, AMER1, AXIN2, BAMBI, BASP1, BCL2, BCL9L, BMP2, BMP4, BMP5, BMP7, BMPR1A, BNC2, C21orf33, CFL1, CITED2, COL1A1, CRB2, CRELD1, CTNNB1, CYP26A1, CYP26C1, DAB2, DAB2IP, DPPA2, EDN1, EDN3, EDNRA, EDNRB, EFNA1, EFNB1, ELL3, ENG, EOMES, EPB41L5, EPHA3, ERBB3, ERBB4, EZH2, FAM101B, FGF10, FGF19, FGF8, FGF9, FGFR1, FGFR2, FLNA, FOXA1, FOXA2, FOXC1, FOXC2, FOXD1, FOXD2…	TRUE
GO:0070997	GO_BiologicalProcess_20.03.2014_19h52	neuron death	[4]	[Group163, Group166, Group3, Group5, Group6, Group68]	11	4.56432	0.000176	0.00055	{Group163=1.0733336723189072E-6, Group166=3.2422056202259254E-8, Group3=4.721375928192862E-10, Group5=6.411634120075737E-12, Group6=4.267015921507595E-12, Group68=2.7772107275082036E-6}	{Group163=2.071533987575491E-6, Group166=9.777276323493806E-8, Group3=3.142157083245594E-9, Group5=4.124817950582057E-10, Group6=8.235340728509657E-10, Group68=4.962978429713735E-6}	[AGT, AGXT, ATN1, BAX, CD34, DLX1, ERBB3, GRIK5, IL6, OXR1, TOX3]	[AARS, AATK, ADAM8, ADNP, ADORA2A, AGAP2, AGRN, AGT, AGXT, AIFM1, AKT1S1, ALKBH1, AMBRA1, ANGPT1, APAF1, APOE, APP, ASCL1, ATF4, ATM, ATN1, ATP7A, AXL, BAD, BAG1, BAG5, BARHL1, BAX, BBC3, BCL2, BCL2L1, BCL2L11, BDNF, BDNF-AS, BHLHB9, BID, BIRC5, BNIP3, BOK, BRAF, BTG2, C1D, C5AR1, CACNA1A, CASP2, CASP3, CASP7, CASP9, CCL2, CCL3, CD34, CDC34, CDC42, CDK5, CDK5R1, CEBPB, CHL1, CITED1, CLCF1, CLN3, …	TRUE
GO:0004252	GO_MolecularFunction_20.03.2014_19h52	serine-type endopeptidase activity	[5, 6]	[Group140, Group160, Group161, Group181, Group22, Group24, Group42, Group43]	10	5.61798	6.34e-05	0.000236	{Group140=9.372937328234629E-7, Group160=1.3115796384487E-7, Group161=3.2860299911490213E-7, Group181=1.2033573165187181E-4, Group22=2.700140850813138E-4, Group24=8.641684258164836E-10, Group42=2.5200754344240387E-4, Group43=6.285080746570204E-6}	{Group140=1.864924643659055E-6, Group160=3.3307219765868303E-7, Group161=7.125885261705182E-7, Group181=1.548319747254084E-4, Group22=3.257044901293348E-4, Group24=4.389065952173193E-9, Group42=3.058959489583896E-4, Group43=1.02798354583733E-5}	[CFB, DPP4, F2, F7, F9, HGF, HPR, IL6, PLG, PROC]	[ACD, ACR, APEH, AZU1, B9A019_HUMAN, B9A030_HUMAN, B9A039_HUMAN, C1R, C1RL, C1S, C2, CAPN5, CEL, CELA1, CELA2A, CELA2B, CELA3A, CELA3B, CFB, CFD, CFI, CLPP, CMA1, CORIN, CTRB1, CTRB2, CTRC, CTRL, CTSC, CTSG, CTSH, DLC1, DPP4, E7ETN3_HUMAN, E9PLN8_HUMAN, ELANE, F10, F11, F12, F2, F5, F7, F8, F9, FAM110A, FAP, FURIN, GLMN, GZMA, GZMB, GZMH, GZMK, GZMM, H7C364_HUMAN, HABP2, HGF, HGFAC, HNRNPC, HP, H…	TRUE
GO:0009897	GO_CellularComponent_20.03.2014_19h52	external side of plasma membrane	[3, 4, 5, 6]	[None]	10	4.44444	0.000427	0.00111719	{None=NaN}	{None=NaN}	[CCR4, CD244, CD34, CXCR4, FGA, FGB, HEG1, IL6, PLG, VTCN1]	[ABCG1, ACE, ADA, ADAM9, ALCAM, AMOT, ANPEP, ANXA5, APOE, AQP4, ARSA, ASTN1, ATP6AP2, B2M, B4GALT1, BCAM, BCAT2, BTLA, CA4, CALR, CCR1, CCR4, CCR5, CCR7, CD19, CD2, CD22, CD226, CD244, CD27, CD274, CD276, CD28, CD33, CD34, CD36, CD3E, CD4, CD40, CD40LG, CD44, CD48, CD5, CD59, CD69, CD74, CD79A, CD79B, CD80, CD83, CD86, CD8A, CD8B, CD9, CDH13, CEACAM5, CHRFAM7A, CHRNA4, CHRNA7, CHRNB2, CLEC7A, CLP…	TRUE
GO:0010001	GO_BiologicalProcess_20.03.2014_19h52	glial cell differentiation	[5, 7, 8]	[Group125, Group138, Group169, Group17, Group190, Group191, Group20, Group32, Group57, Group59, Group68, Group77, Group92, Group98]	10	6.06061	3.33e-05	0.000139	{Group125=1.5683908804011555E-8, Group138=3.3981331508462127E-10, Group169=8.598182873780381E-10, Group17=3.2518716613985385E-11, Group190=5.7013455213332086E-11, Group191=2.9280642732923212E-9, Group20=2.202738176232159E-9, Group32=6.168440118976653E-11, Group57=1.708497615787613E-8, Group59=6.789923832861038E-5, Group68=2.7772107275082036E-6, Group77=5.478724883311782E-6, Group92=1.413454615519…	{Group125=5.310516489779351E-8, Group138=2.6233587924532764E-9, Group169=4.484998093620577E-9, Group17=5.705556642271981E-10, Group190=7.859712040123637E-10, Group191=1.0867623168181115E-8, Group20=9.447299289173483E-9, Group32=7.936726286416628E-10, Group57=5.685173100810506E-8, Group59=9.565367151402776E-5, Group68=4.962978429713735E-6, Group77=9.194729586775425E-6, Group92=6.819918519881541E-9…	[AGT, AGXT, CDK6, CXCR4, DLX1, DRD3, ERBB3, F2, GPC1, KLF15]	[ADAM22, ADORA2A, AGT, AGXT, AKT1, AKT2, APOE, ARHGEF10, ASCL1, ASPA, ATF5, BIN1, BMP2, BOK, C21orf33, CD9, CDK1, CDK5, CDK6, CDKN2C, CLCF1, CNTN2, CSK, CTNNB1, CXCR4, CYP11A1, DAB1, DAG1, DICER1, DLX1, DLX2, DMD, DNAAF3, DNER, DRD1, DRD3, DTX1, EGFR, EGR1, EGR2, EIF2B1, EIF2B2, EIF2B3, EIF2B4, EIF2B5, EPHA4, ERBB3, ERCC2, F2, FA2H, FGF10, FGF13, FGF2, FGF5, FGFR3, FOXD2, FOXD3, FOXD4, FOXD4L1, F…	TRUE
GO:0010959	GO_BiologicalProcess_20.03.2014_19h52	regulation of metal ion transport	[5, 6, 7, 8]	[Group125, Group145, Group16, Group165, Group169, Group177, Group190, Group20, Group32, Group39, Group54, Group57, Group6, Group67, Group98]	10	4.21941	0.00064	0.00149712	{Group125=1.5683908804011555E-8, Group145=6.408341838537538E-4, Group16=2.202704234628742E-4, Group165=8.475803120474608E-7, Group169=8.598182873780381E-10, Group177=1.627216048513222E-4, Group190=5.7013455213332086E-11, Group20=2.202738176232159E-9, Group32=6.168440118976653E-11, Group39=9.380697336567873E-4, Group54=2.4358133363593625E-11, Group57=1.708497615787613E-8, Group6=4.267015921507595E…	{Group125=5.310516489779351E-8, Group145=7.361964135938957E-4, Group16=2.742722046989337E-4, Group165=1.7039895856787494E-6, Group169=4.484998093620577E-9, Group177=2.066136166862183E-4, Group190=7.859712040123637E-10, Group20=9.447299289173483E-9, Group32=7.936726286416628E-10, Group39=0.0010587570678114615, Group54=5.223466376859522E-10, Group57=5.685173100810506E-8, Group6=8.235340728509657E-1…	[AGT, AGXT, BAX, CASQ1, DRD3, F2, GPD1L, KCNJ1, KCNN2, NEDD4]	[ACTN2, ACTN4, ADCYAP1, ADCYAP1R1, ADORA1, ADORA2A, ADRA2A, ADRB1, ADRB2, AGT, AGXT, AHCYL1, AHNAK, AKAP6, AKAP7, AKT1, ANK2, ANK3, AQP2, ARRB2, ASPH, ATF4, ATP1A1, ATP1A4, ATP2B2, ATP2B4, BAK1, BAX, BCL2, BDKRB1, BEST1, BPIFA1, CABP1, CACNA1B, CACNA1C, CACNA1D, CACNA2D1, CACNB2, CACNB4, CALCA, CALM1, CALM2, CALM3, CAMK2B, CAMK2D, CAMK2G, CAPN3, CASK, CASQ1, CASQ2, CASR, CATSPER1, CAV1, CAV3, CCL…	TRUE
GO:0042063	GO_BiologicalProcess_20.03.2014_19h52	gliogenesis	[6, 7]	[Group125, Group138, Group169, Group17, Group190, Group191, Group20, Group32, Group57, Group59, Group68, Group77, Group92, Group98]	10	5.29101	0.000105	0.000347	{Group125=1.5683908804011555E-8, Group138=3.3981331508462127E-10, Group169=8.598182873780381E-10, Group17=3.2518716613985385E-11, Group190=5.7013455213332086E-11, Group191=2.9280642732923212E-9, Group20=2.202738176232159E-9, Group32=6.168440118976653E-11, Group57=1.708497615787613E-8, Group59=6.789923832861038E-5, Group68=2.7772107275082036E-6, Group77=5.478724883311782E-6, Group92=1.413454615519…	{Group125=5.310516489779351E-8, Group138=2.6233587924532764E-9, Group169=4.484998093620577E-9, Group17=5.705556642271981E-10, Group190=7.859712040123637E-10, Group191=1.0867623168181115E-8, Group20=9.447299289173483E-9, Group32=7.936726286416628E-10, Group57=5.685173100810506E-8, Group59=9.565367151402776E-5, Group68=4.962978429713735E-6, Group77=9.194729586775425E-6, Group92=6.819918519881541E-9…	[AGT, AGXT, CDK6, CXCR4, DLX1, DRD3, ERBB3, F2, GPC1, KLF15]	[ADAM22, ADCYAP1, ADORA2A, AGT, AGXT, AKT1, AKT2, ANXA1, APCDD1, APOE, ARHGEF10, ASCL1, ASCL2, ASPA, ATF5, AZU1, BIN1, BMP2, BOK, C21orf33, CCL2, CCL3, CD9, CDK1, CDK5, CDK6, CDKN2C, CLCF1, CNTN2, CSK, CSPG4, CTNNB1, CXCR4, CYP11A1, DAB1, DAG1, DICER1, DLX1, DLX2, DMD, DNAAF3, DNER, DRD1, DRD3, DTX1, EGFR, EGR1, EGR2, EIF2B1, EIF2B2, EIF2B3, EIF2B4, EIF2B5, EPHA4, ERBB3, ERCC2, ETV5, EZH2, F2, FA…	TRUE
GO:1901214	GO_BiologicalProcess_20.03.2014_19h52	regulation of neuron death	[4, 5]	[Group100, Group102, Group110, Group135, Group138, Group155, Group163, Group166, Group191, Group20, Group3, Group5, Group54, Group6, Group68, Group78, Group81, Group93]	10	4.87805	0.000203	0.000609	{Group100=2.5429794844314664E-7, Group102=9.733226098577157E-11, Group110=2.3018972490782938E-9, Group135=1.5576823098765463E-11, Group138=3.3981331508462127E-10, Group155=5.721543983334372E-6, Group163=1.0733336723189072E-6, Group166=3.2422056202259254E-8, Group191=2.9280642732923212E-9, Group20=2.202738176232159E-9, Group3=4.721375928192862E-10, Group5=6.411634120075737E-12, Group54=2.435813336…	{Group100=5.913193258979193E-7, Group102=1.1050074335443478E-9, Group110=9.066656511675728E-9, Group135=5.010544763436224E-10, Group138=2.6233587924532764E-9, Group155=9.519465420547705E-6, Group163=2.071533987575491E-6, Group166=9.777276323493806E-8, Group191=1.0867623168181115E-8, Group20=9.447299289173483E-9, Group3=3.142157083245594E-9, Group5=4.124817950582057E-10, Group54=5.223466376859522E…	[AGT, AGXT, BAX, CD34, DLX1, ERBB3, GRIK5, IL6, OXR1, TOX3]	[AARS, ADAM8, ADNP, ADORA2A, AGAP2, AGRN, AGT, AGXT, AKT1S1, ALKBH1, AMBRA1, ANGPT1, APOE, ASCL1, ATF4, ATM, ATP7A, AXL, BAD, BAG1, BARHL1, BAX, BBC3, BCL2, BCL2L1, BCL2L11, BDNF, BDNF-AS, BHLHB9, BIRC5, BRAF, BTG2, C1D, C5AR1, CACNA1A, CASP2, CASP3, CASP7, CASP9, CCL2, CCL3, CD34, CDC34, CDC42, CDK5, CDK5R1, CEBPB, CHL1, CITED1, CLCF1, CLN3, CNTF, CNTFR, CPEB4, CRHR1, CRLF1, CSF3, DDIT3, DDIT4, …	TRUE
GO:1901215	GO_BiologicalProcess_20.03.2014_19h52	negative regulation of neuron death	[4, 5, 6]	[Group100, Group102, Group110, Group135, Group138, Group155, Group163, Group166, Group191, Group20, Group3, Group5, Group54, Group6, Group68, Group78, Group81, Group93]	10	6.89655	1.09e-05	5.79e-05	{Group100=2.5429794844314664E-7, Group102=9.733226098577157E-11, Group110=2.3018972490782938E-9, Group135=1.5576823098765463E-11, Group138=3.3981331508462127E-10, Group155=5.721543983334372E-6, Group163=1.0733336723189072E-6, Group166=3.2422056202259254E-8, Group191=2.9280642732923212E-9, Group20=2.202738176232159E-9, Group3=4.721375928192862E-10, Group5=6.411634120075737E-12, Group54=2.435813336…	{Group100=5.913193258979193E-7, Group102=1.1050074335443478E-9, Group110=9.066656511675728E-9, Group135=5.010544763436224E-10, Group138=2.6233587924532764E-9, Group155=9.519465420547705E-6, Group163=2.071533987575491E-6, Group166=9.777276323493806E-8, Group191=1.0867623168181115E-8, Group20=9.447299289173483E-9, Group3=3.142157083245594E-9, Group5=4.124817950582057E-10, Group54=5.223466376859522E…	[AGT, AGXT, BAX, CD34, DLX1, ERBB3, GRIK5, IL6, OXR1, TOX3]	[AARS, ADAM8, ADNP, ADORA2A, AGAP2, AGT, AGXT, ALKBH1, AMBRA1, ANGPT1, APOE, ATP7A, AXL, BARHL1, BAX, BCL2, BCL2L1, BDNF, BDNF-AS, BHLHB9, BIRC5, BRAF, BTG2, C1D, C5AR1, CACNA1A, CCL2, CD34, CEBPB, CHL1, CITED1, CLCF1, CLN3, CNTF, CNTFR, CPEB4, CRHR1, CRLF1, CSF3, DDX11, DLX1, DNAJC5, ERBB3, F2R, FAM58A, FGF8, FLNB, FOXB1, GABRA5, GABRB2, GABRB3, GCLC, GCLM, GDF5, GDNF, GFRAL, GHR, GNPDA1, GPI, G…	TRUE
GO:0002020	GO_MolecularFunction_20.03.2014_19h52	protease binding	[4]	[Group183, Group31, Group37]	9	12	2.96e-07	2.77e-06	{Group183=1.9093120183054959E-10, Group31=1.252636846199887E-10, Group37=3.476988049028066E-8}	{Group183=1.75474866444267E-9, Group31=1.2724153227188325E-9, Group37=1.0323979899421794E-7}	[A2M, BRCA2, DPP4, FN1, NFRKB, SERPINA1, SERPINC1, SERPINF2, TTN]	[A2M, ADAMTS4, ADAMTSL4, ADRM1, BCL10, BCL2, BDKRB2, BRCA2, C10orf2, C1D, CASP8, CD28, CD70, CEL, CFLAR, CHL1, CNTN1, COMP, CRADD, CST3, CSTA, CSTB, DDX11, DPP4, DVL3, ECM1, ELANE, F3, FADD, FAP, FN1, FURIN, GLMN, IL1R1, INS, INSL3, ITGB1, KIT, LCN2, LONP2, LRP1, MALT1, MBL2, MBP, NDUFS7, NFRKB, OS9, PANX1, POLG, PRG2, PYCARD, RFFL, RPS27A, RYR1, SELL, SERPINA1, SERPINA5, SERPINB6, SERPINB9, SERP…	TRUE
GO:0004867	GO_MolecularFunction_20.03.2014_19h52	serine-type endopeptidase inhibitor activity	[5]	[Group116, Group126, Group137, Group14, Group143, Group162, Group178, Group179, Group183, Group34, Group37]	9	8.91089	3.74e-06	2.23e-05	{Group116=8.241111735051451E-10, Group126=2.2271638790797867E-9, Group137=1.8772175164949317E-9, Group14=7.854460393087152E-8, Group143=1.0755182303832923E-11, Group162=2.2370533909556935E-11, Group178=2.227829676730518E-9, Group179=9.774250127456604E-11, Group183=1.9093120183054959E-10, Group34=4.120921583095192E-6, Group37=3.476988049028066E-8}	{Group116=4.41815156906925E-9, Group126=9.344404970921714E-9, Group137=8.425650713570275E-9, Group14=2.105431744258084E-7, Group143=4.151500369279508E-10, Group162=5.396891305680611E-10, Group178=9.148321864021063E-9, Group179=1.048016819221736E-9, Group183=1.75474866444267E-9, Group34=7.101230942297965E-6, Group37=1.0323979899421794E-7}	[A2M, AGT, AGXT, APLP2, ITIH6, SERPINA1, SERPINC1, SERPINF2, WFDC2]	[A2M, A2ML1, AGT, AGXT, AMBP, APLP2, APP, CD109, COL28A1, COL6A3, COL7A1, CPAMD8, CRIM1, EPPIN, FURIN, HMSD, HRG, ITIH1, ITIH2, ITIH3, ITIH4, ITIH5, ITIH6, K7EKZ2_HUMAN, K7EQZ3_HUMAN, KAL1, NRG1, OVOS1, OVOS2, PAPLN, PCSK1N, PEBP1, PI3, PZP, RECK, SERPINA1, SERPINA10, SERPINA11, SERPINA12, SERPINA13P, SERPINA2, SERPINA3, SERPINA4, SERPINA5, SERPINA6, SERPINA7, SERPINA9, SERPINB1, SERPINB10, SERPI…	TRUE
GO:0005796	GO_CellularComponent_20.03.2014_19h52	Golgi lumen	[4, 5, 6, 7, 8, 9]	[Group24, Group69]	9	9.78261	1.71e-06	1.23e-05	{Group24=8.641684258164836E-10, Group69=5.1510748822145064E-8}	{Group24=4.389065952173193E-9, Group69=1.4838170929364177E-7}	[AGRP, F2, F7, F9, GPC1, LUM, PROC, PROS1, WNT1]	[ACAN, AGRN, AGRP, BCAN, BGN, BLZF1, CSPG4, CSPG5, DCN, DEFA1, DEFA1A3, DEFA1B, DEFA3, DEFA4, DEFA5, DEFA6, DEFB1, DEFB103A, DEFB103B, DEFB4A, F10, F2, F7, F9, FAM110A, FMOD, FURIN, GAS6, GOLIM4, GPC1, GPC2, GPC3, GPC4, GPC5, GPC6, HS3ST1, HSPG2, INS, KERA, LUM, MMP11, MMP14, MMP16, MUC1, MUC12, MUC13, MUC15, MUC16, MUC17, MUC19, MUC2, MUC20, MUC21, MUC3A, MUC3B, MUC4, MUC5AC, MUC5B, MUC6, MUC7, …	TRUE
GO:0009306	GO_BiologicalProcess_20.03.2014_19h52	protein secretion	[4, 5, 6, 7]	[Group102, Group103, Group104, Group105, Group106, Group107, Group109, Group113, Group116, Group120, Group122, Group125, Group128, Group135, Group142, Group153, Group164, Group166, Group169, Group177, Group178, Group180, Group185, Group20, Group21, Group3, Group32, Group4, Group45, Group46, Group47, Group5, Group57, Group73, Group78, Group81, Group94]	9	4.34783	0.00096	0.00206084	{Group102=9.733226098577157E-11, Group103=3.119427180587338E-8, Group104=2.3010707743750932E-6, Group105=3.2131809026089646E-5, Group106=1.578368378954176E-5, Group107=7.077853085608033E-6, Group109=3.70731357626618E-10, Group113=9.802132344951922E-5, Group116=8.241111735051451E-10, Group120=1.4194293858411877E-6, Group122=1.9604282972944688E-8, Group125=1.5683908804011555E-8, Group128=1.19115392…	{Group102=1.1050074335443478E-9, Group103=9.556340410370734E-8, Group104=4.15052952761115E-6, Group105=4.733923009187253E-5, Group106=2.3986228121114643E-5, Group107=1.1383547046019585E-5, Group109=2.751967385459126E-9, Group113=1.3046976155694628E-4, Group116=4.41815156906925E-9, Group120=2.6857830536014633E-6, Group122=6.41292646403106E-8, Group125=5.310516489779351E-8, Group128=1.8539734505814…	[AGT, AGXT, C5, CD34, DRD3, F2RL1, FOXP3, IL6, VTCN1]	[ABCA1, ACHE, ADAM8, ADAM9, ADORA2A, ADRB1, AGT, AGTR2, AGXT, AIM2, ALOX15B, AMH, ANG, ANKRD1, ANXA1, APOA1, APOA2, ARFGAP3, ARFIP1, ARL4D, ATG5, BLOC1S3, BLOC1S6, BMP6, BTN2A2, BTN3A1, BTN3A2, C1QTNF3, C5, C5AR2, CADM1, CANX, CARD8, CASP1, CBLN1, CBLN4, CCDC23, CCL19, CCL3, CCR7, CD14, CD2, CD274, CD34, CD40, CD40LG, CD58, CHI3L1, CHIA, CIDEA, CLEC4E, CLEC5A, CLEC6A, CLEC9A, CRTAM, CSF1R, CXCL10…	TRUE
GO:0030162	GO_BiologicalProcess_20.03.2014_19h52	regulation of proteolysis	[6, 7, 8]	[Group116, Group134, Group14, Group143, Group169, Group178, Group179, Group183, Group190, Group34, Group63, Group91, Group92, Group98]	9	4.73684	0.000521	0.00128831	{Group116=8.241111735051451E-10, Group134=2.0662399953410227E-10, Group14=7.854460393087152E-8, Group143=1.0755182303832923E-11, Group169=8.598182873780381E-10, Group178=2.227829676730518E-9, Group179=9.774250127456604E-11, Group183=1.9093120183054959E-10, Group190=5.7013455213332086E-11, Group34=4.120921583095192E-6, Group63=8.546468261268179E-8, Group91=2.5926533941201706E-10, Group92=1.4134546…	{Group116=4.41815156906925E-9, Group134=1.812655995912806E-9, Group14=2.105431744258084E-7, Group143=4.151500369279508E-10, Group169=4.484998093620577E-9, Group178=9.148321864021063E-9, Group179=1.048016819221736E-9, Group183=1.75474866444267E-9, Group190=7.859712040123637E-10, Group34=7.101230942297965E-6, Group63=2.2290113167902144E-7, Group91=2.175574369848665E-9, Group92=6.819918519881541E-9,…	[AGT, AGXT, CLN6, F2, PLAUR, SERPINA1, SERPINC1, SERPINF2, WNT1]	[ADAM8, ADAM9, ADRA2A, AGT, AGXT, AKT1, APOE, ARAF, ASPH, ATRAID, AURKAIP1, AXIN1, BAD, BAG6, BAK1, BBS7, BTRC, C2CD3, CAPN3, CASP8, CAV3, CLN3, CLN6, CLN8, CLU, COMMD1, CSNK1D, CSNK1E, CYFIP2, DAB2, DAB2IP, DISC1, DNAJB2, DNAJC1, DVL1, DVL1P1, DYX1C1, EGF, EP300, F2, FADD, FBXO22, FBXO5, FBXW11, FBXW7, FGFR4, FHIT, FURIN, GABARAPL2, GCLC, GIPC1, GLMN, GNA12, GNB2L1, GPLD1, GPX1, GSAP, HDAC2, HDA…	TRUE
GO:0030195	GO_BiologicalProcess_20.03.2014_19h52	negative regulation of blood coagulation	[4, 5, 6, 7]	[Group115, Group123, Group158, Group159, Group160, Group24, Group44, Group63, Group69]	9	20	2.86e-09	5.19e-08	{Group115=6.230718650616988E-10, Group123=7.273049592918736E-10, Group158=4.432697314755446E-10, Group159=5.197260620757299E-11, Group160=1.3115796384487E-7, Group24=8.641684258164836E-10, Group44=4.3385571744453096E-12, Group63=8.546468261268179E-8, Group69=5.1510748822145064E-8}	{Group115=3.757902186153371E-9, Group123=4.010567346952331E-9, Group158=3.168557710177041E-9, Group159=7.71593307543199E-10, Group160=3.3307219765868303E-7, Group24=4.389065952173193E-9, Group44=4.1867076733397236E-10, Group63=2.2290113167902144E-7, Group69=1.4838170929364177E-7}	[CD34, F2, KNG1, PLAUR, PLG, PROC, PROS1, SERPINF2, VTN]	[ANXA2, APOE, APOH, C1QTNF1, CD34, CEL, CPB2, CYP4F12, CYP4F2, EDN1, F11, F12, F2, FAP, GLMN, GP1BA, GP5, HRG, KLKB1, KNG1, KRT1, NANOS3, NOS3, NRG1, PDGFA, PDGFB, PDGFRA, PLAT, PLAU, PLAUR, PLG, PROC, PROS1, SERPINB2, SERPINE1, SERPINE2, SERPINF2, SERPING1, THBD, THBS1, TMPRSS6, TSPAN8, USF1, VTN, ZNF160]	TRUE
GO:0032103	GO_BiologicalProcess_20.03.2014_19h52	positive regulation of response to external stimulus	[3, 4, 5]	[Group1, Group100, Group102, Group103, Group106, Group108, Group109, Group110, Group113, Group114, Group116, Group118, Group119, Group120, Group125, Group132, Group135, Group142, Group153, Group164, Group167, Group169, Group170, Group175, Group176, Group178, Group185, Group20, Group3, Group4, Group44, Group45, Group5, Group54, Group58, Group73, Group75, Group78, Group81, Group9, Group94, Group95]	9	4.61538	0.000628	0.00148207	{Group1=6.140557792819212E-7, Group100=2.5429794844314664E-7, Group102=9.733226098577157E-11, Group103=3.119427180587338E-8, Group106=1.578368378954176E-5, Group108=6.908873597780928E-12, Group109=3.70731357626618E-10, Group110=2.3018972490782938E-9, Group113=9.802132344951922E-5, Group114=1.3048137318309992E-6, Group116=8.241111735051451E-10, Group118=3.176530271530492E-9, Group119=2.28411978267…	{Group1=1.2607741000150085E-6, Group100=5.913193258979193E-7, Group102=1.1050074335443478E-9, Group103=9.556340410370734E-8, Group106=2.3986228121114643E-5, Group108=3.3335315109292977E-10, Group109=2.751967385459126E-9, Group110=9.066656511675728E-9, Group113=1.3046976155694628E-4, Group114=2.4933569331028002E-6, Group116=4.41815156906925E-9, Group118=1.1567364951045E-8, Group119=9.1840649594937…	[AGT, AGXT, C3, C5, CCR4, F2RL1, F7, IL12B, IL6]	[ADAM10, ADAM17, ADAM8, ADORA2B, ADORA3, AGER, AGT, AGTR1, AGXT, AIF1, ALOX5AP, AMH, ARTN, ATG7, AZU1, BECN1, C1QBP, C3, C3AR1, C5, CALR, CAMK1D, CASR, CCL19, CCL2, CCL21, CCL24, CCL3, CCL4, CCL5, CCL7, CCM2, CCR1, CCR2, CCR4, CCR5, CCR7, CD180, CD28, CD47, CD74, CDH13, CMKLR1, CNOT6, CNR1, CNTN1, CREB3, CREB3L4, CX3CL1, CXCL10, CXCL12, CXCL13, CXCR2, CXCR3, CYP27B1, DDX60, DHX58, DSCAM, EDN1, ED…	TRUE
GO:0043687	GO_BiologicalProcess_20.03.2014_19h52	post-translational protein modification	[6, 7]	[Group158, Group159, Group24, Group63, Group69]	9	4	0.00171313	0.00320823	{Group158=4.432697314755446E-10, Group159=5.197260620757299E-11, Group24=8.641684258164836E-10, Group63=8.546468261268179E-8, Group69=5.1510748822145064E-8}	{Group158=3.168557710177041E-9, Group159=7.71593307543199E-10, Group24=4.389065952173193E-9, Group63=2.2290113167902144E-7, Group69=1.4838170929364177E-7}	[EDEM3, F2, F7, F9, LMAN1, MGAT3, PLAUR, PROC, PROS1]	[AGBL1, AGBL4, AGTPBP1, ALG1, ALG10, ALG10B, ALG11, ALG12, ALG13, ALG14, ALG2, ALG3, ALG5, ALG6, ALG8, ALG9, ARSA, ARSB, ARSD, ARSE, ARSF, ARSG, ARSH, ARSI, ARSJ, ARSK, ATG5, B3GNT1, B3GNT2, B3GNT3, B3GNT4, B3GNT5, B3GNT6, B3GNT7, B3GNT8, B3GNTL1, B4GALT1, B4GALT2, B4GALT3, B4GALT4, B4GALT5, B4GALT6, C1GALT1, C1GALT1C1, CALR, CANX, CRTAP, DAD1, DDOST, DHDDS, DHPS, DOHH, DOLK, DOLPP1, DPAGT1, DPM1…	FALSE
GO:0048762	GO_BiologicalProcess_20.03.2014_19h52	mesenchymal cell differentiation	[5, 6, 7]	[Group12, Group13, Group131, Group136, Group167, Group18, Group19, Group7, Group99]	9	5.625	0.000146	0.00047	{Group12=1.205421448914471E-5, Group13=5.092177781547054E-10, Group131=1.518521476555801E-6, Group136=9.343381445329545E-6, Group167=1.5301469334743631E-7, Group18=6.161694814331923E-6, Group19=2.4623799054312605E-4, Group7=1.0058180393347238E-6, Group99=4.345351522130331E-7}	{Group12=1.8611707171239432E-5, Group13=3.170291328511553E-9, Group131=2.8453849026725204E-6, Group136=1.4780923106136083E-5, Group167=3.738207065323444E-7, Group18=1.0164163240735566E-5, Group19=3.027002049351804E-4, Group7=1.9608371877939564E-6, Group99=9.115791780121237E-7}	[FOXA1, FRZB, GLIPR2, GSK3B, HGF, IL6, NELL2, PBLD, RET]	[ACVR1, ADAM15, ALDH1A2, ALX1, AMELX, AMER1, AXIN2, BAMBI, BCL2, BCL9L, BMP2, BMP4, BMP5, BMP7, BMPR1A, C21orf33, CFL1, CITED2, COL1A1, CRB2, CTNNB1, CYP26A1, CYP26C1, DAB2, DAB2IP, EDN1, EDN3, EDNRA, EDNRB, EFNA1, EFNB1, ELL3, EOMES, EPB41L5, EPHA3, ERBB4, EZH2, FAM101B, FGF10, FGF19, FGF8, FGFR1, FGFR2, FLNA, FOXA1, FOXA2, FOXC1, FOXC2, FOXD2, FOXD3, FOXD4, FOXD4L1, FOXD4L2, FOXD4L3, FOXD4L5, F…	TRUE
GO:0050730	GO_BiologicalProcess_20.03.2014_19h52	regulation of peptidyl-tyrosine phosphorylation	[7, 8, 9, 10]	[Group1, Group100, Group109, Group110, Group126, Group135, Group137, Group138, Group14, Group155, Group162, Group166, Group167, Group172, Group173, Group191, Group20, Group3, Group45, Group5, Group54, Group65, Group81, Group90, Group95]	9	4.63918	0.000606	0.00145052	{Group1=6.140557792819212E-7, Group100=2.5429794844314664E-7, Group109=3.70731357626618E-10, Group110=2.3018972490782938E-9, Group126=2.2271638790797867E-9, Group135=1.5576823098765463E-11, Group137=1.8772175164949317E-9, Group138=3.3981331508462127E-10, Group14=7.854460393087152E-8, Group155=5.721543983334372E-6, Group162=2.2370533909556935E-11, Group166=3.2422056202259254E-8, Group167=1.5301469…	{Group1=1.2607741000150085E-6, Group100=5.913193258979193E-7, Group109=2.751967385459126E-9, Group110=9.066656511675728E-9, Group126=9.344404970921714E-9, Group135=5.010544763436224E-10, Group137=8.425650713570275E-9, Group138=2.6233587924532764E-9, Group14=2.105431744258084E-7, Group155=9.519465420547705E-6, Group162=5.396891305680611E-10, Group166=9.777276323493806E-8, Group167=3.73820706532344…	[AGT, AGXT, APLP2, ERBB3, HGF, IL12B, IL6, PAK2, VTN]	[ABL1, ADAM17, ADIPOQ, ADORA1, ADRA2A, ADRA2B, ADRA2C, AFAP1L2, AGT, AGXT, AMH, ANGPT1, ANGPT4, APLP2, APP, ARHGEF2, ARL2BP, ARRB2, C21orf33, CAV1, CBLC, CCK, CCL5, CCM2, CD24, CD300A, CD36, CD3E, CD4, CD40, CD44, CD74, CD80, CD81, CLCF1, CNTF, CRLF1, CSF1R, CSF2, CSF3, CSPG4, DMTN, DOK7, DVL2, EFNA1, EFNA5, EGF, EGFR, EHD4, EPGN, EPHA7, EPO, EPX, ERBB3, ERBB4, EREG, ERRFI1, FBXW7, FCER1A, FGF10,…	TRUE
GO:0050819	GO_BiologicalProcess_20.03.2014_19h52	negative regulation of coagulation	[3, 4, 5]	[Group115, Group123, Group158, Group159, Group160, Group24, Group44, Group63, Group69]	9	18	7.66e-09	1.03e-07	{Group115=6.230718650616988E-10, Group123=7.273049592918736E-10, Group158=4.432697314755446E-10, Group159=5.197260620757299E-11, Group160=1.3115796384487E-7, Group24=8.641684258164836E-10, Group44=4.3385571744453096E-12, Group63=8.546468261268179E-8, Group69=5.1510748822145064E-8}	{Group115=3.757902186153371E-9, Group123=4.010567346952331E-9, Group158=3.168557710177041E-9, Group159=7.71593307543199E-10, Group160=3.3307219765868303E-7, Group24=4.389065952173193E-9, Group44=4.1867076733397236E-10, Group63=2.2290113167902144E-7, Group69=1.4838170929364177E-7}	[CD34, F2, KNG1, PLAUR, PLG, PROC, PROS1, SERPINF2, VTN]	[ANXA2, ANXA4, ANXA5, APOE, APOH, C1QTNF1, CD34, CEL, CPB2, CYP4F12, CYP4F2, EDN1, F11, F12, F2, FAP, GLMN, GP1BA, GP5, HRG, HS3ST5, HS3ST6, KLKB1, KNG1, KRT1, NANOS3, NOS3, NRG1, PDGFA, PDGFB, PDGFRA, PLAT, PLAU, PLAUR, PLG, PROC, PROCR, PROS1, SERPINB2, SERPINE1, SERPINE2, SERPINF2, SERPING1, THBD, THBS1, TMPRSS6, TSPAN8, USF1, VTN, ZNF160]	TRUE
GO:0051146	GO_BiologicalProcess_20.03.2014_19h52	striated muscle cell differentiation	[5, 6]	[Group127, Group128, Group129, Group134, Group144, Group67, Group73, Group91, Group92, Group93]	9	4.14747	0.00133517	0.00267901	{Group127=3.614051716160852E-7, Group128=1.1911539267984603E-5, Group129=2.96088485189629E-7, Group134=2.0662399953410227E-10, Group144=6.511332283966891E-10, Group67=3.0215592318717765E-8, Group73=1.514637938967721E-7, Group91=2.5926533941201706E-10, Group92=1.4134546155194904E-9, Group93=2.4253495212090523E-8}	{Group127=7.750133124656049E-7, Group128=1.8539734505814745E-5, Group129=6.568399728919356E-7, Group134=1.812655995912806E-9, Group144=3.80814282062306E-9, Group67=9.405821479858918E-8, Group73=3.7477579771893613E-7, Group91=2.175574369848665E-9, Group92=6.819918519881541E-9, Group93=7.673646845792575E-8}	[AGT, AGXT, BTG1, FHL2, FOXP3, GSK3B, KRT8, TTN, WNT1]	[ACADM, ACTA1, ACTC1, ACTG1, ACVR1, ADAM12, ADRB1, AFG3L2, AGT, AGTR2, AGXT, AKAP6, AKT1, ANKRD1, ANKRD2, ATG5, ATG7, AVPR1A, BARX2, BCL2, BCL9, BHLHE41, BMP10, BMP2, BMP4, BNIP2, BOC, BTG1, CACNA1H, CACNA1S, CACNA2D2, CACNB4, CACYBP, CALR, CAPN2, CAPN3, CAPZB, CAV2, CAV3, CBY1, CCNB1, CD53, CDH2, CDK1, CDON, CEACAM5, CFLAR, CHRNB1, CHUK, COL14A1, CSRP3, CXADR, CYP26B1, DDIT3, DICER1, DKK1, DMD, …	FALSE
GO:0051402	GO_BiologicalProcess_20.03.2014_19h52	neuron apoptotic process	[5, 7]	[Group137, Group138, Group163, Group173, Group191, Group54, Group6, Group68, Group91, Group93]	9	4.16667	0.00129309	0.00261153	{Group137=1.8772175164949317E-9, Group138=3.3981331508462127E-10, Group163=1.0733336723189072E-6, Group173=1.1040413153914426E-8, Group191=2.9280642732923212E-9, Group54=2.4358133363593625E-11, Group6=4.267015921507595E-12, Group68=2.7772107275082036E-6, Group91=2.5926533941201706E-10, Group93=2.4253495212090523E-8}	{Group137=8.425650713570275E-9, Group138=2.6233587924532764E-9, Group163=2.071533987575491E-6, Group173=3.8741813431008805E-8, Group191=1.0867623168181115E-8, Group54=5.223466376859522E-10, Group6=8.235340728509657E-10, Group68=4.962978429713735E-6, Group91=2.175574369848665E-9, Group93=7.673646845792575E-8}	[AGT, AGXT, ATN1, BAX, DLX1, ERBB3, GRIK5, OXR1, TOX3]	[AARS, AATK, ADAM8, ADNP, ADORA2A, AGAP2, AGRN, AGT, AGXT, AIFM1, AKT1S1, ALKBH1, AMBRA1, ANGPT1, APAF1, APOE, APP, ASCL1, ATF4, ATM, ATN1, ATP7A, AXL, BAG1, BARHL1, BAX, BBC3, BCL2, BCL2L1, BCL2L11, BDNF, BDNF-AS, BHLHB9, BID, BIRC5, BNIP3, BOK, BRAF, BTG2, C1D, C5AR1, CACNA1A, CASP2, CASP3, CASP7, CASP9, CCL2, CCL3, CDC34, CDC42, CDK5, CDK5R1, CEBPB, CHL1, CITED1, CLCF1, CLN3, CNTF, CNTFR, CPEB…	FALSE
GO:1900047	GO_BiologicalProcess_20.03.2014_19h52	negative regulation of hemostasis	[3, 4, 5, 6]	[Group115, Group123, Group158, Group159, Group160, Group24, Group44, Group63, Group69]	9	20	2.86e-09	5.19e-08	{Group115=6.230718650616988E-10, Group123=7.273049592918736E-10, Group158=4.432697314755446E-10, Group159=5.197260620757299E-11, Group160=1.3115796384487E-7, Group24=8.641684258164836E-10, Group44=4.3385571744453096E-12, Group63=8.546468261268179E-8, Group69=5.1510748822145064E-8}	{Group115=3.757902186153371E-9, Group123=4.010567346952331E-9, Group158=3.168557710177041E-9, Group159=7.71593307543199E-10, Group160=3.3307219765868303E-7, Group24=4.389065952173193E-9, Group44=4.1867076733397236E-10, Group63=2.2290113167902144E-7, Group69=1.4838170929364177E-7}	[CD34, F2, KNG1, PLAUR, PLG, PROC, PROS1, SERPINF2, VTN]	[ANXA2, APOE, APOH, C1QTNF1, CD34, CEL, CPB2, CYP4F12, CYP4F2, EDN1, F11, F12, F2, FAP, GLMN, GP1BA, GP5, HRG, KLKB1, KNG1, KRT1, NANOS3, NOS3, NRG1, PDGFA, PDGFB, PDGFRA, PLAT, PLAU, PLAUR, PLG, PROC, PROS1, SERPINB2, SERPINE1, SERPINE2, SERPINF2, SERPING1, THBD, THBS1, TMPRSS6, TSPAN8, USF1, VTN, ZNF160]	TRUE
GO:2000021	GO_BiologicalProcess_20.03.2014_19h52	regulation of ion homeostasis	[3, 4, 5, 6]	[Group116, Group125, Group147, Group16, Group165, Group169, Group173, Group177, Group190, Group3, Group32, Group54, Group57, Group6, Group67, Group91, Group98]	9	5.59006	0.000153	0.000488	{Group116=8.241111735051451E-10, Group125=1.5683908804011555E-8, Group147=2.3070638142891178E-8, Group16=2.202704234628742E-4, Group165=8.475803120474608E-7, Group169=8.598182873780381E-10, Group173=1.1040413153914426E-8, Group177=1.627216048513222E-4, Group190=5.7013455213332086E-11, Group3=4.721375928192862E-10, Group32=6.168440118976653E-11, Group54=2.4358133363593625E-11, Group57=1.7084976157…	{Group116=4.41815156906925E-9, Group125=5.310516489779351E-8, Group147=7.421055269296662E-8, Group16=2.742722046989337E-4, Group165=1.7039895856787494E-6, Group169=4.484998093620577E-9, Group173=3.8741813431008805E-8, Group177=2.066136166862183E-4, Group190=7.859712040123637E-10, Group3=3.142157083245594E-9, Group32=7.936726286416628E-10, Group54=5.223466376859522E-10, Group57=5.685173100810506E-…	[AGT, AGXT, BAX, CASQ1, DRD3, F2, GPD1L, KNG1, XCR1]	[ADCYAP1R1, ADORA1, ADORA2A, AGT, AGTR1, AGTR2, AGXT, AKAP6, ALOX12, ANK2, ANK3, AP3D1, ASPH, AVP, AVPR1A, AVPR2, BAK1, BAX, BBC3, BCL2, BDKRB1, CA2, CACNA1C, CACNA1G, CALCA, CALM1, CALM2, CALM3, CAMK2D, CAPN3, CASQ1, CASQ2, CAV1, CAV3, CCK, CCL19, CCL21, CCL3, CCR5, CCR7, CEMIP, CFH, CHERP, CLIC2, CORIN, CXCL10, CXCL11, CXCL9, CXCR3, DDIT3, DHRS7C, DIAPH1, DMD, DRD1, DRD2, DRD3, EDN1, EDNRA, EDN…	TRUE
GO:2001236	GO_BiologicalProcess_20.03.2014_19h52	regulation of extrinsic apoptotic signaling pathway	[5, 6, 7, 8]	[Group1, Group100, Group109, Group110, Group126, Group13, Group135, Group137, Group138, Group14, Group151, Group155, Group156, Group166, Group167, Group172, Group173, Group174, Group20, Group3, Group5, Group54, Group6, Group65, Group81, Group90, Group91]	9	5.23256	0.000251	0.000732	{Group1=6.140557792819212E-7, Group100=2.5429794844314664E-7, Group109=3.70731357626618E-10, Group110=2.3018972490782938E-9, Group126=2.2271638790797867E-9, Group13=5.092177781547054E-10, Group135=1.5576823098765463E-11, Group137=1.8772175164949317E-9, Group138=3.3981331508462127E-10, Group14=7.854460393087152E-8, Group151=2.9848190165558145E-7, Group155=5.721543983334372E-6, Group156=5.113181024…	{Group1=1.2607741000150085E-6, Group100=5.913193258979193E-7, Group109=2.751967385459126E-9, Group110=9.066656511675728E-9, Group126=9.344404970921714E-9, Group13=3.170291328511553E-9, Group135=5.010544763436224E-10, Group137=8.425650713570275E-9, Group138=2.6233587924532764E-9, Group14=2.105431744258084E-7, Group151=6.546250797673548E-7, Group155=9.519465420547705E-6, Group156=6.017341083258562E…	[AGT, AGXT, BAX, FYN, HGF, IL6, PAK2, RET, TRAF1]	[ACSL5, ACVR1, AGAP2, AGT, AGTR2, AGXT, AKR1B1, AKT1, AR, AREG, ARHGEF2, BAX, BCL10, BCL2, BCL2L1, BCL2L10, BCL2L14, BID, BIRC6, BMP5, BMPR1B, CASP8, CAV1, CD8A, CFLAR, COL2A1, CSF2, CTNNA1, CX3CL1, CX3CR1, CYLD, DAB2, DAPK1, DAPK3, DBH, DEDD2, DEPTOR, ETFA, ETFB, ETFDH, EYA1, FADD, FAF1, FAIM, FAS, FASLG, FASN, FEM1B, FGF10, FGFR1, FYN, G0S2, GAS1, GATA1, GCLC, GCLM, GDNF, GFRAL, GPER1, GPX1, GS…	TRUE
GO:0002064	GO_BiologicalProcess_20.03.2014_19h52	epithelial cell development	[4, 5, 6]	[Group116, Group144, Group153, Group168, Group169, Group17, Group178, Group180, Group185, Group188, Group49, Group51, Group67, Group73, Group91, Group92, Group93, Group98]	8	5.09554	0.000658	0.00150674	{Group116=8.241111735051451E-10, Group144=6.511332283966891E-10, Group153=4.480044124169693E-10, Group168=1.2890355750187406E-8, Group169=8.598182873780381E-10, Group17=3.2518716613985385E-11, Group178=2.227829676730518E-9, Group180=7.349453749547113E-8, Group185=6.060216924768867E-8, Group188=6.190242349218961E-4, Group49=7.049932778974842E-5, Group51=3.1836313407303314E-6, Group67=3.02155923187…	{Group116=4.41815156906925E-9, Group144=3.80814282062306E-9, Group153=3.088030414159824E-9, Group168=4.442569035332445E-8, Group169=4.484998093620577E-9, Group17=5.705556642271981E-10, Group178=9.148321864021063E-9, Group180=1.997809258679708E-7, Group185=1.6951041543194076E-7, Group188=7.153992655085386E-4, Group49=9.859688596682207E-5, Group51=5.6370720069812285E-6, Group67=9.405821479858918E-8…	[AGT, AGXT, CDK6, F2RL1, FOXA1, GSK3B, HEG1, MYO7A]	[ACTA2, ADIPOQ, AGPAT6, AGT, AGXT, ARNTL, ATP2B2, ATP2B4, B4GALT1, BAD, BASP1, BCL11B, BMP15, BMP4, BMP5, BMP6, CCM2, CDC42, CDH1, CDK6, CITED1, CLIC4, CLIC5, CLOCK, COL18A1, CTNNB1, DACT2, DHX15, DICER1, DMD, DMRT1, E2F4, ENG, EPB41L5, ESR1, ESR2, EXPH5, EZR, F2RL1, FEM1B, FGFR1, FNDC3A, FOXA1, FOXC2, FOXJ1, FRMD6, FSHR, FZD7, FZR1, GATA3, GDNF, GPX1, GREM1, GSK3A, GSK3B, GSTM3, HEG1, HIF1A, HOX…	TRUE
GO:0002263	GO_BiologicalProcess_20.03.2014_19h52	cell activation involved in immune response	[3, 4]	[Group103, Group104, Group105, Group114, Group121, Group124, Group132, Group171, Group176, Group46, Group47, Group60, Group70, Group72, Group75, Group84]	8	4.41989	0.00164592	0.00312017	{Group103=3.119427180587338E-8, Group104=2.3010707743750932E-6, Group105=3.2131809026089646E-5, Group114=1.3048137318309992E-6, Group121=3.3473820150019425E-4, Group124=0.008907051294575875, Group132=6.116682635505467E-5, Group171=1.693521488490144E-6, Group176=1.5105574990945257E-7, Group46=7.796593929576171E-5, Group47=1.0827399012337446E-5, Group60=1.0465177750051838E-4, Group70=1.062728642170…	{Group103=9.556340410370734E-8, Group104=4.15052952761115E-6, Group105=4.733923009187253E-5, Group114=2.4933569331028002E-6, Group121=4.012700179474379E-4, Group124=0.009192839036647828, Group132=8.744590730759669E-5, Group171=3.142785069986517E-6, Group176=3.7862025626654995E-7, Group46=1.0671933534809937E-4, Group47=1.698933340960266E-5, Group60=1.3739995277278945E-4, Group70=1.3858555941819207…	[AICDA, BATF, CPLX2, F2RL1, FOXP3, IL12B, IL6, NBN]	[ABR, ADA, ADORA2B, ADORA3, AICDA, ANXA3, AP1G1, ARTN, ATP7A, BATF, BCL3, BCL6, BCR, BTK, C19orf10, CCL19, CCL3, CCR2, CD180, CD1C, CD28, CD300A, CD40, CD40LG, CD46, CD80, CD86, CLCF1, CLEC7A, CLSTN1, CPLX2, CRHR1, CX3CR1, DOCK2, EHHADH, EOMES, ERCC1, EXO1, EXOSC3, EXOSC6, F2RL1, FCER1A, FCER1G, FER, FES, FGR, FOXF1, FOXP3, GAB2, GATA3, GPR183, HLX, HMOX1, HSPD1, ICAM1, IFNA1, IFNA10, IFNA13, IFN…	FALSE
GO:0002366	GO_BiologicalProcess_20.03.2014_19h52	leukocyte activation involved in immune response	[3, 4, 5]	[Group103, Group104, Group105, Group114, Group121, Group124, Group132, Group171, Group176, Group46, Group47, Group60, Group70, Group72, Group75, Group84]	8	4.41989	0.00164592	0.00312017	{Group103=3.119427180587338E-8, Group104=2.3010707743750932E-6, Group105=3.2131809026089646E-5, Group114=1.3048137318309992E-6, Group121=3.3473820150019425E-4, Group124=0.008907051294575875, Group132=6.116682635505467E-5, Group171=1.693521488490144E-6, Group176=1.5105574990945257E-7, Group46=7.796593929576171E-5, Group47=1.0827399012337446E-5, Group60=1.0465177750051838E-4, Group70=1.062728642170…	{Group103=9.556340410370734E-8, Group104=4.15052952761115E-6, Group105=4.733923009187253E-5, Group114=2.4933569331028002E-6, Group121=4.012700179474379E-4, Group124=0.009192839036647828, Group132=8.744590730759669E-5, Group171=3.142785069986517E-6, Group176=3.7862025626654995E-7, Group46=1.0671933534809937E-4, Group47=1.698933340960266E-5, Group60=1.3739995277278945E-4, Group70=1.3858555941819207…	[AICDA, BATF, CPLX2, F2RL1, FOXP3, IL12B, IL6, NBN]	[ABR, ADA, ADORA2B, ADORA3, AICDA, ANXA3, AP1G1, ARTN, ATP7A, BATF, BCL3, BCL6, BCR, BTK, C19orf10, CCL19, CCL3, CCR2, CD180, CD1C, CD28, CD300A, CD40, CD40LG, CD46, CD80, CD86, CLCF1, CLEC7A, CLSTN1, CPLX2, CRHR1, CX3CR1, DOCK2, EHHADH, EOMES, ERCC1, EXO1, EXOSC3, EXOSC6, F2RL1, FCER1A, FCER1G, FER, FES, FGR, FOXF1, FOXP3, GAB2, GATA3, GPR183, HLX, HMOX1, HSPD1, ICAM1, IFNA1, IFNA10, IFNA13, IFN…	FALSE
GO:0002673	GO_BiologicalProcess_20.03.2014_19h52	regulation of acute inflammatory response	[5, 6, 7]	[Group108, Group141, Group143, Group146, Group157, Group175, Group187, Group9]	8	11.4286	2e-06	1.29e-05	{Group108=6.908873597780928E-12, Group141=1.6324639365864118E-11, Group143=1.0755182303832923E-11, Group146=1.3377980627964863E-10, Group157=1.794525678219995E-7, Group175=2.591033297376151E-7, Group187=4.442479610313181E-8, Group9=7.645185911814779E-6}	{Group108=3.3335315109292977E-10, Group141=4.500936282302536E-10, Group143=4.151500369279508E-10, Group146=1.2909751305986091E-9, Group157=4.2758451345241854E-7, Group175=5.953207457066632E-7, Group187=1.2990887345309756E-7, Group9=1.2194387446117788E-5}	[A2M, C3, C5, C8G, CFB, IL6, PROS1, VTN]	[A2M, ADAM8, ADCYAP1, ADORA1, AKR1C1, ALOX5AP, ANXA1, C1QBP, C2, C3, C4A, C4B, C4BPA, C4BPB, C5, C6, C7, C8A, C8B, C8G, C9, CCM2, CCR7, CD46, CD55, CD59, CFB, CFH, CFI, CFP, CNR1, CR1, CXCL10, DEAF1, EDNRB, F12, FCER1A, FCER1G, GSTP1, HNRNPC, IGLC7, IL1B, IL20RB, IL4, IL6, IL6ST, INS, KLKB1, MASP1, NLRP3, NPY5R, OSM, OSMR, PCDHA4, PCDHA@, PIK3CG, PPARG, PROS1, PSMA7, PTGER3, PTGS2, SERPING1, SPN,…	TRUE
GO:0003014	GO_BiologicalProcess_20.03.2014_19h52	renal system process	[4]	[Group102, Group104, Group116, Group125, Group142, Group153, Group16, Group165, Group168, Group169, Group177, Group178, Group179, Group180, Group185, Group3, Group32, Group4, Group57, Group73, Group95]	8	8.60215	1.7e-05	8.46e-05	{Group102=9.733226098577157E-11, Group104=2.3010707743750932E-6, Group116=8.241111735051451E-10, Group125=1.5683908804011555E-8, Group142=8.204962038584644E-8, Group153=4.480044124169693E-10, Group16=2.202704234628742E-4, Group165=8.475803120474608E-7, Group168=1.2890355750187406E-8, Group169=8.598182873780381E-10, Group177=1.627216048513222E-4, Group178=2.227829676730518E-9, Group179=9.774250127…	{Group102=1.1050074335443478E-9, Group104=4.15052952761115E-6, Group116=4.41815156906925E-9, Group125=5.310516489779351E-8, Group142=2.1692570869134744E-7, Group153=3.088030414159824E-9, Group16=2.742722046989337E-4, Group165=1.7039895856787494E-6, Group168=4.442569035332445E-8, Group169=4.484998093620577E-9, Group177=2.066136166862183E-4, Group178=9.148321864021063E-9, Group179=1.048016819221736…	[AGT, AGXT, CD34, DRD3, F2RL1, KCNJ1, KNG1, SERPINF2]	[ADIPOQ, ADORA1, ADORA2A, ADRA1A, ADRA1D, ADRB1, AGT, AGTR1, AGTR2, AGXT, AKR1C3, AQP1, AQP2, AQP3, AQP4, AQP7, AVP, AVPR1A, AVPR2, BCL2, BMP4, BTC, CACNA1C, CD34, CHRNA3, CHRNB2, CHRNB4, CORIN, CYBA, CYP11B2, CYP4A11, CYP4F12, CYP4F2, DRD2, DRD3, EDN1, EDNRA, EDNRB, F2R, F2RL1, FAS, FASN, GAS6, GJA1, GJA5, HAS2, HBB, HNF1A, HSD11B2, HYAL2, IFNAR1, IGHA1, IGHA2, IGJ, INPP5K, KCNJ1, KCNMA1, KCTD11…	TRUE
GO:0010565	GO_BiologicalProcess_20.03.2014_19h52	regulation of cellular ketone metabolic process	[4, 5]	[Group109, Group135, Group149, Group154, Group168, Group185, Group21, Group25, Group26, Group3, Group5, Group8, Group81, Group86, Group87, Group95]	8	4.46927	0.00153433	0.00300069	{Group109=3.70731357626618E-10, Group135=1.5576823098765463E-11, Group149=3.2806829382704195E-5, Group154=5.629338017028524E-8, Group168=1.2890355750187406E-8, Group185=6.060216924768867E-8, Group21=0.0017683906802526475, Group25=4.205673006545161E-7, Group26=4.721196969799608E-7, Group3=4.721375928192862E-10, Group5=6.411634120075737E-12, Group8=3.5118431425822187E-4, Group81=4.4035961247516206E…	{Group109=2.751967385459126E-9, Group135=5.010544763436224E-10, Group149=4.796756114289325E-5, Group154=1.5977385842448606E-7, Group168=4.442569035332445E-8, Group185=1.6951041543194076E-7, Group21=0.0019728289091835893, Group25=8.91972406882655E-7, Group26=9.797752851304564E-7, Group3=3.142157083245594E-9, Group5=4.124817950582057E-10, Group8=4.1838625093726427E-4, Group81=7.082450433975523E-10,…	[AGT, AGXT, APOA4, APOC1, IL6, NR1H4, PDK3, PSME1]	[ABCD2, ACADL, ACADM, ACADVL, ACN9, ADIPOQ, AGT, AGXT, AKR1C3, AKT1, AKT2, ANKRD26, ANXA1, APOA4, APOA5, APOC1, APOC2, APOC3, ARPP19, ATCAY, AVP, AVPR1A, AZIN1, BHMT, BMP2, BMP5, BMP6, BRCA1, C1QTNF2, C1QTNF3, CAV1, CLK2, CNR1, COMT, CPT1A, CYP7A1, DKK3, DLAT, DLD, EIF2AK3, FABP1, FABP3, FAM132A, FAM132B, FAM3A, FBP1, FGF19, FGFR4, FOXO1, GATA3, GCK, GHSR, GNMT, HPN, IFNAR1, IL6, INS, INSIG1, INS…	FALSE
GO:0014031	GO_BiologicalProcess_20.03.2014_19h52	mesenchymal cell development	[5, 6, 7, 8]	[Group10, Group13, Group131, Group167, Group18, Group7, Group99]	8	5.47945	0.000407	0.00107362	{Group10=1.2002607743175824E-7, Group13=5.092177781547054E-10, Group131=1.518521476555801E-6, Group167=1.5301469334743631E-7, Group18=6.161694814331923E-6, Group7=1.0058180393347238E-6, Group99=4.345351522130331E-7}	{Group10=3.088671059243912E-7, Group13=3.170291328511553E-9, Group131=2.8453849026725204E-6, Group167=3.738207065323444E-7, Group18=1.0164163240735566E-5, Group7=1.9608371877939564E-6, Group99=9.115791780121237E-7}	[FOXA1, GLIPR2, GSK3B, HGF, IL6, NELL2, PBLD, RET]	[ACVR1, ADAM15, ALDH1A2, ALX1, AMELX, AXIN2, BAMBI, BCL2, BCL9L, BMP2, BMP5, BMP7, BMPR1A, C21orf33, CFL1, CITED2, COL1A1, CRB2, CTNNB1, CYP26A1, CYP26C1, DAB2, DAB2IP, EDN1, EDN3, EDNRA, EDNRB, EFNA1, EFNB1, ELL3, EOMES, EPB41L5, EPHA3, ERBB4, EZH2, FAM101B, FGF19, FGF8, FGFR2, FLNA, FOXA1, FOXA2, FOXC1, FOXC2, FOXD2, FOXD3, FOXD4, FOXD4L1, FOXD4L2, FOXD4L3, FOXD4L5, FOXD4L6, FOXF2, GBX2, GCNT2,…	TRUE
GO:0014065	GO_BiologicalProcess_20.03.2014_19h52	phosphatidylinositol 3-kinase signaling	[7, 8]	[Group1, Group102, Group109, Group110, Group116, Group118, Group135, Group137, Group138, Group142, Group149, Group153, Group155, Group16, Group163, Group166, Group167, Group168, Group169, Group172, Group178, Group180, Group185, Group190, Group191, Group20, Group3, Group4, Group45, Group5, Group59, Group73, Group81, Group90, Group95, Group98]	8	8.79121	1.45e-05	7.45e-05	{Group1=6.140557792819212E-7, Group102=9.733226098577157E-11, Group109=3.70731357626618E-10, Group110=2.3018972490782938E-9, Group116=8.241111735051451E-10, Group118=3.176530271530492E-9, Group135=1.5576823098765463E-11, Group137=1.8772175164949317E-9, Group138=3.3981331508462127E-10, Group142=8.204962038584644E-8, Group149=3.2806829382704195E-5, Group153=4.480044124169693E-10, Group155=5.7215439…	{Group1=1.2607741000150085E-6, Group102=1.1050074335443478E-9, Group109=2.751967385459126E-9, Group110=9.066656511675728E-9, Group116=4.41815156906925E-9, Group118=1.1567364951045E-8, Group135=5.010544763436224E-10, Group137=8.425650713570275E-9, Group138=2.6233587924532764E-9, Group142=2.1692570869134744E-7, Group149=4.796756114289325E-5, Group153=3.088030414159824E-9, Group155=9.519465420547705…	[AGT, AGXT, ERBB3, F2, F2RL1, HGF, IL6, NEDD4]	[ADORA3, AGT, AGXT, ANGPT1, C1QBP, C3orf58, CAT, CBL, CCL5, CLSTN1, CSF3, DAB2IP, EDN1, ENTPD5, ERBB2, ERBB3, F2, F2R, F2RL1, FGFR1, FGR, FLT1, FLT3, GATA3, GH1, GLYAT, GPER1, HAX1, HCLS1, HCST, HGF, HTR2A, HTR2B, IGF1, IGF1R, IL6, INS, IRS1, JAK2, KDR, KIT, KLF4, LTK, MYO16, MYOC, NCOR1, NEDD4, NF1, NKX3-1, NTRK2, NYAP1, NYAP2, PDGFA, PDGFB, PDGFRA, PDGFRB, PIK3AP1, PIK3CB, PIK3CD, PIK3CG, PIK3I…	TRUE
GO:0014066	GO_BiologicalProcess_20.03.2014_19h52	regulation of phosphatidylinositol 3-kinase signaling	[5, 6, 7, 8, 9]	[Group1, Group102, Group109, Group110, Group116, Group118, Group135, Group137, Group138, Group142, Group149, Group153, Group155, Group16, Group163, Group166, Group167, Group168, Group169, Group172, Group178, Group180, Group185, Group190, Group191, Group20, Group3, Group4, Group45, Group5, Group59, Group73, Group81, Group90, Group95, Group98]	8	11.4286	2e-06	1.29e-05	{Group1=6.140557792819212E-7, Group102=9.733226098577157E-11, Group109=3.70731357626618E-10, Group110=2.3018972490782938E-9, Group116=8.241111735051451E-10, Group118=3.176530271530492E-9, Group135=1.5576823098765463E-11, Group137=1.8772175164949317E-9, Group138=3.3981331508462127E-10, Group142=8.204962038584644E-8, Group149=3.2806829382704195E-5, Group153=4.480044124169693E-10, Group155=5.7215439…	{Group1=1.2607741000150085E-6, Group102=1.1050074335443478E-9, Group109=2.751967385459126E-9, Group110=9.066656511675728E-9, Group116=4.41815156906925E-9, Group118=1.1567364951045E-8, Group135=5.010544763436224E-10, Group137=8.425650713570275E-9, Group138=2.6233587924532764E-9, Group142=2.1692570869134744E-7, Group149=4.796756114289325E-5, Group153=3.088030414159824E-9, Group155=9.519465420547705…	[AGT, AGXT, ERBB3, F2, F2RL1, HGF, IL6, NEDD4]	[ADORA3, AGT, AGXT, ANGPT1, C3orf58, CAT, CBL, CCL5, CSF3, DAB2IP, ENTPD5, ERBB3, F2, F2R, F2RL1, FGFR1, FGR, FLT1, FLT3, GH1, GLYAT, GPER1, HAX1, HCLS1, HCST, HGF, IGF1, IL6, INS, JAK2, KDR, KIT, KLF4, MYOC, NCOR1, NEDD4, NKX3-1, NTRK2, PDGFA, PDGFB, PDGFRA, PDGFRB, PIK3AP1, PIK3IP1, PLXNB1, PPARD, PRR5, PRR5L, PTEN, PTK2, PTPN6, RARA, RASGRP1, RELN, SELP, SEMA4D, SEPP1, SERPINE2, SLC9A3R1, SLC9…	TRUE
GO:0014068	GO_BiologicalProcess_20.03.2014_19h52	positive regulation of phosphatidylinositol 3-kinase signaling	[5, 6, 7, 8, 9, 10]	[Group1, Group102, Group109, Group110, Group116, Group118, Group135, Group137, Group138, Group142, Group149, Group153, Group155, Group16, Group163, Group166, Group167, Group168, Group169, Group172, Group178, Group180, Group185, Group190, Group191, Group20, Group3, Group4, Group45, Group5, Group59, Group73, Group81, Group90, Group95, Group98]	8	14.2857	3.47e-07	3.07e-06	{Group1=6.140557792819212E-7, Group102=9.733226098577157E-11, Group109=3.70731357626618E-10, Group110=2.3018972490782938E-9, Group116=8.241111735051451E-10, Group118=3.176530271530492E-9, Group135=1.5576823098765463E-11, Group137=1.8772175164949317E-9, Group138=3.3981331508462127E-10, Group142=8.204962038584644E-8, Group149=3.2806829382704195E-5, Group153=4.480044124169693E-10, Group155=5.7215439…	{Group1=1.2607741000150085E-6, Group102=1.1050074335443478E-9, Group109=2.751967385459126E-9, Group110=9.066656511675728E-9, Group116=4.41815156906925E-9, Group118=1.1567364951045E-8, Group135=5.010544763436224E-10, Group137=8.425650713570275E-9, Group138=2.6233587924532764E-9, Group142=2.1692570869134744E-7, Group149=4.796756114289325E-5, Group153=3.088030414159824E-9, Group155=9.519465420547705…	[AGT, AGXT, ERBB3, F2, F2RL1, HGF, IL6, NEDD4]	[ADORA3, AGT, AGXT, ANGPT1, CAT, CBL, CCL5, CSF3, ERBB3, F2, F2R, F2RL1, FGFR1, FGR, FLT1, FLT3, GH1, GLYAT, GPER1, HAX1, HCLS1, HCST, HGF, IGF1, IL6, INS, JAK2, KDR, KIT, MYOC, NEDD4, NKX3-1, NTRK2, PDGFA, PDGFB, PDGFRA, PDGFRB, PIK3AP1, PLXNB1, PPARD, PRR5, PRR5L, PTK2, PTPN6, RARA, RELN, SELP, SEMA4D, SEPP1, SOS1, SOX9, TEK, TGFB2, UBE3A, UNC5B, WNT16]	TRUE
GO:0030016	GO_CellularComponent_20.03.2014_19h52	myofibril	[5, 6, 7, 8]	[Group127]	8	4	0.00305812	0.00492166	{Group127=3.614051716160852E-7}	{Group127=7.750133124656049E-7}	[CASQ1, FHL2, KCNN2, KRT8, LMAN1, SLC4A1, SVIL, TTN]	[ABCC9, ABLIM2, ABRA, ACTA1, ACTC1, ACTG1, ACTN1, ACTN2, ACTN4, ADRA1A, ADRA1D, AHNAK, AHNAK2, AKAP4, ALDOA, ANK1, ANK2, ANK3, ANKRD1, ANKRD2, ANKRD23, ARF1, ARF1P1, ARHGEF25, ATP2A1, BAG3, BMP10, CACNA1C, CACNA1D, CACNA1S, CALD1, CALM1, CALM2, CALM3, CAPN3, CAPZB, CASQ1, CASQ2, CAV3, CFL2, CMYA5, CRYAB, CSRP3, CTNNB1, DAG1, DES, DMD, DNAJB6, DST, ENO1, FBXL22, FBXO22, FBXO32, FERMT2, FHL2, FHL3,…	FALSE
GO:0043523	GO_BiologicalProcess_20.03.2014_19h52	regulation of neuron apoptotic process	[5, 6, 7, 8]	[Group137, Group138, Group163, Group173, Group191, Group54, Group59, Group6, Group68, Group91, Group93]	8	4.18848	0.00230385	0.00404482	{Group137=1.8772175164949317E-9, Group138=3.3981331508462127E-10, Group163=1.0733336723189072E-6, Group173=1.1040413153914426E-8, Group191=2.9280642732923212E-9, Group54=2.4358133363593625E-11, Group59=6.789923832861038E-5, Group6=4.267015921507595E-12, Group68=2.7772107275082036E-6, Group91=2.5926533941201706E-10, Group93=2.4253495212090523E-8}	{Group137=8.425650713570275E-9, Group138=2.6233587924532764E-9, Group163=2.071533987575491E-6, Group173=3.8741813431008805E-8, Group191=1.0867623168181115E-8, Group54=5.223466376859522E-10, Group59=9.565367151402776E-5, Group6=8.235340728509657E-10, Group68=4.962978429713735E-6, Group91=2.175574369848665E-9, Group93=7.673646845792575E-8}	[AGT, AGXT, BAX, DLX1, ERBB3, GRIK5, OXR1, TOX3]	[AARS, ADAM8, ADNP, ADORA2A, AGAP2, AGRN, AGT, AGXT, AKT1S1, ALKBH1, AMBRA1, ANGPT1, APOE, ASCL1, ATF4, ATM, ATP7A, AXL, BAG1, BARHL1, BAX, BBC3, BCL2, BCL2L1, BCL2L11, BDNF, BDNF-AS, BHLHB9, BIRC5, BRAF, BTG2, C1D, C5AR1, CACNA1A, CASP2, CASP3, CASP7, CASP9, CCL2, CCL3, CDC34, CDC42, CDK5, CDK5R1, CEBPB, CHL1, CITED1, CLCF1, CLN3, CNTF, CNTFR, CPEB4, CRLF1, DDIT3, DDX11, DLX1, DNAJC5, EGLN2, EGL…	FALSE
GO:0043524	GO_BiologicalProcess_20.03.2014_19h52	negative regulation of neuron apoptotic process	[5, 6, 7, 8, 9]	[Group137, Group138, Group163, Group173, Group191, Group54, Group59, Group6, Group68, Group91, Group93]	8	5.88235	0.000252	0.000727	{Group137=1.8772175164949317E-9, Group138=3.3981331508462127E-10, Group163=1.0733336723189072E-6, Group173=1.1040413153914426E-8, Group191=2.9280642732923212E-9, Group54=2.4358133363593625E-11, Group59=6.789923832861038E-5, Group6=4.267015921507595E-12, Group68=2.7772107275082036E-6, Group91=2.5926533941201706E-10, Group93=2.4253495212090523E-8}	{Group137=8.425650713570275E-9, Group138=2.6233587924532764E-9, Group163=2.071533987575491E-6, Group173=3.8741813431008805E-8, Group191=1.0867623168181115E-8, Group54=5.223466376859522E-10, Group59=9.565367151402776E-5, Group6=8.235340728509657E-10, Group68=4.962978429713735E-6, Group91=2.175574369848665E-9, Group93=7.673646845792575E-8}	[AGT, AGXT, BAX, DLX1, ERBB3, GRIK5, OXR1, TOX3]	[AARS, ADAM8, ADNP, ADORA2A, AGAP2, AGT, AGXT, ALKBH1, AMBRA1, ANGPT1, APOE, ATP7A, AXL, BARHL1, BAX, BCL2, BCL2L1, BDNF, BDNF-AS, BHLHB9, BIRC5, BRAF, BTG2, C1D, C5AR1, CACNA1A, CCL2, CEBPB, CHL1, CITED1, CLCF1, CLN3, CNTF, CNTFR, CPEB4, CRLF1, DDX11, DLX1, DNAJC5, ERBB3, F2R, FAM58A, FGF8, FLNB, FOXB1, GABRA5, GABRB2, GABRB3, GCLC, GCLM, GDF5, GDNF, GFRAL, GNPDA1, GPI, GPRIN1, GRIK2, GRIK5, GRI…	TRUE
GO:0044449	GO_CellularComponent_20.03.2014_19h52	contractile fiber part	[2, 3, 4, 5, 6, 7, 8]	[Group127]	8	4.16667	0.00237958	0.00415418	{Group127=3.614051716160852E-7}	{Group127=7.750133124656049E-7}	[CASQ1, FHL2, KCNN2, KRT8, LMAN1, SLC4A1, SVIL, TTN]	[ABCC9, ABRA, ACTA1, ACTA2, ACTC1, ACTN1, ACTN2, ACTN4, ADRA1A, ADRA1D, AHNAK, AHNAK2, AKAP4, ALDOA, ANK1, ANK2, ANK3, ANKRD1, ANKRD2, ANKRD23, ARF1, ARF1P1, ARHGEF25, ATP2A1, BAG3, BMP10, CACNA1C, CACNA1D, CACNA1S, CALM1, CALM2, CALM3, CAPN3, CAPZB, CASQ1, CASQ2, CAV3, CFL2, CMYA5, CRYAB, CSRP3, CTNNB1, DAG1, DES, DMD, DNAJB6, DST, ENO1, FBXL22, FBXO22, FBXO32, FERMT2, FHL2, FHL3, FHOD3, FKBP1A,…	FALSE
GO:0045765	GO_BiologicalProcess_20.03.2014_19h52	regulation of angiogenesis	[4, 5, 6, 7, 8, 9, 10, 11]	[Group102, Group103, Group106, Group108, Group109, Group125, Group127, Group135, Group163, Group166, Group180, Group3, Group4, Group45, Group5, Group73, Group78, Group81, Group87, Group9, Group94, Group95]	8	4.32432	0.00188832	0.00347316	{Group102=9.733226098577157E-11, Group103=3.119427180587338E-8, Group106=1.578368378954176E-5, Group108=6.908873597780928E-12, Group109=3.70731357626618E-10, Group125=1.5683908804011555E-8, Group127=3.614051716160852E-7, Group135=1.5576823098765463E-11, Group163=1.0733336723189072E-6, Group166=3.2422056202259254E-8, Group180=7.349453749547113E-8, Group3=4.721375928192862E-10, Group4=5.32028762736…	{Group102=1.1050074335443478E-9, Group103=9.556340410370734E-8, Group106=2.3986228121114643E-5, Group108=3.3335315109292977E-10, Group109=2.751967385459126E-9, Group125=5.310516489779351E-8, Group127=7.750133124656049E-7, Group135=5.010544763436224E-10, Group163=2.071533987575491E-6, Group166=9.777276323493806E-8, Group180=1.997809258679708E-7, Group3=3.142157083245594E-9, Group4=9.0868629387738E…	[AGT, AGXT, BTG1, C3, C5, CD34, CRHR2, IL6]	[ADD1, ADM, ADM2, AGGF1, AGT, AGXT, ALOX12, AMOT, ANGPT2, ANGPT4, ANGPTL3, ANGPTL4, ANXA3, APOH, AQP1, BAI1, BAI2, BAI3, BTG1, C3, C3AR1, C5, C6, CAMP, CCL11, CCL2, CCL24, CCR2, CCR3, CD34, CHAMP1, CHI3L1, CHRFAM7A, CHRNA7, CIB1, CMA1, CNTN1, COL4A2, COL4A3, CRHR2, CTNNB1, CTSH, CX3CL1, CX3CR1, CXCL10, CXCL13, CXCR2, CXCR3, CYSLTR1, CYSLTR2, DAB2IP, DDAH1, DLL4, ECM1, EFNA1, EGLN1, EPHA1, EPHA2, …	FALSE
GO:0045785	GO_BiologicalProcess_20.03.2014_19h52	positive regulation of cell adhesion	[3, 4, 5]	[Group33, Group51, Group79]	8	5	0.000745	0.00165672	{Group33=1.9643726947990935E-6, Group51=3.1836313407303314E-6, Group79=6.383620140982284E-6}	{Group33=3.6107040961545243E-6, Group51=5.6370720069812285E-6, Group79=1.0353266279072106E-5}	[CDK6, FOXA1, GSK3B, IL12B, PROC, RET, SERPINF2, VTN]	[ABI3BP, ADAM8, ADAM9, ALOX12, ALOX15, ANGPT1, ANK3, APC, ARL2, ARPC2, AZU1, BAG4, BMP7, C1QBP, CALR, CCDC80, CCL21, CCL5, CCR7, CD36, CD44, CD47, CDC42, CDH13, CDK6, CHRD, CIB1, CITED2, COL26A1, COL8A1, CSF1, CX3CL1, CXCL13, CXXC1, CYR61, CYTH3, DAB2, DENND6A, DMD, DMP1, DMTF1, DMTN, DUSP26, DUSP28, ECM2, EDIL3, EGFL6, EGFLAM, EMILIN1, EMP2, EPB41L5, EPHA1, ERBB2, FBLN2, FLCN, FOXA1, FOXA2, FOXC…	TRUE
GO:0048771	GO_BiologicalProcess_20.03.2014_19h52	tissue remodeling	[3]	[Group1, Group100, Group109, Group110, Group135, Group163, Group172, Group173, Group3, Group45, Group5, Group54, Group6, Group60, Group64, Group81, Group91, Group95]	8	5.29801	0.000509	0.00126808	{Group1=6.140557792819212E-7, Group100=2.5429794844314664E-7, Group109=3.70731357626618E-10, Group110=2.3018972490782938E-9, Group135=1.5576823098765463E-11, Group163=1.0733336723189072E-6, Group172=9.816439569222053E-7, Group173=1.1040413153914426E-8, Group3=4.721375928192862E-10, Group45=2.4109385196732744E-9, Group5=6.411634120075737E-12, Group54=2.4358133363593625E-11, Group6=4.26701592150759…	{Group1=1.2607741000150085E-6, Group100=5.913193258979193E-7, Group109=2.751967385459126E-9, Group110=9.066656511675728E-9, Group135=5.010544763436224E-10, Group163=2.071533987575491E-6, Group172=1.933237588632506E-6, Group173=3.8741813431008805E-8, Group3=3.142157083245594E-9, Group45=9.30622268593884E-9, Group5=4.124817950582057E-10, Group54=5.223466376859522E-10, Group6=8.235340728509657E-10, …	[AGT, AGXT, BAX, EPAS1, FRZB, IL12B, IL6, PLG]	[ACD, ACE, ACP5, ACVR2B, ACVRL1, ADAM8, ADRA1B, ADRB2, AGT, AGTR2, AGXT, ANXA1, ARG1, ATG5, ATP7A, AXL, B4GALT1, BAK1, BAX, BGLAP, BGN, BMPR2, BSX, BTF3P11, CA2, CALCA, CARTPT, CAV1, CBS, CCR2, CCR5, CD38, CEL, CSF1R, CSK, CSPG4, CST3, CTHRC1, CTNNB1, CTSK, CXXC1, CYP27B1, DBH, DCSTAMP, DLL4, EFNA2, EFNA4, ELF3, ELN, ENPP1, EPAS1, EPHA2, F2R, FGF10, FGF8, FLT4, FOXC1, FOXC2, FOXS1, FRZB, FSHB, FS…	TRUE
GO:0050663	GO_BiologicalProcess_20.03.2014_19h52	cytokine secretion	[4, 5, 6, 7, 8]	[Group102, Group103, Group104, Group105, Group106, Group107, Group108, Group109, Group116, Group119, Group120, Group122, Group125, Group128, Group135, Group142, Group153, Group163, Group164, Group166, Group168, Group169, Group177, Group178, Group180, Group185, Group20, Group3, Group4, Group45, Group46, Group47, Group5, Group73, Group78, Group81, Group94, Group95]	8	6.77966	9.42e-05	0.00032	{Group102=9.733226098577157E-11, Group103=3.119427180587338E-8, Group104=2.3010707743750932E-6, Group105=3.2131809026089646E-5, Group106=1.578368378954176E-5, Group107=7.077853085608033E-6, Group108=6.908873597780928E-12, Group109=3.70731357626618E-10, Group116=8.241111735051451E-10, Group119=2.2841197826720155E-9, Group120=1.4194293858411877E-6, Group122=1.9604282972944688E-8, Group125=1.5683908…	{Group102=1.1050074335443478E-9, Group103=9.556340410370734E-8, Group104=4.15052952761115E-6, Group105=4.733923009187253E-5, Group106=2.3986228121114643E-5, Group107=1.1383547046019585E-5, Group108=3.3335315109292977E-10, Group109=2.751967385459126E-9, Group116=4.41815156906925E-9, Group119=9.184064959493729E-9, Group120=2.6857830536014633E-6, Group122=6.41292646403106E-8, Group125=5.310516489779…	[AGT, AGXT, C5, CD34, F2RL1, FOXP3, IL6, VTCN1]	[ABCA1, AGT, AGTR2, AGXT, AIM2, ALOX15B, AMH, APOA1, APOA2, ATG5, BTN2A2, BTN3A1, BTN3A2, C1QTNF3, C5, C5AR2, CADM1, CARD8, CASP1, CCL19, CCL3, CCR7, CD14, CD2, CD274, CD34, CD58, CHI3L1, CHIA, CIDEA, CLEC4E, CLEC5A, CLEC6A, CLEC9A, CRTAM, CSF1R, F2R, F2RL1, FFAR4, FGR, FOXP3, GAS6, GATA3, GLMN, GPAM, H0Y858_HUMAN, HLA-DRB1, HTR2B, HYAL2, IFNA2, IFNG, IL10, IL1A, IL1RL1, IL26, IL33, IL4R, IL6, IN…	TRUE
GO:0050731	GO_BiologicalProcess_20.03.2014_19h52	positive regulation of peptidyl-tyrosine phosphorylation	[7, 8, 9, 10, 11]	[Group1, Group100, Group108, Group109, Group110, Group126, Group135, Group137, Group138, Group14, Group155, Group163, Group166, Group167, Group172, Group173, Group191, Group20, Group3, Group45, Group5, Group54, Group65, Group81, Group90, Group95]	8	5.59441	0.000354	0.00095	{Group1=6.140557792819212E-7, Group100=2.5429794844314664E-7, Group108=6.908873597780928E-12, Group109=3.70731357626618E-10, Group110=2.3018972490782938E-9, Group126=2.2271638790797867E-9, Group135=1.5576823098765463E-11, Group137=1.8772175164949317E-9, Group138=3.3981331508462127E-10, Group14=7.854460393087152E-8, Group155=5.721543983334372E-6, Group163=1.0733336723189072E-6, Group166=3.24220562…	{Group1=1.2607741000150085E-6, Group100=5.913193258979193E-7, Group108=3.3335315109292977E-10, Group109=2.751967385459126E-9, Group110=9.066656511675728E-9, Group126=9.344404970921714E-9, Group135=5.010544763436224E-10, Group137=8.425650713570275E-9, Group138=2.6233587924532764E-9, Group14=2.105431744258084E-7, Group155=9.519465420547705E-6, Group163=2.071533987575491E-6, Group166=9.7772763234938…	[AGT, AGXT, ERBB3, HGF, IL12B, IL6, PAK2, VTN]	[ABL1, ADAM17, ADIPOQ, ADORA1, ADRA2A, ADRA2B, ADRA2C, AFAP1L2, AGT, AGXT, AMH, ANGPT1, ANGPT4, ARHGEF2, ARL2BP, ARRB2, C21orf33, CCK, CCL5, CCM2, CD24, CD36, CD3E, CD4, CD40, CD44, CD74, CD80, CD81, CLCF1, CNTF, CRLF1, CSF1R, CSF2, CSF3, CSPG4, DOK7, DVL2, EFNA1, EFNA5, EGF, EHD4, EPGN, EPO, EPX, ERBB3, ERBB4, EREG, FBXW7, FCER1A, FGF10, FGF7, FGFR3, FLT3, GAS6, GATA1, GH1, GHR, GHRL, GPRC5B, GR…	TRUE
GO:0050795	GO_BiologicalProcess_20.03.2014_19h52	regulation of behavior	[3, 4]	[Group103, Group104, Group106, Group113, Group118, Group119, Group120, Group164, Group170, Group2, Group4, Group45]	8	4.44444	0.00158935	0.00305037	{Group103=3.119427180587338E-8, Group104=2.3010707743750932E-6, Group106=1.578368378954176E-5, Group113=9.802132344951922E-5, Group118=3.176530271530492E-9, Group119=2.2841197826720155E-9, Group120=1.4194293858411877E-6, Group164=1.0348076267548747E-4, Group170=6.201193205258821E-5, Group2=1.719008893960108E-4, Group4=5.320287627364971E-6, Group45=2.4109385196732744E-9}	{Group103=9.556340410370734E-8, Group104=4.15052952761115E-6, Group106=2.3986228121114643E-5, Group113=1.3046976155694628E-4, Group118=1.1567364951045E-8, Group119=9.184064959493729E-9, Group120=2.6857830536014633E-6, Group164=1.3679306298882934E-4, Group170=8.800222710404063E-5, Group2=2.1684229838843193E-4, Group4=9.0868629387738E-6, Group45=9.30622268593884E-9}	[AGRP, C5, CCR4, CXCR4, DRD3, F2RL1, F7, IL6]	[ADA, ADAM10, ADAM17, ADORA1, ADORA2A, AGER, AGRP, AHI1, AIF1, ALB, ANGPT2, ANKRD26, ARRDC3, ARTN, AZU1, C1QBP, C3AR1, C5, C5AR2, CALR, CAMK1D, CASR, CCL19, CCL2, CCL21, CCL3, CCL4, CCL5, CCL7, CCR1, CCR2, CCR4, CCR5, CCR7, CD74, CDH13, CHRNB2, CMKLR1, CNOT6, CNR1, CNTN1, CREB3, CREB3L4, CRH, CRHBP, CRHR1, CXCL10, CXCL12, CXCL13, CXCR2, CXCR3, CXCR4, DLG4, DRD2, DRD3, DSCAM, EDN1, EDN2, EDN3, EDN…	TRUE
GO:0051048	GO_BiologicalProcess_20.03.2014_19h52	negative regulation of secretion	[3, 4, 5, 6, 7]	[Group102, Group103, Group104, Group105, Group106, Group107, Group113, Group119, Group120, Group122, Group164, Group4, Group47]	8	5.40541	0.000445	0.001137	{Group102=9.733226098577157E-11, Group103=3.119427180587338E-8, Group104=2.3010707743750932E-6, Group105=3.2131809026089646E-5, Group106=1.578368378954176E-5, Group107=7.077853085608033E-6, Group113=9.802132344951922E-5, Group119=2.2841197826720155E-9, Group120=1.4194293858411877E-6, Group122=1.9604282972944688E-8, Group164=1.0348076267548747E-4, Group4=5.320287627364971E-6, Group47=1.08273990123…	{Group102=1.1050074335443478E-9, Group103=9.556340410370734E-8, Group104=4.15052952761115E-6, Group105=4.733923009187253E-5, Group106=2.3986228121114643E-5, Group107=1.1383547046019585E-5, Group113=1.3046976155694628E-4, Group119=9.184064959493729E-9, Group120=2.6857830536014633E-6, Group122=6.41292646403106E-8, Group164=1.3679306298882934E-4, Group4=9.0868629387738E-6, Group47=1.698933340960266E…	[C5, CD34, DRD3, ERBB3, F2RL1, FOXP3, IL6, PIM3]	[ABR, ACSL4, ACVR1C, ADA, ADIPOQ, ADORA1, ADRA2A, ADRA2B, ADRA2C, AGTR2, ANXA1, APOA1, APOA2, ASIC1, AVPR2, BCR, BMP8A, BTN2A2, C1QTNF3, C5, C5AR2, CARTPT, CCM2, CCR2, CD300A, CD34, CD74, CIDEA, CNR1, CRH, CRHBP, CRHR1, CYP4F2, DPH3, DRD2, DRD3, DRD4, EDN1, EGF, ERBB3, F2R, F2RL1, FAM3D, FFAR4, FGF23, FKBP1B, FOXF1, FOXP3, GAS6, GCK, GHRL, GHSR, GPNMB, GRM7, HADH, HADHA, HMGCR, HMOX1, HRH3, HTR1B…	TRUE
GO:0090287	GO_BiologicalProcess_20.03.2014_19h52	regulation of cellular response to growth factor stimulus	[3, 4, 6]	[Group10, Group134, Group152, Group191, Group91, Group92]	8	4.67836	0.00114649	0.00237763	{Group10=1.2002607743175824E-7, Group134=2.0662399953410227E-10, Group152=5.808036237545318E-4, Group191=2.9280642732923212E-9, Group91=2.5926533941201706E-10, Group92=1.4134546155194904E-9}	{Group10=3.088671059243912E-7, Group134=1.812655995912806E-9, Group152=6.752716830399075E-4, Group191=1.0867623168181115E-8, Group91=2.175574369848665E-9, Group92=6.819918519881541E-9}	[AGT, AGXT, GPC1, NEDD4, PBLD, PDZD2, VTN, WNT1]	[ADAM17, ADAMTS12, ADAMTSL2, AGT, AGTR2, AGXT, ARNT, ASPN, AXIN1, BAMBI, BCL9, BCL9L, CAPN5, CASK, CAV2, CAV3, CD109, CDKN1C, CDKN2B, CHST11, CIDEA, CITED1, CITED2, CTNNB1, CXCL13, DAB2, DAB2IP, DAND5, DMD, DUSP6, EID2, ENG, FAM20C, FAM89B, FBN1, FBN2, FGF10, FGF18, FGF9, FGFBP1, FGFBP3, FGFR2, FLCN, FLT1, FZD4, GATA3, GIPC1, GLG1, GPC1, GPR124, GRB10, HHEX, HHIP, HIF1A, HIPK2, HRG, HSPA5, HTRA1,…	FALSE
GO:2000257	GO_BiologicalProcess_20.03.2014_19h52	regulation of protein activation cascade	[3, 4, 5, 6]	[Group108, Group141, Group143, Group146, Group157, Group175, Group187]	8	24.2424	4.31e-09	7.01e-08	{Group108=6.908873597780928E-12, Group141=1.6324639365864118E-11, Group143=1.0755182303832923E-11, Group146=1.3377980627964863E-10, Group157=1.794525678219995E-7, Group175=2.591033297376151E-7, Group187=4.442479610313181E-8}	{Group108=3.3335315109292977E-10, Group141=4.500936282302536E-10, Group143=4.151500369279508E-10, Group146=1.2909751305986091E-9, Group157=4.2758451345241854E-7, Group175=5.953207457066632E-7, Group187=1.2990887345309756E-7}	[A2M, C3, C5, C8G, CFB, PROS1, SERPINC1, VTN]	[A2M, AKR1C1, C1QBP, C2, C3, C4A, C4B, C4BPA, C4BPB, C5, C6, C7, C8A, C8B, C8G, C9, CD46, CD55, CD59, CFB, CFH, CFI, CFP, CR1, CXCL10, HNRNPC, IGLC7, MASP1, PROS1, PSMA7, SERPINC1, SERPING1, VTN]	TRUE
GO:0001818	GO_BiologicalProcess_20.03.2014_19h52	negative regulation of cytokine production	[3, 4, 5]	[Group0, Group103, Group104, Group105, Group122, Group123, Group176, Group46, Group47, Group48, Group70]	7	4.60526	0.00252971	0.00434266	{Group0=1.5217401244594015E-9, Group103=3.119427180587338E-8, Group104=2.3010707743750932E-6, Group105=3.2131809026089646E-5, Group122=1.9604282972944688E-8, Group123=7.273049592918736E-10, Group176=1.5105574990945257E-7, Group46=7.796593929576171E-5, Group47=1.0827399012337446E-5, Group48=2.4660506952935764E-4, Group70=1.062728642170592E-4}	{Group0=7.163313268796695E-9, Group103=9.556340410370734E-8, Group104=4.15052952761115E-6, Group105=4.733923009187253E-5, Group122=6.41292646403106E-8, Group123=4.010567346952331E-9, Group176=3.7862025626654995E-7, Group46=1.0671933534809937E-4, Group47=1.698933340960266E-5, Group48=3.012327748048483E-4, Group70=1.3858555941819207E-4}	[ATG12, CD34, DLL1, F2RL1, FOXP3, IL12B, PDZD2]	[ACP5, ADAM17, ADIPOQ, APOA1, APOD, ARRB1, ARRB2, ATG12, ATG5, AXL, BCL6, BPI, BST2, C1QBP, C1QTNF3, C5AR2, CACTIN, CD24, CD34, CD83, CHID1, CHRFAM7A, CHRNA7, CIDEA, CMKLR1, CSK, CYLD, DDX58, DHX58, DLL1, EHHADH, EPX, F2RL1, FOXP3, FURIN, GAS6, GATA3, GATA6, GBA, GHRL, GHSR, GIMAP5, GSTP1, HDAC7, HDAC9, HERC5, HLA-DRB1, HMOX1, HSF1, IDO1, IFIH1, IFNA2, IFNB1, IFNG, IFNL1, IKBKE, IL10, IL12A, IL12…	TRUE
GO:0002285	GO_BiologicalProcess_20.03.2014_19h52	lymphocyte activation involved in immune response	[4, 5, 6]	[Group0, Group103, Group104, Group105, Group114, Group121, Group122, Group124, Group171, Group176, Group46, Group47, Group60, Group70, Group72, Group75, Group84]	7	5.78512	0.000676	0.00153623	{Group0=1.5217401244594015E-9, Group103=3.119427180587338E-8, Group104=2.3010707743750932E-6, Group105=3.2131809026089646E-5, Group114=1.3048137318309992E-6, Group121=3.3473820150019425E-4, Group122=1.9604282972944688E-8, Group124=0.008907051294575875, Group171=1.693521488490144E-6, Group176=1.5105574990945257E-7, Group46=7.796593929576171E-5, Group47=1.0827399012337446E-5, Group60=1.046517775005…	{Group0=7.163313268796695E-9, Group103=9.556340410370734E-8, Group104=4.15052952761115E-6, Group105=4.733923009187253E-5, Group114=2.4933569331028002E-6, Group121=4.012700179474379E-4, Group122=6.41292646403106E-8, Group124=0.009192839036647828, Group171=3.142785069986517E-6, Group176=3.7862025626654995E-7, Group46=1.0671933534809937E-4, Group47=1.698933340960266E-5, Group60=1.3739995277278945E-4…	[AICDA, BATF, F2RL1, FOXP3, IL12B, IL6, NBN]	[ADA, AICDA, AP1G1, ARTN, ATP7A, BATF, BCL3, BCL6, C19orf10, CCL19, CD180, CD1C, CD28, CD40, CD40LG, CD46, CD80, CD86, CLCF1, EOMES, ERCC1, EXO1, EXOSC3, EXOSC6, F2RL1, FOXP3, GATA3, GPR183, HLX, HSPD1, ICAM1, IFNA1, IFNA10, IFNA13, IFNA14, IFNA16, IFNA17, IFNA21, IFNA4, IFNA5, IFNA6, IFNA7, IFNA8, IFNB1, IFNE, IFNG, IFNK, IFNL1, IFNW1, IL10, IL12B, IL12RB1, IL17D, IL18R1, IL2, IL23A, IL23R, IL27…	TRUE
GO:0002920	GO_BiologicalProcess_20.03.2014_19h52	regulation of humoral immune response	[4, 5]	[Group108, Group141, Group143, Group146, Group157, Group175, Group187]	7	13.7255	2.53e-06	1.53e-05	{Group108=6.908873597780928E-12, Group141=1.6324639365864118E-11, Group143=1.0755182303832923E-11, Group146=1.3377980627964863E-10, Group157=1.794525678219995E-7, Group175=2.591033297376151E-7, Group187=4.442479610313181E-8}	{Group108=3.3335315109292977E-10, Group141=4.500936282302536E-10, Group143=4.151500369279508E-10, Group146=1.2909751305986091E-9, Group157=4.2758451345241854E-7, Group175=5.953207457066632E-7, Group187=1.2990887345309756E-7}	[A2M, C3, C5, C8G, CFB, PROS1, VTN]	[A2M, AKR1C1, C1QBP, C2, C3, C4A, C4B, C4BPA, C4BPB, C5, C6, C7, C8A, C8B, C8G, C9, CCR7, CD37, CD46, CD55, CD59, CFB, CFH, CFI, CFP, CR1, CXCL10, CXCL13, DEFB103A, DEFB103B, FCER2, FOXJ1, GIMAP5, HNRNPC, HPX, IGLC7, IRG1, LTA, MASP1, NOD2, PPP2R3C, PROS1, PSMA7, PTPN6, PTPRC, SERPING1, SPNS2, TNF, VTN, ZP3, ZP4]	FALSE
GO:0006953	GO_BiologicalProcess_20.03.2014_19h52	acute-phase response	[6]	[Group130, Group141, Group186, Group41, Group71]	7	12.963	3.76e-06	2.19e-05	{Group130=6.742106728203125E-10, Group141=1.6324639365864118E-11, Group186=9.310986761783408E-11, Group41=7.902458116052812E-9, Group71=7.751491208088988E-7}	{Group130=3.827137054538833E-9, Group141=4.500936282302536E-10, Group186=1.1231377781401236E-9, Group41=2.8243970674040604E-8, Group71=1.5747766349064996E-6}	[AHSG, F2, FN1, HPR, IL6, SERPINA1, SERPINF2]	[AHSG, APCS, APOL2, CD163, CEBPA, CEBPB, CNR1, CRP, CSRP1, DLC1, EDNRB, EHHADH, F2, F8, FN1, HP, HPR, IL1A, IL1B, IL1RN, IL22, IL6, IL6R, INS, ITIH4, LBP, MBL2, MRGPRX1, ORM1, ORM2, PCDHA4, PCDHA@, PLSCR1, PPIAP10, PTGER3, PTGS2, REG3A, REG3G, RPSA, SAA1, SAA2, SAA4, SAAL1, SERPINA1, SERPINA3, SERPINF2, SIGIRR, STAT3, STAT5B, TNF, TNFRSF11A, TNFSF11, TSC2, UGT1A1]	TRUE
GO:0007160	GO_BiologicalProcess_20.03.2014_19h52	cell-matrix adhesion	[4, 5]	[Group144, Group166, Group17, Group180, Group188, Group3, Group49, Group67, Group91, Group92, Group93, Group98]	7	4.14201	0.00454116	0.00668199	{Group144=6.511332283966891E-10, Group166=3.2422056202259254E-8, Group17=3.2518716613985385E-11, Group180=7.349453749547113E-8, Group188=6.190242349218961E-4, Group3=4.721375928192862E-10, Group49=7.049932778974842E-5, Group67=3.0215592318717765E-8, Group91=2.5926533941201706E-10, Group92=1.4134546155194904E-9, Group93=2.4253495212090523E-8, Group98=1.9057000789361697E-9}	{Group144=3.80814282062306E-9, Group166=9.777276323493806E-8, Group17=5.705556642271981E-10, Group180=1.997809258679708E-7, Group188=7.153992655085386E-4, Group3=3.142157083245594E-9, Group49=9.859688596682207E-5, Group67=9.405821479858918E-8, Group91=2.175574369848665E-9, Group92=6.819918519881541E-9, Group93=7.673646845792575E-8, Group98=8.359093528060927E-9}	[AGT, AGXT, CD34, CDK6, FN1, GSK3B, VTN]	[ACER2, ACTN1, ACTN2, ACTN3, ACVRL1, ADAM15, ADAM9, ADAMTS12, ADAMTS13, AGT, AGXT, AJUBA, ANGPTL3, APOD, ARHGAP6, BCAM, BCAT2, BCL2, BCL2L11, BCL6, CASK, CCL21, CCR7, CD34, CD36, CD44, CDH13, CDK5, CDK6, CDKN2A, CIB1, COL13A1, COL17A1, COL3A1, COL5A3, CSF1, CTGF, CTNNB1, DAG1, DDR1, DEFB118, DLC1, DLEC1, DMD, DMTN, DYNLL1, ECM2, EDA, EFNA5, EMP2, EPB41L5, EPDR1, EPHA1, EPHA3, FBLN5, FERMT2, FN1, …	FALSE
GO:0007519	GO_BiologicalProcess_20.03.2014_19h52	skeletal muscle tissue development	[6, 7, 8]	[None]	7	4.06977	0.0049948	0.00704746	{None=NaN}	{None=NaN}	[BTG1, CASQ1, EPAS1, FOXP3, GPC1, PAX7, SVIL]	[ACTA1, ACVR1, ANKRD1, ANKRD2, ANKRD33, ANKRD52, ARNTL, ASB2, ATF3, BCL2, BCL9, BCL9L, BMP4, BOC, BTG1, BTG2, CACNA1S, CAPN3, CASQ1, CAV1, CAV2, CDK5, CDON, CFLAR, CHRNA1, CHRND, CITED2, COL19A1, COPS2, CSRP3, CYP26B1, DCN, DDIT3, DDX17, DDX5, DKK1, DMD, DMRTA2, DNER, EGR1, EGR2, ELN, EMD, EOMES, EP300, EPAS1, FBXO22, FLNB, FOS, FOXL2, FOXN2, FOXP1, FOXP2, FOXP3, GPC1, GPX1, GTF3C5, HDAC4, HDAC5,…	TRUE
GO:0008083	GO_MolecularFunction_20.03.2014_19h52	growth factor activity	[4]	[Group1, Group100, Group109, Group110, Group135, Group142, Group149, Group166, Group168, Group169, Group172, Group190, Group20, Group22, Group3, Group45, Group5, Group54, Group81, Group90, Group95, Group98]	7	4.09357	0.00483996	0.00689192	{Group1=6.140557792819212E-7, Group100=2.5429794844314664E-7, Group109=3.70731357626618E-10, Group110=2.3018972490782938E-9, Group135=1.5576823098765463E-11, Group142=8.204962038584644E-8, Group149=3.2806829382704195E-5, Group166=3.2422056202259254E-8, Group168=1.2890355750187406E-8, Group169=8.598182873780381E-10, Group172=9.816439569222053E-7, Group190=5.7013455213332086E-11, Group20=2.20273817…	{Group1=1.2607741000150085E-6, Group100=5.913193258979193E-7, Group109=2.751967385459126E-9, Group110=9.066656511675728E-9, Group135=5.010544763436224E-10, Group142=2.1692570869134744E-7, Group149=4.796756114289325E-5, Group166=9.777276323493806E-8, Group168=4.442569035332445E-8, Group169=4.484998093620577E-9, Group172=1.933237588632506E-6, Group190=7.859712040123637E-10, Group20=9.44729928917348…	[AGT, AGXT, ENDOU, F2, HGF, IL12B, IL6]	[AGT, AGXT, AMBN, AMELX, AMH, ANGPTL3, AREG, ARTN, BDNF, BDNF-AS, BMP1, BMP10, BMP15, BMP2, BMP3, BMP4, BMP5, BMP6, BMP7, BMP8A, BMP8B, BTC, CCM2, CD320, CDNF, CECR1, CLCF1, CLEC11A, CNTF, CSF1, CSF2, CSF3, CSPG5, CTGF, CXCL1, CXCL12, DKK1, EFEMP1, EGF, ENDOU, EPGN, EREG, F2, FBRS, FGF1, FGF10, FGF11, FGF12, FGF13, FGF14, FGF16, FGF17, FGF18, FGF19, FGF2, FGF20, FGF21, FGF22, FGF23, FGF3, FGF4, F…	FALSE
GO:0009896	GO_BiologicalProcess_20.03.2014_19h52	positive regulation of catabolic process	[3, 4, 5]	[Group101, Group150, Group66, Group85]	7	4	0.00548173	0.00752825	{Group101=0.014607591145299803, Group150=0.01236356448290346, Group66=2.3009124487516927E-4, Group85=0.001980248605996115}	{Group101=0.01483823732127822, Group150=0.012692382687236001, Group66=2.846641683391517E-4, Group85=0.002183931319755715}	[APOA4, BAX, DACT1, GSK3B, NEDD4, PROC, TOB1]	[AADAC, ABCD2, ABHD5, ADAM8, ADAM9, ADRA1B, ADRA2A, AGO2, AKT1, AKT2, ANGPTL3, APC, APOA2, APOA4, APOA5, APOC2, APOE, ARHGEF10, ARNT, ASB9, ATG14, ATG4B, ATG7, AXIN1, BAD, BARD1, BAX, BBS7, BECN1, BNIP3, BTG2, CBLB, CDKN1B, CLU, CNOT1, CNOT7, CPAMD8, CPEB3, CPT1A, CREBRF, CSNK1D, CSNK1E, CSNK2A1, CSNK2A2, CSNK2A3, CUL4B, DAB2, DAB2IP, DACT1, DNAJB2, DVL1, DVL1P1, EGLN2, ENTPD5, FABP1, FBXO22, FUR…	TRUE
GO:0010721	GO_BiologicalProcess_20.03.2014_19h52	negative regulation of cell development	[4, 5, 6, 7]	[Group12, Group122, Group131, Group7, Group77, Group99]	7	4.86111	0.00186364	0.0034483	{Group12=1.205421448914471E-5, Group122=1.9604282972944688E-8, Group131=1.518521476555801E-6, Group7=1.0058180393347238E-6, Group77=5.478724883311782E-6, Group99=4.345351522130331E-7}	{Group12=1.8611707171239432E-5, Group122=6.41292646403106E-8, Group131=2.8453849026725204E-6, Group7=1.9608371877939564E-6, Group77=9.194729586775425E-6, Group99=9.115791780121237E-7}	[DLX1, DRD3, F2, FOXA1, FRZB, GSK3B, PBLD]	[AATK, ADCYAP1, AP1AR, ARHGAP4, ARHGDIA, ARHGEF1, ARHGEF2, ASCL2, ATF5, BCL11A, BDNF, BDNF-AS, BMP5, BMP7, BMPR1A, C21orf33, CDK5, CDK5R1, CIT, CITED1, CTDSP1, CTNNA1, CTNNB1, CXXC1, DAB1, DAB2IP, DCC, DHDDS, DICER1, DLL3, DLX1, DLX2, DMTN, DNAAF3, DRD3, DYNLT1, EFNA1, EPHB2, F2, FGF13, FGFR3, FOXA1, FOXA2, FRZB, FYCO1, GDI1, GORASP1, GSK3A, GSK3B, HES1, HES5, HMGA2, HOOK3, HPN, ID2, ID4, IFNG, I…	TRUE
GO:0015850	GO_BiologicalProcess_20.03.2014_19h52	organic hydroxy compound transport	[3, 4, 5]	[Group116, Group125, Group149, Group154, Group185, Group21, Group25, Group26, Group32, Group4, Group57, Group8, Group82, Group86, Group87, Group94]	7	4.48718	0.00292477	0.00478177	{Group116=8.241111735051451E-10, Group125=1.5683908804011555E-8, Group149=3.2806829382704195E-5, Group154=5.629338017028524E-8, Group185=6.060216924768867E-8, Group21=0.0017683906802526475, Group25=4.205673006545161E-7, Group26=4.721196969799608E-7, Group32=6.168440118976653E-11, Group4=5.320287627364971E-6, Group57=1.708497615787613E-8, Group8=3.5118431425822187E-4, Group82=7.774551855408615E-5,…	{Group116=4.41815156906925E-9, Group125=5.310516489779351E-8, Group149=4.796756114289325E-5, Group154=1.5977385842448606E-7, Group185=1.6951041543194076E-7, Group21=0.0019728289091835893, Group25=8.91972406882655E-7, Group26=9.797752851304564E-7, Group32=7.936726286416628E-10, Group4=9.0868629387738E-6, Group57=5.685173100810506E-8, Group8=4.1838625093726427E-4, Group82=1.0717775057813306E-4, Gro…	[AGT, AGXT, APOA4, APOC1, C5, DRD3, SLC44A1]	[ABCA1, ABCA2, ABCA5, ABCG1, ABCG4, ABCG5, ABCG8, ACACA, ACACB, ADIPOQ, ADORA2A, ADRA2A, ADRA2B, ADRA2C, ADRBK1, AGT, AGTR2, AGXT, AKR1C1, APOA1, APOA2, APOA4, APOB, APOC1, APOC2, APOC3, APOE, APOF, APOM, AQP1, AQP11, AQP2, AQP7, AQP9, ARV1, BMP6, C1D, C1QTNF1, C5, CADPS, CARTPT, CAV1, CD36, CEL, CETP, CFTR, CHRFAM7A, CHRM5, CHRNA4, CHRNA6, CHRNA7, CHRNB2, CLU, CNR1, CPT1A, CPT1B, CPT2, CRH, CRHR…	FALSE
GO:0018105	GO_BiologicalProcess_20.03.2014_19h52	peptidyl-serine phosphorylation	[7, 8, 9]	[Group13, Group23, Group50, Group62, Group80]	7	4.06977	0.0049948	0.00704746	{Group13=5.092177781547054E-10, Group23=1.3899806059609592E-4, Group50=2.1282345646110646E-6, Group62=7.949811256819973E-5, Group80=7.10215672359524E-5}	{Group13=3.170291328511553E-9, Group23=1.7765977281487756E-4, Group50=3.874993122357882E-6, Group62=1.0805025158917287E-4, Group80=9.86126796873296E-5}	[BAX, GPD1L, GSK3B, IL6, NLK, PAK2, PDK3]	[ADRBK1, AKT1, AMH, ANGPT1, ANTXR1, ARAF, ARRB1, ATM, ATR, AURKB, AVP, AXIN1, BAG4, BAK1, BAX, BCL2, BDKRB2, BRAF, BRSK2, CAMK2B, CAMK2D, CAPRIN2, CAV1, CCM2, CD44, CDC42, CDK1, CDK5, CDK5R1, CLK1, CLSPN, CNKSR3, COLEC11, COQ7, CREBL2, CSF3, DDIT4, DKK1, DMD, DMTN, DOCK7, DYRK1A, EPO, EPX, FNIP1, FNIP2, FSCB, GAS6, GCG, GPD1L, GPI, GSK3B, HAX1, HCLS1, HIPK2, HIPK3, HMGA2, IFNA1, IFNA10, IFNA13, I…	TRUE
GO:0030203	GO_BiologicalProcess_20.03.2014_19h52	glycosaminoglycan metabolic process	[5]	[Group35]	7	4.11765	0.00468877	0.00677023	{Group35=1.8480177085817665E-5}	{Group35=2.7864642012209447E-5}	[CLN6, GPC1, HGF, IL6, ITIH6, LUM, PIM1]	[ABCC5, ACAN, AGRN, AKT1, ANGPT1, AP2A1, ARSB, B3GALT6, B3GAT1, B3GAT2, B3GAT3, B3GNT1, B3GNT2, B3GNT3, B3GNT4, B3GNT7, B4GALT1, B4GALT2, B4GALT3, B4GALT4, B4GALT5, B4GALT6, B4GALT7, BCAN, BGN, CD44, CHPF, CHPF2, CHST1, CHST11, CHST12, CHST13, CHST14, CHST15, CHST2, CHST3, CHST5, CHST6, CHST7, CHST9, CHSY1, CHSY3, CLN6, CLTC, CSGALNACT1, CSGALNACT2, CSPG4, CSPG5, CYTL1, DCN, DSE, DSEL, EGF, EGFLA…	FALSE
GO:0030449	GO_BiologicalProcess_20.03.2014_19h52	regulation of complement activation	[4, 5, 6, 7, 8]	[Group108, Group141, Group143, Group146, Group157, Group175, Group187]	7	21.875	8.95e-08	9.53e-07	{Group108=6.908873597780928E-12, Group141=1.6324639365864118E-11, Group143=1.0755182303832923E-11, Group146=1.3377980627964863E-10, Group157=1.794525678219995E-7, Group175=2.591033297376151E-7, Group187=4.442479610313181E-8}	{Group108=3.3335315109292977E-10, Group141=4.500936282302536E-10, Group143=4.151500369279508E-10, Group146=1.2909751305986091E-9, Group157=4.2758451345241854E-7, Group175=5.953207457066632E-7, Group187=1.2990887345309756E-7}	[A2M, C3, C5, C8G, CFB, PROS1, VTN]	[A2M, AKR1C1, C1QBP, C2, C3, C4A, C4B, C4BPA, C4BPB, C5, C6, C7, C8A, C8B, C8G, C9, CD46, CD55, CD59, CFB, CFH, CFI, CFP, CR1, CXCL10, HNRNPC, IGLC7, MASP1, PROS1, PSMA7, SERPING1, VTN]	FALSE
GO:0046545	GO_BiologicalProcess_20.03.2014_19h52	development of primary female sexual characteristics	[4, 5, 6]	[Group173, Group54, Group57, Group6, Group91]	7	5.98291	0.000553	0.00134571	{Group173=1.1040413153914426E-8, Group54=2.4358133363593625E-11, Group57=1.708497615787613E-8, Group6=4.267015921507595E-12, Group91=2.5926533941201706E-10}	{Group173=3.8741813431008805E-8, Group54=5.223466376859522E-10, Group57=5.685173100810506E-8, Group6=8.235340728509657E-10, Group91=2.175574369848665E-9}	[AGT, AGXT, BAX, BRCA2, CHD7, KMT2D, LHX8]	[ACSBG1, ACVR1B, ADAMTS1, ADCYAP1, ADCYAP1R1, AFP, AGT, AGXT, AMH, ANG, ARID5B, ARRB1, ARRB2, AXL, BAK1, BAX, BCL2, BCL2L1, BMP15, BMPR1B, BRCA2, CASP2, CCDC182, CHD7, COL9A3, CTNNA1, DACH1, DACH2, DMC1, DMRTA1, EIF2B2, EIF2B4, EIF2B5, EREG, ESR1, ESR2, FANCA, FANCG, FGF10, FOXC1, FOXL2, FOXO3, FSHB, FSHR, FST, FZD4, GDF9, GNRH1, GPR149, HID1, ICAM1, IDH1, IMMP2L, INHA, INHBA, INHBB, KDR, KIT, KM…	FALSE
GO:0046660	GO_BiologicalProcess_20.03.2014_19h52	female sex differentiation	[4, 5]	[Group173, Group54, Group57, Group6, Group91]	7	5.64516	0.000782	0.00172581	{Group173=1.1040413153914426E-8, Group54=2.4358133363593625E-11, Group57=1.708497615787613E-8, Group6=4.267015921507595E-12, Group91=2.5926533941201706E-10}	{Group173=3.8741813431008805E-8, Group54=5.223466376859522E-10, Group57=5.685173100810506E-8, Group6=8.235340728509657E-10, Group91=2.175574369848665E-9}	[AGT, AGXT, BAX, BRCA2, CHD7, KMT2D, LHX8]	[ACSBG1, ACVR1B, ADAMTS1, ADCYAP1, ADCYAP1R1, AFP, AGT, AGXT, AMH, ANG, ARID5B, ARRB1, ARRB2, AXL, BAK1, BAX, BCL2, BCL2L1, BMP15, BMPR1B, BRCA2, CASP2, CAT, CCDC182, CHD7, COL9A3, CTNNA1, DACH1, DACH2, DMC1, DMRTA1, EIF2B2, EIF2B4, EIF2B5, EREG, ESR1, ESR2, FANCA, FANCG, FGF10, FOXC1, FOXL2, FOXO3, FSHB, FSHR, FST, FZD4, GDF9, GLYAT, GNRH1, GPR149, HID1, ICAM1, IDH1, IMMP2L, INHA, INHBA, INHBB, …	FALSE
GO:0051224	GO_BiologicalProcess_20.03.2014_19h52	negative regulation of protein transport	[3, 4, 5, 6, 7]	[Group0, Group102, Group103, Group104, Group105, Group106, Group12, Group122, Group4, Group47, Group7, Group70, Group80]	7	5.38462	0.00103256	0.00220042	{Group0=1.5217401244594015E-9, Group102=9.733226098577157E-11, Group103=3.119427180587338E-8, Group104=2.3010707743750932E-6, Group105=3.2131809026089646E-5, Group106=1.578368378954176E-5, Group12=1.205421448914471E-5, Group122=1.9604282972944688E-8, Group4=5.320287627364971E-6, Group47=1.0827399012337446E-5, Group7=1.0058180393347238E-6, Group70=1.062728642170592E-4, Group80=7.10215672359524E-5}	{Group0=7.163313268796695E-9, Group102=1.1050074335443478E-9, Group103=9.556340410370734E-8, Group104=4.15052952761115E-6, Group105=4.733923009187253E-5, Group106=2.3986228121114643E-5, Group12=1.8611707171239432E-5, Group122=6.41292646403106E-8, Group4=9.0868629387738E-6, Group47=1.698933340960266E-5, Group7=1.9608371877939564E-6, Group70=1.3858555941819207E-4, Group80=9.86126796873296E-5}	[CD34, DRD3, F2RL1, FOXP3, GSK3B, IL6, PBLD]	[ADIPOQ, ANAPC2, ANXA1, ANXA13, APC2, APOA1, APOA2, APOD, AXIN2, BARD1, BMP7, BTN2A2, C1QTNF3, C5AR2, CABP1, CD27, CD34, CD36, CDK5, CHORDC1, CHP1, CIDEA, CREB3, CREB3L4, CSK, CYLD, DAB2IP, DACT3, DMTN, DPH3, DRD2, DRD3, DRD4, DYRK2, EMD, F2R, F2RL1, FAF1, FAM89B, FBXW11, FFAR4, FLNA, FOXP3, FZD1, G3BP2, GAS6, GDI1, GOPC, GSK3B, IFNA2, IL10, IL33, IL6, INPP5K, INS, ITGB1BP1, KCNE1, LATS1, LGR4, L…	TRUE
GO:0070371	GO_BiologicalProcess_20.03.2014_19h52	ERK1 and ERK2 cascade	[5, 6, 7, 8]	[Group1, Group10, Group102, Group109, Group11, Group116, Group135, Group142, Group149, Group152, Group153, Group166, Group167, Group168, Group169, Group177, Group178, Group179, Group180, Group185, Group20, Group3, Group4, Group45, Group5, Group58, Group73, Group81, Group90, Group95]	7	4.26829	0.00385513	0.00586815	{Group1=6.140557792819212E-7, Group10=1.2002607743175824E-7, Group102=9.733226098577157E-11, Group109=3.70731357626618E-10, Group11=2.132543387188203E-7, Group116=8.241111735051451E-10, Group135=1.5576823098765463E-11, Group142=8.204962038584644E-8, Group149=3.2806829382704195E-5, Group152=5.808036237545318E-4, Group153=4.480044124169693E-10, Group166=3.2422056202259254E-8, Group167=1.53014693347…	{Group1=1.2607741000150085E-6, Group10=3.088671059243912E-7, Group102=1.1050074335443478E-9, Group109=2.751967385459126E-9, Group11=5.019278947894185E-7, Group116=4.41815156906925E-9, Group135=5.010544763436224E-10, Group142=2.1692570869134744E-7, Group149=4.796756114289325E-5, Group152=6.752716830399075E-4, Group153=3.088030414159824E-9, Group166=9.777276323493806E-8, Group167=3.738207065323444E…	[AGT, AGXT, F2RL1, GLIPR2, IL6, PDZD2, SERPINF2]	[ACKR3, ADCYAP1, ADIPOQ, ADRA1A, ADRA1D, AGT, AGXT, ALOX15, AMH, ANGPT1, ANKRD26, APIP, ARHGAP8, ARRB1, ARRB2, AVP, BMP2, BMP4, BMPER, BRAF, C3orf33, C5AR1, CCL11, CCL19, CCL21, CCL3, CCR1, CCR7, CD44, CD74, CHI3L1, CIB1, CNKSR3, CSF1R, CSK, CTGF, CTSH, CYR61, CYSLTR2, DAB2IP, DCC, DRD2, DUSP26, DUSP28, DUSP3, DUSP6, EDNRA, EGF, EGFR, EPHA2, EPHA7, EPHB1, ERBB2, ERBB4, F2R, F2RL1, FBXW7, FGF10, F…	FALSE
GO:0072378	GO_BiologicalProcess_20.03.2014_19h52	blood coagulation, fibrin clot formation	[3, 4, 5, 6]	[Group146, Group192, Group24]	7	26.9231	1.86e-08	2.3e-07	{Group146=1.3377980627964863E-10, Group192=3.921247101239998E-6, Group24=8.641684258164836E-10}	{Group146=1.2909751305986091E-9, Group192=6.880006277630178E-6, Group24=4.389065952173193E-9}	[A2M, F2, F7, F9, GP9, KNG1, SERPINC1]	[A2M, APOH, C1QBP, CNTN1, F10, F11, F12, F2, F3, F7, F8, F9, FAM110A, GP1BA, GP1BB, GP5, GP9, KLKB1, KNG1, PCID2, PRCP, SERPINC1, SERPING1, TFPI, VWF, ZNF160]	TRUE
GO:0072593	GO_BiologicalProcess_20.03.2014_19h52	reactive oxygen species metabolic process	[3]	[Group1, Group116, Group142, Group149, Group153, Group154, Group168, Group169, Group178, Group180, Group185, Group190, Group20, Group21, Group25, Group26, Group73, Group8, Group86, Group87, Group90, Group98]	7	5.03597	0.00152243	0.00299637	{Group1=6.140557792819212E-7, Group116=8.241111735051451E-10, Group142=8.204962038584644E-8, Group149=3.2806829382704195E-5, Group153=4.480044124169693E-10, Group154=5.629338017028524E-8, Group168=1.2890355750187406E-8, Group169=8.598182873780381E-10, Group178=2.227829676730518E-9, Group180=7.349453749547113E-8, Group185=6.060216924768867E-8, Group190=5.7013455213332086E-11, Group20=2.20273817623…	{Group1=1.2607741000150085E-6, Group116=4.41815156906925E-9, Group142=2.1692570869134744E-7, Group149=4.796756114289325E-5, Group153=3.088030414159824E-9, Group154=1.5977385842448606E-7, Group168=4.442569035332445E-8, Group169=4.484998093620577E-9, Group178=9.148321864021063E-9, Group180=1.997809258679708E-7, Group185=1.6951041543194076E-7, Group190=7.859712040123637E-10, Group20=9.44729928917348…	[AGT, AGXT, APOA4, F2, F2RL1, HPR, PDK3]	[AATF, ACE2, ACP5, AGT, AGTR1, AGXT, AIFM2, AKR1C3, ALOX12, AOX1, APOA4, ARF4, ATP7A, ATPIF1, BCL2, BCO2, BIRC3, BMP7, BNIP3, C12orf5, CAT, CBS, CCS, CD36, CDKN1A, CRYAB, CTGF, CYB5R4, CYBA, CYBB, CYP1A1, CYP1A2, CYR61, DDIT4, DLC1, DRD5, DUOX1, DUOX2, DUOXA1, EDN1, EGFR, EPHX2, EPX, F2, F2RL1, FANCC, FBLN5, FOXM1, GADD45A, GLS2, GLYAT, GPX1, GPX3, GPX4, GRB2, GSTP1, HBA1, HBB, HDAC6, HP, HPR, IE…	FALSE
GO:0090288	GO_BiologicalProcess_20.03.2014_19h52	negative regulation of cellular response to growth factor stimulus	[3, 4, 5, 6, 7]	[Group10, Group134, Group142, Group152, Group191, Group91, Group92]	7	6.79612	0.000255	0.000722	{Group10=1.2002607743175824E-7, Group134=2.0662399953410227E-10, Group142=8.204962038584644E-8, Group152=5.808036237545318E-4, Group191=2.9280642732923212E-9, Group91=2.5926533941201706E-10, Group92=1.4134546155194904E-9}	{Group10=3.088671059243912E-7, Group134=1.812655995912806E-9, Group142=2.1692570869134744E-7, Group152=6.752716830399075E-4, Group191=1.0867623168181115E-8, Group91=2.175574369848665E-9, Group92=6.819918519881541E-9}	[AGT, AGXT, GPC1, NEDD4, PBLD, PDZD2, WNT1]	[ADAMTS12, ADAMTSL2, AGT, AGTR2, AGXT, ASPN, BAMBI, BCL9L, CAPN5, CASK, CAV2, CD109, CHST11, CIDEA, CXCL13, DAB2IP, DAND5, EID2, ENG, FAM89B, FBN1, FBN2, GATA3, GLG1, GPC1, GPR124, HHEX, HRG, HSPA5, HTRA1, HTRA3, HTRA4, LECT1, LEMD3, LTBP1, MECOM, MEG3, MMRN2, MTMR4, NEDD4, NEDD4L, NGFR, NKX2-1, NRG1, ONECUT1, ONECUT2, PBLD, PDCD6, PDPK1, PDZD2, PEG10, PIN1, PMEPA1, PPM1A, PPP1CA, PPP1CB, PPP1CC,…	TRUE
GO:2000027	GO_BiologicalProcess_20.03.2014_19h52	regulation of organ morphogenesis	[4, 5, 6, 7]	[Group1, Group102, Group109, Group110, Group135, Group142, Group163, Group166, Group167, Group172, Group180, Group188, Group20, Group3, Group4, Group5, Group58, Group78, Group81, Group90, Group95]	7	4.02299	0.00531563	0.00736561	{Group1=6.140557792819212E-7, Group102=9.733226098577157E-11, Group109=3.70731357626618E-10, Group110=2.3018972490782938E-9, Group135=1.5576823098765463E-11, Group142=8.204962038584644E-8, Group163=1.0733336723189072E-6, Group166=3.2422056202259254E-8, Group167=1.5301469334743631E-7, Group172=9.816439569222053E-7, Group180=7.349453749547113E-8, Group188=6.190242349218961E-4, Group20=2.20273817623…	{Group1=1.2607741000150085E-6, Group102=1.1050074335443478E-9, Group109=2.751967385459126E-9, Group110=9.066656511675728E-9, Group135=5.010544763436224E-10, Group142=2.1692570869134744E-7, Group163=2.071533987575491E-6, Group166=9.777276323493806E-8, Group167=3.738207065323444E-7, Group172=1.933237588632506E-6, Group180=1.997809258679708E-7, Group188=7.153992655085386E-4, Group20=9.44729928917348…	[AGT, AGXT, CD34, DACT1, HGF, IL6, PROC]	[AGT, AGTR2, AGXT, AHI1, AMELX, ANKRD6, APC, ASPN, BASP1, BCL2, BCOR, BDNF, BDNF-AS, BHLHE23, BMP10, BMP2, BMP4, BMP7, BMPR1A, BTBD7, BTF3P11, C21orf33, CARM1, CAV3, CD34, CDH1, CELSR1, CITED1, CITED2, CNTF, CPB2, CSF1, CTHRC1, CTNNB1, DAB2, DACT1, DICER1, DIXDC1, DKK1, DMRT3, DVL1, DVL1P1, DVL2, DVL3, EDN1, EDNRA, ESR1, ETV4, ETV5, EYA1, FBXW7, FGF1, FGF10, FGF13, FGF2, FGF3, FGF7, FGF8, FGFR1, …	FALSE
GO:0001653	GO_MolecularFunction_20.03.2014_19h52	peptide receptor activity	[3, 4]	[Group113, Group119, Group139, Group147, Group2]	6	4.6875	0.00465991	0.00679204	{Group113=9.802132344951922E-5, Group119=2.2841197826720155E-9, Group139=0.003294926843576528, Group147=2.3070638142891178E-8, Group2=1.719008893960108E-4}	{Group113=1.3046976155694628E-4, Group119=9.184064959493729E-9, Group139=0.0035526306190517875, Group147=7.421055269296662E-8, Group2=2.1684229838843193E-4}	[CCR4, CXCR1, CXCR4, F2RL1, GALR2, XCR1]	[ACKR2, ACKR3, ACKR4, AGTR1, AGTR2, AGTRAP, AVPR1A, AVPR1B, AVPR2, BDKRB1, BDKRB2, BRS3, C3AR1, C5AR1, C5AR2, CALCR, CALCRL, CCKAR, CCKBR, CCR1, CCR10, CCR2, CCR3, CCR4, CCR5, CCR6, CCR7, CCR8, CCR9, CCRL2, CD200R1, CMKLR1, CNOT6, CRCP, CRHR1, CX3CR1, CXCR1, CXCR2, CXCR3, CXCR4, CXCR5, CXCR6, EDNRA, EDNRB, F2R, F2RL1, F2RL2, F2RL3, FPR1, FPR2, FPR3, GALR1, GALR2, GALR3, GCGR, GLP1R, GLP2R, GP1BA,…	FALSE
GO:0001837	GO_BiologicalProcess_20.03.2014_19h52	epithelial to mesenchymal transition	[5, 6, 7, 8, 9]	[Group12, Group122, Group13, Group131, Group151, Group161, Group18, Group40, Group51, Group65, Group7, Group99]	6	6.89655	0.000652	0.00150427	{Group12=1.205421448914471E-5, Group122=1.9604282972944688E-8, Group13=5.092177781547054E-10, Group131=1.518521476555801E-6, Group151=2.9848190165558145E-7, Group161=3.2860299911490213E-7, Group18=6.161694814331923E-6, Group40=5.583509245908158E-4, Group51=3.1836313407303314E-6, Group65=2.8550390328065556E-7, Group7=1.0058180393347238E-6, Group99=4.345351522130331E-7}	{Group12=1.8611707171239432E-5, Group122=6.41292646403106E-8, Group13=3.170291328511553E-9, Group131=2.8453849026725204E-6, Group151=6.546250797673548E-7, Group161=7.125885261705182E-7, Group18=1.0164163240735566E-5, Group40=6.531013845213785E-4, Group51=5.6370720069812285E-6, Group65=6.407238759670526E-7, Group7=1.9608371877939564E-6, Group99=9.115791780121237E-7}	[FOXA1, GLIPR2, GSK3B, HGF, IL6, PBLD]	[ADAM15, AMELX, AXIN2, BAMBI, BCL9L, BMP2, BMP5, BMP7, COL1A1, CRB2, CTNNB1, DAB2, DAB2IP, EFNA1, ELL3, EOMES, EPB41L5, EPHA3, EZH2, FAM101B, FGF8, FGFR2, FLNA, FOXA1, FOXA2, FOXF2, GCNT2, GLIPR2, GREM1, GSK3B, HAS2, HEY1, HEY2, HEYL, HGF, HIF1A, HMGA2, HNRNPAB, HPN, IL6, LEF1, LOXL2, LOXL3, LRP6, MAD2L2, MSX1, MSX2, NFATC1, NKX2-1, NOG, NOTCH1, PBLD, POFUT2, PPP2CA, RBPJ, RGCC, RTN4, S100A4, SFR…	TRUE
GO:0002262	GO_BiologicalProcess_20.03.2014_19h52	myeloid cell homeostasis	[2, 5]	[Group100, Group151, Group171, Group189, Group40, Group60, Group64]	6	4.51128	0.00560673	0.00763208	{Group100=2.5429794844314664E-7, Group151=2.9848190165558145E-7, Group171=1.693521488490144E-6, Group189=4.040129750658103E-4, Group40=5.583509245908158E-4, Group60=1.0465177750051838E-4, Group64=0.004742803790139173}	{Group100=5.913193258979193E-7, Group151=6.546250797673548E-7, Group171=3.142785069986517E-6, Group189=4.783711913355913E-4, Group40=6.531013845213785E-4, Group60=1.3739995277278945E-4, Group64=0.005057243820424643}	[BAX, CDK6, EPAS1, FOXP3, IL6, SFXN1]	[ACIN1, ACVR1B, ACVR2A, ADAM17, ADD1, ALAS2, ANK1, ANKRD54, ANXA1, ARID4A, ARNT, ATPIF1, AXL, BAK1, BAX, BCL2L11, BCL6, BMP4, BPGM, CASP3, CDK6, CEBPG, CITED2, CXCR2, DAND5, DMTN, DNASE2, DYRK3, EPAS1, EPB42, EPO, EPX, ERCC2, ETS1, ETV2, EXOC6, FANCC, FCER1G, FECH, FLVCR1, FOXO3, FOXP3, G6PD, GAS2L1, GATA1, GATA2, GATA3, HBZ, HCAR2, HCLS1, HIF1A, HIPK2, HMGB2, HMOX1, HOXA5, HOXB6, HSPA1A, HSPA1B,…	FALSE
GO:0003158	GO_BiologicalProcess_20.03.2014_19h52	endothelium development	[4]	[Group102, Group107, Group116, Group127, Group134, Group142, Group144, Group149, Group153, Group162, Group166, Group168, Group169, Group17, Group177, Group178, Group179, Group180, Group185, Group188, Group190, Group20, Group3, Group32, Group4, Group49, Group5, Group6, Group73, Group78, Group86, Group94]	6	7.79221	0.000338	0.000917	{Group102=9.733226098577157E-11, Group107=7.077853085608033E-6, Group116=8.241111735051451E-10, Group127=3.614051716160852E-7, Group134=2.0662399953410227E-10, Group142=8.204962038584644E-8, Group144=6.511332283966891E-10, Group149=3.2806829382704195E-5, Group153=4.480044124169693E-10, Group162=2.2370533909556935E-11, Group166=3.2422056202259254E-8, Group168=1.2890355750187406E-8, Group169=8.5981…	{Group102=1.1050074335443478E-9, Group107=1.1383547046019585E-5, Group116=4.41815156906925E-9, Group127=7.750133124656049E-7, Group134=1.812655995912806E-9, Group142=2.1692570869134744E-7, Group144=3.80814282062306E-9, Group149=4.796756114289325E-5, Group153=3.088030414159824E-9, Group162=5.396891305680611E-10, Group166=9.777276323493806E-8, Group168=4.442569035332445E-8, Group169=4.4849980936205…	[AGT, AGXT, BTG1, CD34, F2RL1, HEG1]	[ACVR1, ACVR2B, ACVRL1, ADAMTS12, AGT, AGXT, ALOX12, APOLD1, BMP4, BMP6, BMPR2, BTG1, CCM2, CD34, CLIC4, COL18A1, CSNK2B, CTNNB1, DLL4, DMD, EDF1, ENG, ETV2, EZR, F2RL1, GDF2, GJA1, GJA4, GJA5, GPX1, GSTM3, HEG1, HEY1, HEY2, HOXA13, HOXB5, ICAM1, ID1, JAG1, KDR, LAMA5, LECT1, MARVELD2, MESP1, MSN, MYADM, NELL1, NOTCH1, NOTCH4, NR2F1, NR2F2, NRG1, NRP1, PDE2A, PDE4D, PLOD3, PRKD2, PROX1, RAP1A, RA…	TRUE
GO:0007162	GO_BiologicalProcess_20.03.2014_19h52	negative regulation of cell adhesion	[3, 4, 5]	[Group33]	6	5.40541	0.00230277	0.00406604	{Group33=1.9643726947990935E-6}	{Group33=3.6107040961545243E-6}	[CBLL1, ERBB3, KNG1, LPXN, PLG, WNT1]	[ACER2, ACVRL1, ADAM10, ADAM22, ADAMDEC1, ADIPOQ, ALOX12, ANGPT1, ANGPT2, AP1AR, APOA1, APOD, ARHGAP6, ARHGDIA, ARHGDIB, ARHGDIG, ATP5B, B4GALNT2, BCL6, BMP2, C1QTNF1, CASK, CBLL1, CD164, CDH1, CDH13, CDKN2A, COL1A1, DAB1, DACT2, DEAF1, DMTN, DNAAF3, DSCAM, DSCAML1, EPB41L5, EPCAM, ERBB3, FXYD5, FZD4, FZD7, FZR1, GCNT2, GTPBP4, HOXA7, HRG, IL1RN, ITGB1BP1, JAK2, JAM2, KANK1, KLF4, KNG1, LAMB1, LE…	FALSE
GO:0007597	GO_BiologicalProcess_20.03.2014_19h52	blood coagulation, intrinsic pathway	[3, 4, 5, 6, 7]	[Group146, Group15, Group192]	6	27.2727	1.85e-07	1.91e-06	{Group146=1.3377980627964863E-10, Group15=2.692637645837873E-7, Group192=3.921247101239998E-6}	{Group146=1.2909751305986091E-9, Group15=6.113871360549523E-7, Group192=6.880006277630178E-6}	[A2M, F2, F9, GP9, KNG1, SERPINC1]	[A2M, APOH, C1QBP, F10, F11, F12, F2, F8, F9, FAM110A, GP1BA, GP1BB, GP5, GP9, KLKB1, KNG1, PCID2, PRCP, SERPINC1, SERPING1, VWF, ZNF160]	TRUE
GO:0007631	GO_BiologicalProcess_20.03.2014_19h52	feeding behavior	[3]	[Group134, Group137, Group144, Group153, Group162, Group17, Group179, Group190, Group32, Group5, Group6, Group86, Group94]	6	5.82524	0.00157463	0.00306013	{Group134=2.0662399953410227E-10, Group137=1.8772175164949317E-9, Group144=6.511332283966891E-10, Group153=4.480044124169693E-10, Group162=2.2370533909556935E-11, Group17=3.2518716613985385E-11, Group179=9.774250127456604E-11, Group190=5.7013455213332086E-11, Group32=6.168440118976653E-11, Group5=6.411634120075737E-12, Group6=4.267015921507595E-12, Group86=2.8674768518126575E-9, Group94=1.6981506…	{Group134=1.812655995912806E-9, Group137=8.425650713570275E-9, Group144=3.80814282062306E-9, Group153=3.088030414159824E-9, Group162=5.396891305680611E-10, Group17=5.705556642271981E-10, Group179=1.048016819221736E-9, Group190=7.859712040123637E-10, Group32=7.936726286416628E-10, Group5=4.124817950582057E-10, Group6=8.235340728509657E-10, Group86=1.0851432007840057E-8, Group94=7.803406471125262E-…	[AGRP, AGT, AGXT, APLP2, FYN, GALR2]	[ACE2, ADM2, ADORA2A, ADRB3, AGRP, AGT, AGXT, ANKRD26, APLN, APLP2, APP, ASIP, ATP8A2, BDNF, BDNF-AS, BRS3, BSX, CALCA, CARTPT, CCK, CCKAR, CCKBR, CD200R1, CHRNB2, CNR1, CNTFR, CPT1A, CRH, CRHR1, DACH1, DERL2, DMBX1, DRD1, DRD2, FOS, FYN, GAL, GALR2, GALR3, GCG, GHRL, GHSR, GIGYF2, GLS, GLS2, GPRIN1, GRIN1, GRIN2B, GRM7, HAND2, HCRT, HCRTR1, HCRTR2, HELT, HRH3, HTR1B, HTR2C, IAPP, INS, KCTD11, LE…	FALSE
GO:0008201	GO_MolecularFunction_20.03.2014_19h52	heparin binding	[3, 4]	[Group89]	6	4.05405	0.00928889	0.0116205	{Group89=0.007364253034086542}	{Group89=0.007724461062927732}	[APLP2, FN1, KNG1, NELL2, SERPINC1, VTN]	[AAMP, ABI3BP, ADAMTS1, ADAMTS3, ADAMTS8, ADAMTSL5, ANG, AOC1, APLP1, APLP2, APOA5, APOB, APOE, APOH, APP, AZU1, BMP4, BMP7, C6orf15, C6orf25, CCDC80, CCL15, CCL2, CCL23, CCL7, CCL8, CECR1, CEL, CFH, CHRD, CLEC3B, COL13A1, COL25A1, COL5A1, COL5A3, COMP, CRISPLD2, CTGF, CTSG, CXCL10, CXCL11, CXCL13, CXCL6, CYR61, ECM2, ELANE, F11, FBLN7, FGF1, FGF10, FGF12, FGF13, FGF14, FGF2, FGF4, FGF7, FGF9, FG…	TRUE
GO:0008203	GO_BiologicalProcess_20.03.2014_19h52	cholesterol metabolic process	[6]	[Group26, Group55, Group8, Group82, Group87]	6	4.65116	0.00483908	0.00692257	{Group26=4.721196969799608E-7, Group55=4.39046646743178E-5, Group8=3.5118431425822187E-4, Group82=7.774551855408615E-5, Group87=3.032534350647185E-5}	{Group26=9.797752851304564E-7, Group55=6.323582300106967E-5, Group8=4.1838625093726427E-4, Group82=1.0717775057813306E-4, Group87=4.502147151345437E-5}	[APLP2, APOA4, APOC1, CH25H, CLN6, NR1H4]	[ABCA1, ABCG1, ACAA2, ACADL, ACADVL, AKR1D1, ANGPTL3, APLP2, APOA1, APOA2, APOA4, APOB, APOBR, APOC1, APOC3, APOE, APOF, APOL1, APOL2, APP, ARV1, C1D, CAT, CEBPA, CEL, CELA3A, CELA3B, CETP, CFTR, CH25H, CLN6, CLN8, CNBP, CUBN, CYB5R3, CYP11A1, CYP27A1, CYP39A1, CYP46A1, CYP51A1, CYP7A1, CYP7B1, DHCR24, DHCR7, EBP, EPHX2, FAM58A, FDFT1, FDPS, FDX1, FDXR, FECH, FGF1, G6PD, GGPS1, GLB1, GLYAT, GUCY2…	FALSE
GO:0008528	GO_MolecularFunction_20.03.2014_19h52	G-protein coupled peptide receptor activity	[4, 5, 6]	[Group113, Group119, Group139, Group147, Group2]	6	4.8	0.00415167	0.00619743	{Group113=9.802132344951922E-5, Group119=2.2841197826720155E-9, Group139=0.003294926843576528, Group147=2.3070638142891178E-8, Group2=1.719008893960108E-4}	{Group113=1.3046976155694628E-4, Group119=9.184064959493729E-9, Group139=0.0035526306190517875, Group147=7.421055269296662E-8, Group2=2.1684229838843193E-4}	[CCR4, CXCR1, CXCR4, F2RL1, GALR2, XCR1]	[ACKR2, ACKR3, ACKR4, AGTR1, AGTR2, AGTRAP, AVPR1A, AVPR1B, AVPR2, BDKRB1, BDKRB2, BRS3, C3AR1, C5AR1, C5AR2, CALCR, CALCRL, CCKAR, CCKBR, CCR1, CCR10, CCR2, CCR3, CCR4, CCR5, CCR6, CCR7, CCR8, CCR9, CCRL2, CD200R1, CMKLR1, CNOT6, CRCP, CX3CR1, CXCR1, CXCR2, CXCR3, CXCR4, CXCR5, CXCR6, EDNRA, EDNRB, F2R, F2RL1, F2RL2, F2RL3, FPR1, FPR2, FPR3, GALR1, GALR2, GALR3, GCGR, GLP1R, GLP2R, GP1BA, GPC39_…	FALSE
GO:0008585	GO_BiologicalProcess_20.03.2014_19h52	female gonad development	[4, 5, 6, 7, 8]	[Group100, Group134, Group144, Group153, Group162, Group17, Group173, Group179, Group190, Group32, Group5, Group54, Group6, Group68, Group86, Group91, Group94]	6	6.06061	0.00128416	0.00261056	{Group100=2.5429794844314664E-7, Group134=2.0662399953410227E-10, Group144=6.511332283966891E-10, Group153=4.480044124169693E-10, Group162=2.2370533909556935E-11, Group17=3.2518716613985385E-11, Group173=1.1040413153914426E-8, Group179=9.774250127456604E-11, Group190=5.7013455213332086E-11, Group32=6.168440118976653E-11, Group5=6.411634120075737E-12, Group54=2.4358133363593625E-11, Group6=4.26701…	{Group100=5.913193258979193E-7, Group134=1.812655995912806E-9, Group144=3.80814282062306E-9, Group153=3.088030414159824E-9, Group162=5.396891305680611E-10, Group17=5.705556642271981E-10, Group173=3.8741813431008805E-8, Group179=1.048016819221736E-9, Group190=7.859712040123637E-10, Group32=7.936726286416628E-10, Group5=4.124817950582057E-10, Group54=5.223466376859522E-10, Group6=8.235340728509657E…	[AGT, AGXT, BAX, BRCA2, KMT2D, LHX8]	[ACSBG1, ADAMTS1, ADCYAP1, AFP, AGT, AGXT, AMH, ANG, ARID5B, ARRB1, ARRB2, BAX, BCL2, BCL2L1, BMP15, BMPR1B, BRCA2, CASP2, CCDC182, COL9A3, CTNNA1, DMC1, DMRTA1, EIF2B2, EIF2B4, EIF2B5, EREG, ESR1, ESR2, FANCA, FANCG, FOXC1, FOXL2, FOXO3, FSHB, FSHR, FST, FZD4, GDF9, GNRH1, GPR149, HID1, ICAM1, IDH1, IMMP2L, INHA, INHBA, INHBB, KDR, KIT, KMT2B, KMT2D, LEP, LFNG, LHCGR, LHX8, LHX9, MMP14, MMP19, M…	TRUE
GO:0010632	GO_BiologicalProcess_20.03.2014_19h52	regulation of epithelial cell migration	[3, 4, 5, 6, 7, 8]	[Group10, Group11, Group134, Group142, Group144, Group152, Group153, Group162, Group167, Group17, Group179, Group18, Group190, Group32, Group5, Group58, Group6, Group86, Group94]	6	4.65116	0.00483908	0.00692257	{Group10=1.2002607743175824E-7, Group11=2.132543387188203E-7, Group134=2.0662399953410227E-10, Group142=8.204962038584644E-8, Group144=6.511332283966891E-10, Group152=5.808036237545318E-4, Group153=4.480044124169693E-10, Group162=2.2370533909556935E-11, Group167=1.5301469334743631E-7, Group17=3.2518716613985385E-11, Group179=9.774250127456604E-11, Group18=6.161694814331923E-6, Group190=5.70134552…	{Group10=3.088671059243912E-7, Group11=5.019278947894185E-7, Group134=1.812655995912806E-9, Group142=2.1692570869134744E-7, Group144=3.80814282062306E-9, Group152=6.752716830399075E-4, Group153=3.088030414159824E-9, Group162=5.396891305680611E-10, Group167=3.738207065323444E-7, Group17=5.705556642271981E-10, Group179=1.048016819221736E-9, Group18=1.0164163240735566E-5, Group190=7.859712040123637E…	[AGT, AGXT, GLIPR2, NELL2, PBLD, PRF1]	[AAMP, ACVRL1, ADAM9, AGT, AGTR2, AGXT, AKT1, ALOX12, AMOT, AMOTL1, ANGPT1, ANGPT2, ANGPT4, ANXA3, APOE, APOH, BCAR1, BMP10, BMP4, BMPER, BMPR2, CAPN7, CCBE1, CCDC23, CIB1, CSNK2B, CTSH, CXCL13, DAB2IP, DLL4, EDN1, EFNA1, EPB41L5, EPHA2, ETS1, EVL, FGF10, FGF13, FGF2, FGF7, FLT4, FOXC2, GATA3, GDF2, GLIPR2, GPLD1, GPR124, HBEGF, HDAC5, HDAC6, HDAC7, HDAC9, HIF1A, HRG, HSPB1, HYAL1, ITGA2, ITGA3, …	FALSE
GO:0016125	GO_BiologicalProcess_20.03.2014_19h52	sterol metabolic process	[5]	[Group26, Group55, Group8, Group82, Group87]	6	4.25532	0.00740365	0.00957208	{Group26=4.721196969799608E-7, Group55=4.39046646743178E-5, Group8=3.5118431425822187E-4, Group82=7.774551855408615E-5, Group87=3.032534350647185E-5}	{Group26=9.797752851304564E-7, Group55=6.323582300106967E-5, Group8=4.1838625093726427E-4, Group82=1.0717775057813306E-4, Group87=4.502147151345437E-5}	[APLP2, APOA4, APOC1, CH25H, CLN6, NR1H4]	[ABCA1, ABCG1, ACAA2, ACADL, ACADVL, AKR1D1, ANGPTL3, APLP2, APOA1, APOA2, APOA4, APOB, APOBR, APOC1, APOC3, APOE, APOF, APOL1, APOL2, APP, ARV1, C14orf1, C1D, CAT, CEBPA, CEL, CELA3A, CELA3B, CETP, CFTR, CH25H, CLN6, CLN8, CNBP, CUBN, CYB5R1, CYB5R2, CYB5R3, CYP11A1, CYP11B1, CYP11B2, CYP17A1, CYP19A1, CYP1B1, CYP21A2, CYP27A1, CYP39A1, CYP46A1, CYP51A1, CYP7A1, CYP7B1, CYP8B1, DHCR24, DHCR7, EB…	FALSE
GO:0030100	GO_BiologicalProcess_20.03.2014_19h52	regulation of endocytosis	[3, 4, 5, 6]	[Group111]	6	4.02685	0.00958375	0.011941	{Group111=0.0012203475352621606}	{Group111=0.0013693434552650987}	[AHSG, APOC1, C3, CBLL1, F2RL1, VTN]	[AAK1, ABL1, ABL2, ABR, ACTN4, ADD1, ADIPOQ, AHI1, AHSG, ALOX15, ANGPT1, AP2S1, APOA5, APOC1, APOC2, APOC3, ARF1, ARF1P1, ARF6, ARRB1, ARRB2, ATAD1, ATXN2, AZU1, BCR, BICD1, BIN1, BTBD9, C3, CALR, CALY, CAMK1D, CAV1, CAV3, CBL, CBLL1, CCL14, CCL19, CCL2, CCL21, CD14, CD2AP, CD300A, CD36, CD47, CDH13, CLEC7A, CLIP3, CNN2, CSK, DAB2, DKK1, DLG4, DOCK2, DRD2, EHD4, F2RL1, FCER1G, FGR, GAS6, GATA2, G…	FALSE
GO:0030518	GO_BiologicalProcess_20.03.2014_19h52	intracellular steroid hormone receptor signaling pathway	[5, 6]	[Group52]	6	5.04202	0.00325964	0.00519191	{Group52=0.0032596442770512013}	{Group52=0.003534333401521808}	[FHL2, FOXA1, KMT2D, MED4, NEDD4, SKP2]	[AKR1B1, AR, AREG, ARID1A, ARRB2, BRCA1, CALCOCO1, CALR, CARM1, CCNE1, CDK7, CNOT1, CNOT2, CRIPAK, CTNNB1, CYP7B1, DAB2, DAXX, DDX17, DDX5, DDX54, DEFA1, DEFA1A3, DEFA1B, DEFA3, DNAJA1, DYX1C1, EGLN2, EP300, ESR1, ESR2, FHL2, FKBP4, FOXA1, FOXH1, FSHR, GHRHR, GPER1, GRIP1, HDAC1, HDAC6, HEYL, HMGA2, IGF1, ISL1, JAK2, KANK2, KAT5, KDM3A, KLF9, KMT2D, LGALS12, MBD4, MED1, MED12, MED13, MED14, MED16…	FALSE
GO:0030595	GO_BiologicalProcess_20.03.2014_19h52	leukocyte chemotaxis	[3, 5, 6, 7]	[Group102, Group103, Group106, Group107, Group113, Group114, Group117, Group118, Group119, Group120, Group164, Group170, Group2, Group45, Group9]	6	4.05405	0.00928889	0.0116205	{Group102=9.733226098577157E-11, Group103=3.119427180587338E-8, Group106=1.578368378954176E-5, Group107=7.077853085608033E-6, Group113=9.802132344951922E-5, Group114=1.3048137318309992E-6, Group117=3.052014714709427E-11, Group118=3.176530271530492E-9, Group119=2.2841197826720155E-9, Group120=1.4194293858411877E-6, Group164=1.0348076267548747E-4, Group170=6.201193205258821E-5, Group2=1.71900889396…	{Group102=1.1050074335443478E-9, Group103=9.556340410370734E-8, Group106=2.3986228121114643E-5, Group107=1.1383547046019585E-5, Group113=1.3046976155694628E-4, Group114=2.4933569331028002E-6, Group117=5.890388399389194E-10, Group118=1.1567364951045E-8, Group119=9.184064959493729E-9, Group120=2.6857830536014633E-6, Group164=1.3679306298882934E-4, Group170=8.800222710404063E-5, Group2=2.16842298388…	[C5, CXCR1, CXCR4, F2RL1, F7, IL6]	[ADAM10, ADAM17, ADAM8, AIF1, AMICA1, ARHGEF5, AZU1, C1QBP, C3AR1, C5, C5AR1, C5AR2, CALCA, CALR, CAMK1D, CCL11, CCL13, CCL19, CCL2, CCL21, CCL23, CCL24, CCL3, CCL4, CCL5, CCL7, CCR1, CCR2, CCR5, CCR6, CCR7, CD74, CKLF, CLSTN1, CMKLR1, CORO1A, CREB3, CREB3L4, CSF3R, CX3CL1, CX3CR1, CXADR, CXCL10, CXCL11, CXCL12, CXCL13, CXCL16, CXCL3, CXCR1, CXCR2, CXCR3, CXCR4, CXXC1, DHX34, DHX8, EDN1, EDN2, ED…	FALSE
GO:0031099	GO_BiologicalProcess_20.03.2014_19h52	regeneration	[3]	[Group118, Group136, Group151, Group161, Group170, Group181, Group22, Group28, Group42, Group43, Group65]	6	4.58015	0.00521255	0.00728813	{Group118=3.176530271530492E-9, Group136=9.343381445329545E-6, Group151=2.9848190165558145E-7, Group161=3.2860299911490213E-7, Group170=6.201193205258821E-5, Group181=1.2033573165187181E-4, Group22=2.700140850813138E-4, Group28=0.0021312387096799495, Group42=2.5200754344240387E-4, Group43=6.285080746570204E-6, Group65=2.8550390328065556E-7}	{Group118=1.1567364951045E-8, Group136=1.4780923106136083E-5, Group151=6.546250797673548E-7, Group161=7.125885261705182E-7, Group170=8.800222710404063E-5, Group181=1.548319747254084E-4, Group22=3.257044901293348E-4, Group28=0.002337096994137672, Group42=3.058959489583896E-4, Group43=1.02798354583733E-5, Group65=6.407238759670526E-7}	[F7, HGF, IL6, PAX7, PLG, WNT1]	[ADAM15, ADM, ALDOC, ANGPT2, APOA1, APOA2, APOA5, APOD, APOE, ATIC, AXL, BAAT, BAK1, BCL2, BCL9, C5AR1, CAD, CAPN3, CCL2, CCNA2, CCNB1, CCND1, CDK1, CDK4, CDKN1A, CEBPA, CFLAR, COASY, CPB2, CPQ, CSPG5, CTNNA1, CXCL12, CXXC1, DFFB, EIF4A1, ENO3, EPHA4, ERBB4, EYS, F7, FGF10, FKBP1B, FPGS, FZD7, GAP43, GAS6, GATM, GFAP, GJD4, GPX1, GSN, HGF, HOPX, IGF1, IGF2R, IGFBP1, IL6, IRG1, ISL1, JAK2, JUN, KL…	FALSE
GO:0031674	GO_CellularComponent_20.03.2014_19h52	I band	[3, 4, 5, 6, 7, 8, 9, 10]	[Group127]	6	5.04202	0.00325964	0.00519191	{Group127=3.614051716160852E-7}	{Group127=7.750133124656049E-7}	[CASQ1, FHL2, KCNN2, KRT8, SLC4A1, TTN]	[ACTC1, ACTN1, ACTN2, ACTN4, ADRA1A, ADRA1D, AHNAK2, AKAP4, ALDOA, ANK1, ANK2, ANK3, ANKRD1, ANKRD2, ANKRD23, ATP2A1, BAG3, BMP10, CACNA1C, CACNA1D, CACNA1S, CAPN3, CAPZB, CASQ1, CASQ2, CAV3, CFL2, CRYAB, CSRP3, CTNNB1, DES, DMD, DNAJB6, DST, FBXL22, FBXO22, FBXO32, FERMT2, FHL2, FHL3, FHOD3, FKBP1A, FKBP1B, FLNB, FLNC, FMNL3, GCOM1, GLRX3, HDAC4, HOMER1, HSPB1, IGFN1, ITGB1BP2, JPH1, JPH2, JUP, …	FALSE
GO:0033002	GO_BiologicalProcess_20.03.2014_19h52	muscle cell proliferation	[3]	[Group1, Group100, Group102, Group109, Group110, Group114, Group116, Group134, Group135, Group14, Group142, Group144, Group153, Group162, Group166, Group17, Group171, Group177, Group178, Group179, Group190, Group20, Group3, Group32, Group45, Group5, Group54, Group6, Group61, Group71, Group78, Group8, Group81, Group86, Group94, Group95, Group96]	6	4.6875	0.00465991	0.00679204	{Group1=6.140557792819212E-7, Group100=2.5429794844314664E-7, Group102=9.733226098577157E-11, Group109=3.70731357626618E-10, Group110=2.3018972490782938E-9, Group114=1.3048137318309992E-6, Group116=8.241111735051451E-10, Group134=2.0662399953410227E-10, Group135=1.5576823098765463E-11, Group14=7.854460393087152E-8, Group142=8.204962038584644E-8, Group144=6.511332283966891E-10, Group153=4.48004412…	{Group1=1.2607741000150085E-6, Group100=5.913193258979193E-7, Group102=1.1050074335443478E-9, Group109=2.751967385459126E-9, Group110=9.066656511675728E-9, Group114=2.4933569331028002E-6, Group116=4.41815156906925E-9, Group134=1.812655995912806E-9, Group135=5.010544763436224E-10, Group14=2.105431744258084E-7, Group142=2.1692570869134744E-7, Group144=3.80814282062306E-9, Group153=3.088030414159824…	[AGT, AGXT, IL12B, IL6, SERPINF2, SKP2]	[ADIPOQ, AGT, AGXT, AIF1, ALOX12, ANG, APOD, BMP10, BMP4, C3orf58, CALCRL, CCL5, CCNB1, CDH13, CDK1, COMT, CPAMD8, CTNNB1, CTNNBIP1, CXADR, EDN1, EDNRA, EGFR, ELANE, ERBB4, EREG, FGF13, FGF2, FGF20, FGF9, FGFR1, FGFR2, FOXC1, FOXC2, FOXP1, FOXS1, GARS, GATA4, GATA6, GJA1, HBEGF, HDAC2, HES5, HEY2, HMGCR, HMOX1, ID2, IFNG, IGF1, IGFBP3, IGFBP5, IL12A, IL12B, IL13, IL15, IL6, IL6R, ILK, IRAK1, IRAK…	FALSE
GO:0042098	GO_BiologicalProcess_20.03.2014_19h52	T cell proliferation	[5, 6, 7]	[Group100, Group112, Group114, Group121, Group151, Group171, Group174, Group189, Group48, Group60, Group61, Group64, Group70, Group84]	6	4.05405	0.00928889	0.0116205	{Group100=2.5429794844314664E-7, Group112=1.1564801354958646E-4, Group114=1.3048137318309992E-6, Group121=3.3473820150019425E-4, Group151=2.9848190165558145E-7, Group171=1.693521488490144E-6, Group174=8.997980606707569E-5, Group189=4.040129750658103E-4, Group48=2.4660506952935764E-4, Group60=1.0465177750051838E-4, Group61=9.068248980244307E-5, Group64=0.004742803790139173, Group70=1.0627286421705…	{Group100=5.913193258979193E-7, Group112=1.497991047991288E-4, Group114=2.4933569331028002E-6, Group121=4.012700179474379E-4, Group151=6.546250797673548E-7, Group171=3.142785069986517E-6, Group174=1.2144127671989936E-4, Group189=4.783711913355913E-4, Group48=3.012327748048483E-4, Group60=1.3739995277278945E-4, Group61=1.2153972591577438E-4, Group64=0.005057243820424643, Group70=1.3858555941819207…	[BAX, CXCR4, FOXP3, FYN, IL12B, IL6]	[ADK, AIF1, BAX, BLM, BMP4, BTLA, BTN2A2, BTN3A1, C19orf10, C21orf33, CADM1, CARD11, CASP3, CBLB, CCL19, CCL5, CCND3, CCR2, CD151, CD1D, CD209, CD24, CD274, CD276, CD28, CD3E, CD46, CD55, CD59, CD80, CD86, CDKN2A, CLC, CLCF1, CORO1A, CRIP3, CRTAM, CTLA4, CTNNB1, CXCL12, CXCR4, DEAF1, DLG1, DNAJA3, DOCK2, EBI3, EFNB1, ELF4, ERBB2, FADD, FKBP1B, FOXJ1, FOXP3, FYN, GLMN, GPAM, HES1, HLA-DRB1, HLA-G,…	FALSE
GO:0042770	GO_BiologicalProcess_20.03.2014_19h52	signal transduction in response to DNA damage	[5, 6]	[Group38]	6	4.54545	0.00540701	0.00745878	{Group38=0.0024363088278621338}	{Group38=0.002656540134335547}	[BATF, BRCA2, NBN, PSME1, RFWD2, WNT1]	[ABL1, AMH, ANKRD1, ANTXR1, ARTN, ATM, ATR, BATF, BCL3, BID, BRCA1, BRCA2, CASP2, CASP9, CD44, CD74, CDK2, CDKN1A, CDKN1B, CDKN2A, CEP63, CHEK2, CRADD, DDX5, DYRK1A, E2F7, EEF1E1, FOXM1, FOXO3, GADD45A, GML, GRB2, GTSE1, HIC1, HIPK2, ING4, KAT5, KDM1A, MAD2L2, MAPK14, MDM2, MDM4, MIF, MMAB, MSX1, MUC1, MYO6, NBN, NDRG1, PAK3, PAXIP1, PCBP4, PGAP2, PIDD, PLA2R1, PMAIP1, PML, PPP2R5C, PSMA1, PSMA2,…	FALSE
GO:0046890	GO_BiologicalProcess_20.03.2014_19h52	regulation of lipid biosynthetic process	[4, 5, 6]	[Group109, Group134, Group144, Group149, Group153, Group154, Group162, Group17, Group179, Group185, Group190, Group21, Group25, Group26, Group32, Group5, Group55, Group6, Group78, Group8, Group82, Group86, Group87, Group94]	6	5.12821	0.0029968	0.00487374	{Group109=3.70731357626618E-10, Group134=2.0662399953410227E-10, Group144=6.511332283966891E-10, Group149=3.2806829382704195E-5, Group153=4.480044124169693E-10, Group154=5.629338017028524E-8, Group162=2.2370533909556935E-11, Group17=3.2518716613985385E-11, Group179=9.774250127456604E-11, Group185=6.060216924768867E-8, Group190=5.7013455213332086E-11, Group21=0.0017683906802526475, Group25=4.20567…	{Group109=2.751967385459126E-9, Group134=1.812655995912806E-9, Group144=3.80814282062306E-9, Group149=4.796756114289325E-5, Group153=3.088030414159824E-9, Group154=1.5977385842448606E-7, Group162=5.396891305680611E-10, Group17=5.705556642271981E-10, Group179=1.048016819221736E-9, Group185=1.6951041543194076E-7, Group190=7.859712040123637E-10, Group21=0.0019728289091835893, Group25=8.9197240688265…	[AGT, AGXT, APOA4, APOC1, C3, NR1H4]	[ABCG1, ACADL, ACADVL, ACSL3, ACSL6, AGT, AGXT, AKR1C3, AKT1, ANXA1, APOA4, APOA5, APOB, APOC1, APOC2, APOC3, APOE, ATP1A1, ATP1A4, AVP, AVPR1A, BMP2, BMP5, BMP6, BRCA1, C3, CNEP1R1, CREB1, CREBL2, CTDNEP1, CYP17A1, CYP27B1, CYP7A1, CYR61, DDX20, DHCR7, DHH, DKK3, FABP3, FAM58A, FBXW7, FGF1, FGF19, FGFR4, FITM2, GFI1, GPER1, GPLD1, GUCY2C, HTR2A, HTR2B, HTR2C, IFNAR1, IFNG, IGF1R, IGF2, IGFBP7, I…	FALSE
GO:0048520	GO_BiologicalProcess_20.03.2014_19h52	positive regulation of behavior	[3, 4, 5]	[Group102, Group103, Group106, Group107, Group113, Group114, Group118, Group119, Group120, Group164, Group170, Group45, Group58, Group9]	6	5.26316	0.00263266	0.0044453	{Group102=9.733226098577157E-11, Group103=3.119427180587338E-8, Group106=1.578368378954176E-5, Group107=7.077853085608033E-6, Group113=9.802132344951922E-5, Group114=1.3048137318309992E-6, Group118=3.176530271530492E-9, Group119=2.2841197826720155E-9, Group120=1.4194293858411877E-6, Group164=1.0348076267548747E-4, Group170=6.201193205258821E-5, Group45=2.4109385196732744E-9, Group58=5.47354434442…	{Group102=1.1050074335443478E-9, Group103=9.556340410370734E-8, Group106=2.3986228121114643E-5, Group107=1.1383547046019585E-5, Group113=1.3046976155694628E-4, Group114=2.4933569331028002E-6, Group118=1.1567364951045E-8, Group119=9.184064959493729E-9, Group120=2.6857830536014633E-6, Group164=1.3679306298882934E-4, Group170=8.800222710404063E-5, Group45=9.30622268593884E-9, Group58=9.2666145480176…	[AGRP, C5, CCR4, F2RL1, F7, IL6]	[ADAM10, ADAM17, ADORA2A, AGER, AGRP, AIF1, ALB, ARTN, AZU1, C1QBP, C3AR1, C5, CALR, CAMK1D, CASR, CCL19, CCL2, CCL21, CCL3, CCL4, CCL5, CCL7, CCR1, CCR2, CCR4, CCR5, CCR7, CD74, CDH13, CMKLR1, CNOT6, CNTN1, CREB3, CREB3L4, CRH, CXCL10, CXCL12, CXCL13, CXCR2, CXCR3, DSCAM, EDN1, EDN2, EDN3, EDNRA, EHHADH, F2RL1, F3, F7, FGF10, FIGF, GAS6, GHRH, GHRL, GJA1, HSPB1, IL16, IL23A, IL6, IL6R, IL8, ITGA…	TRUE
GO:0048659	GO_BiologicalProcess_20.03.2014_19h52	smooth muscle cell proliferation	[4]	[Group1, Group100, Group102, Group109, Group110, Group114, Group116, Group134, Group135, Group14, Group142, Group144, Group153, Group162, Group166, Group17, Group171, Group177, Group178, Group179, Group190, Group20, Group3, Group32, Group45, Group5, Group54, Group6, Group61, Group71, Group78, Group8, Group81, Group86, Group94, Group95, Group96]	6	7.14286	0.000541	0.00132693	{Group1=6.140557792819212E-7, Group100=2.5429794844314664E-7, Group102=9.733226098577157E-11, Group109=3.70731357626618E-10, Group110=2.3018972490782938E-9, Group114=1.3048137318309992E-6, Group116=8.241111735051451E-10, Group134=2.0662399953410227E-10, Group135=1.5576823098765463E-11, Group14=7.854460393087152E-8, Group142=8.204962038584644E-8, Group144=6.511332283966891E-10, Group153=4.48004412…	{Group1=1.2607741000150085E-6, Group100=5.913193258979193E-7, Group102=1.1050074335443478E-9, Group109=2.751967385459126E-9, Group110=9.066656511675728E-9, Group114=2.4933569331028002E-6, Group116=4.41815156906925E-9, Group134=1.812655995912806E-9, Group135=5.010544763436224E-10, Group14=2.105431744258084E-7, Group142=2.1692570869134744E-7, Group144=3.80814282062306E-9, Group153=3.088030414159824…	[AGT, AGXT, IL12B, IL6, SERPINF2, SKP2]	[ADIPOQ, AGT, AGXT, AIF1, ALOX12, ANG, APOD, BMP4, CALCRL, CCL5, CDH13, COMT, CPAMD8, CTNNB1, CTNNBIP1, EDN1, EDNRA, EGFR, ELANE, EREG, FGFR2, HBEGF, HES5, HMGCR, HMOX1, ID2, IFNG, IGF1, IGFBP3, IGFBP5, IL12A, IL12B, IL13, IL15, IL6, IL6R, ILK, IRAK1, IRAK4, ITGA2, JUN, KLF4, MFN2, MNAT1, MYD88, NAA35, NDRG2, NOTCH3, NOTCH4, NOX1, NPPC, NPR1, NPR3, NPRL3, NPY5R, NR5A1, OGN, PDE1A, PDGFB, PDGFRB, …	TRUE
GO:0050920	GO_BiologicalProcess_20.03.2014_19h52	regulation of chemotaxis	[3, 4, 5]	[Group102, Group103, Group106, Group107, Group113, Group114, Group117, Group118, Group119, Group120, Group164, Group170, Group2, Group45, Group58, Group9]	6	4.58015	0.00521255	0.00728813	{Group102=9.733226098577157E-11, Group103=3.119427180587338E-8, Group106=1.578368378954176E-5, Group107=7.077853085608033E-6, Group113=9.802132344951922E-5, Group114=1.3048137318309992E-6, Group117=3.052014714709427E-11, Group118=3.176530271530492E-9, Group119=2.2841197826720155E-9, Group120=1.4194293858411877E-6, Group164=1.0348076267548747E-4, Group170=6.201193205258821E-5, Group2=1.71900889396…	{Group102=1.1050074335443478E-9, Group103=9.556340410370734E-8, Group106=2.3986228121114643E-5, Group107=1.1383547046019585E-5, Group113=1.3046976155694628E-4, Group114=2.4933569331028002E-6, Group117=5.890388399389194E-10, Group118=1.1567364951045E-8, Group119=9.184064959493729E-9, Group120=2.6857830536014633E-6, Group164=1.3679306298882934E-4, Group170=8.800222710404063E-5, Group2=2.16842298388…	[C5, CCR4, CXCR4, F2RL1, F7, IL6]	[ADAM10, ADAM17, AGER, AIF1, ANGPT2, ARTN, AZU1, C1QBP, C3AR1, C5, C5AR2, CALR, CAMK1D, CASR, CCL19, CCL2, CCL21, CCL3, CCL4, CCL5, CCL7, CCR1, CCR2, CCR4, CCR5, CCR7, CD74, CDH13, CMKLR1, CNOT6, CNTN1, CREB3, CREB3L4, CXCL10, CXCL12, CXCL13, CXCR2, CXCR3, CXCR4, DSCAM, EDN1, EDN2, EDN3, EDNRA, EFNB2, EHHADH, ELANE, F2RL1, F3, F7, FGF10, FIGF, GAS6, GPR124, GREM1, HRG, HSPB1, IL16, IL23A, IL6, IL…	FALSE
GO:0055001	GO_BiologicalProcess_20.03.2014_19h52	muscle cell development	[4, 5, 6]	[Group127, Group128, Group129, Group134, Group144, Group153, Group162, Group17, Group179, Group180, Group190, Group32, Group5, Group6, Group73, Group78, Group86, Group94]	6	4.31655	0.0069201	0.00909919	{Group127=3.614051716160852E-7, Group128=1.1911539267984603E-5, Group129=2.96088485189629E-7, Group134=2.0662399953410227E-10, Group144=6.511332283966891E-10, Group153=4.480044124169693E-10, Group162=2.2370533909556935E-11, Group17=3.2518716613985385E-11, Group179=9.774250127456604E-11, Group180=7.349453749547113E-8, Group190=5.7013455213332086E-11, Group32=6.168440118976653E-11, Group5=6.4116341…	{Group127=7.750133124656049E-7, Group128=1.8539734505814745E-5, Group129=6.568399728919356E-7, Group134=1.812655995912806E-9, Group144=3.80814282062306E-9, Group153=3.088030414159824E-9, Group162=5.396891305680611E-10, Group17=5.705556642271981E-10, Group179=1.048016819221736E-9, Group180=1.997809258679708E-7, Group190=7.859712040123637E-10, Group32=7.936726286416628E-10, Group5=4.124817950582057…	[AGT, AGXT, BTG1, FHL2, KRT8, TTN]	[ACTA1, ACTC1, ACTG1, ADM, ADRB1, AFG3L2, AGT, AGTR2, AGXT, AKAP6, ANK2, ANKRD1, ANKRD2, ATG5, ATG7, AXIN1, BCL2, BMP10, BMP4, BOC, BTG1, C21orf33, CACNA1S, CACNA2D2, CACNB4, CAPN3, CAPZB, CAV2, CAV3, CCNB1, CDK1, CFLAR, CHRNB1, COL14A1, CSRP3, CXADR, DDIT3, DICER1, DMD, DNER, EDN1, EP300, FBXO22, FHL2, FHOD3, FLNC, FMNL3, FOXP1, GATA4, GPX1, GSK3A, HDAC2, HDAC4, HDAC5, HDAC9, HES1, HEY2, HIF1AN,…	FALSE
GO:0055002	GO_BiologicalProcess_20.03.2014_19h52	striated muscle cell development	[5, 6, 7]	[Group127, Group128, Group129, Group134, Group144, Group153, Group162, Group17, Group179, Group180, Group190, Group32, Group5, Group6, Group73, Group78, Group86, Group94]	6	4.6875	0.00465991	0.00679204	{Group127=3.614051716160852E-7, Group128=1.1911539267984603E-5, Group129=2.96088485189629E-7, Group134=2.0662399953410227E-10, Group144=6.511332283966891E-10, Group153=4.480044124169693E-10, Group162=2.2370533909556935E-11, Group17=3.2518716613985385E-11, Group179=9.774250127456604E-11, Group180=7.349453749547113E-8, Group190=5.7013455213332086E-11, Group32=6.168440118976653E-11, Group5=6.4116341…	{Group127=7.750133124656049E-7, Group128=1.8539734505814745E-5, Group129=6.568399728919356E-7, Group134=1.812655995912806E-9, Group144=3.80814282062306E-9, Group153=3.088030414159824E-9, Group162=5.396891305680611E-10, Group17=5.705556642271981E-10, Group179=1.048016819221736E-9, Group180=1.997809258679708E-7, Group190=7.859712040123637E-10, Group32=7.936726286416628E-10, Group5=4.124817950582057…	[AGT, AGXT, BTG1, FHL2, KRT8, TTN]	[ACTA1, ACTC1, ACTG1, ADRB1, AFG3L2, AGT, AGTR2, AGXT, AKAP6, ANKRD1, ANKRD2, ATG5, ATG7, BCL2, BMP10, BMP4, BOC, BTG1, CACNA1S, CACNA2D2, CACNB4, CAPN3, CAPZB, CAV2, CAV3, CCNB1, CDK1, CFLAR, CHRNB1, COL14A1, CSRP3, CXADR, DDIT3, DICER1, DMD, DNER, EDN1, EP300, FBXO22, FHL2, FHOD3, FLNC, FMNL3, FOXP1, GATA4, GPX1, GSK3A, HDAC2, HDAC4, HDAC5, HDAC9, HEY2, HIF1AN, HOMER1, IGF1, IGFBP3, ILK, ITGB1,…	FALSE
GO:2000377	GO_BiologicalProcess_20.03.2014_19h52	regulation of reactive oxygen species metabolic process	[4, 5]	[Group1, Group102, Group116, Group134, Group142, Group144, Group149, Group153, Group162, Group168, Group169, Group17, Group177, Group178, Group179, Group180, Group185, Group190, Group20, Group25, Group32, Group49, Group5, Group6, Group73, Group8, Group86, Group90, Group94, Group98]	6	8.69565	0.000185	0.000567	{Group1=6.140557792819212E-7, Group102=9.733226098577157E-11, Group116=8.241111735051451E-10, Group134=2.0662399953410227E-10, Group142=8.204962038584644E-8, Group144=6.511332283966891E-10, Group149=3.2806829382704195E-5, Group153=4.480044124169693E-10, Group162=2.2370533909556935E-11, Group168=1.2890355750187406E-8, Group169=8.598182873780381E-10, Group17=3.2518716613985385E-11, Group177=1.62721…	{Group1=1.2607741000150085E-6, Group102=1.1050074335443478E-9, Group116=4.41815156906925E-9, Group134=1.812655995912806E-9, Group142=2.1692570869134744E-7, Group144=3.80814282062306E-9, Group149=4.796756114289325E-5, Group153=3.088030414159824E-9, Group162=5.396891305680611E-10, Group168=4.442569035332445E-8, Group169=4.484998093620577E-9, Group17=5.705556642271981E-10, Group177=2.066136166862183…	[AGT, AGXT, F2, F2RL1, HPR, PDK3]	[AATF, ACE2, ACP5, AGT, AGTR1, AGXT, AKR1C3, ARF4, BCO2, BIRC3, BMP7, C12orf5, CD36, CDKN1A, CRYAB, DLC1, DUOXA1, EGFR, F2, F2RL1, FBLN5, FOXM1, GADD45A, GRB2, GSTP1, HDAC6, HP, HPR, IER3, IRG1, MAPK14, MPV17, MPV17L, MT3, MYCN, NFE2L2, NOX4, NOX5, NOXA1, NOXO1, PAK3, PARK2, PAX2, PDGFB, PDGFRB, PDK3, PID1, PRKCD, PTK2B, RAC1, RAC2, RIPK1, RNASE1, RNF41, ROMO1, SIRT5, SOD1, STK17A, SYK, TFAP2A, T…	TRUE
GO:2001235	GO_BiologicalProcess_20.03.2014_19h52	positive regulation of apoptotic signaling pathway	[4, 5, 6, 7, 8]	[Group100, Group110, Group126, Group134, Group137, Group138, Group144, Group153, Group155, Group162, Group17, Group172, Group173, Group174, Group179, Group190, Group32, Group5, Group54, Group6, Group68, Group86, Group91, Group94]	6	4.58015	0.00521255	0.00728813	{Group100=2.5429794844314664E-7, Group110=2.3018972490782938E-9, Group126=2.2271638790797867E-9, Group134=2.0662399953410227E-10, Group137=1.8772175164949317E-9, Group138=3.3981331508462127E-10, Group144=6.511332283966891E-10, Group153=4.480044124169693E-10, Group155=5.721543983334372E-6, Group162=2.2370533909556935E-11, Group17=3.2518716613985385E-11, Group172=9.816439569222053E-7, Group173=1.10…	{Group100=5.913193258979193E-7, Group110=9.066656511675728E-9, Group126=9.344404970921714E-9, Group134=1.812655995912806E-9, Group137=8.425650713570275E-9, Group138=2.6233587924532764E-9, Group144=3.80814282062306E-9, Group153=3.088030414159824E-9, Group155=9.519465420547705E-6, Group162=5.396891305680611E-10, Group17=5.705556642271981E-10, Group172=1.933237588632506E-6, Group173=3.87418134310088…	[AGT, AGXT, BAX, ING5, PAK2, RET]	[ADORA2A, AGT, AGTR2, AGXT, APAF1, BAD, BAX, BBC3, BCAP31, BCL10, BCL2, BCL2L1, BCL2L11, BCL2L14, BCLAF1, BID, BMF, BMPR1B, BUB1, CAMK2B, CASP2, CASP8, CAV1, CCM2, CD8A, CLU, CRADD, CTNNA1, CTSC, CTSH, CYLD, DAB2IP, DAPK3, DAXX, DEDD2, DFNA5, DNM1L, EI24, FADD, FAF1, FAS, FASN, FIS1, G0S2, GNB2L1, GPER1, HTRA2, HYAL2, IFNB1, IL19, IL20RA, INCA1, ING5, INHBA, INHBB, ITM2C, JAK2, JAK3, LCK, LTBR, M…	FALSE
GO:0000982	GO_MolecularFunction_20.03.2014_19h52	RNA polymerase II core promoter proximal region sequence-specific DNA binding transcription factor activity	[4]	[Group36]	5	4.2735	0.0138713	0.0164224	{Group36=0.0052125489003137255}	{Group36=0.005527593064618402}	[EPAS1, FOXA1, GC, KLF15, NFIL3]	[ARNTL, ARNTL2, ATF2, BACH1, BARHL1, BARHL2, BCL11B, BHLHE40, BHLHE41, BRIP1, BTG2, C21orf33, CC2D1A, CC2D1B, CEBPB, CLOCK, CREB3L1, CREB5, CREBBP, DACH1, DAND5, DBP, DLX3, DLX5, EGR1, EPAS1, FOXA1, FOXC2, FOXO1, GATA1, GATA2, GATA3, GC, GDNF, GFI1, GLIS2, HAND2, HES1, HES5, HEYL, HIF1A, HMGA2, HNF1A, HNF4A, HNRNPK, HOXC11, HOXC13, HSD17B4, IRF7, JUN, KLF15, KLF4, MEF2A, MEF2C, MEIS3, MEIS3P1, MI…	FALSE
GO:0001228	GO_MolecularFunction_20.03.2014_19h52	RNA polymerase II transcription regulatory region sequence-specific DNA binding transcription factor activity involved in positive regulation of transcription	[4]	[Group36]	5	5.10204	0.00675066	0.00891433	{Group36=0.0052125489003137255}	{Group36=0.005527593064618402}	[EPAS1, FOXA1, GABPA, GC, KLF15]	[ATF2, BARHL1, BARHL2, BCL11B, BTG2, CDX1, CEBPB, CREB3L1, CREB5, CSRNP1, CSRNP2, CSRNP3, DAND5, DBP, DLX3, DLX5, EGR1, EPAS1, FOXA1, FOXA2, FOXC2, FOXH1, GABPA, GATA1, GATA2, GATA3, GC, GDNF, GLIS2, HAND2, HEYL, HIF1A, HMGA2, HNF1A, HNF4A, HNRNPK, HOXB5, HOXC11, HOXC13, HSD17B4, JUN, KLF15, KLF4, LEF1, LMO2, MEF2A, MEF2C, MEIS3, MEIS3P1, MITF, MIXL1, MSX1, MYOCD, MYOG, NEUROG3, NFATC1, NFIB, NR2…	TRUE
GO:0001889	GO_BiologicalProcess_20.03.2014_19h52	liver development	[3, 4, 5, 6]	[Group13, Group135, Group136, Group140, Group151, Group161, Group35, Group42, Group43, Group65, Group76, Group99]	5	4.2735	0.0138713	0.0164224	{Group13=5.092177781547054E-10, Group135=1.5576823098765463E-11, Group136=9.343381445329545E-6, Group140=9.372937328234629E-7, Group151=2.9848190165558145E-7, Group161=3.2860299911490213E-7, Group35=1.8480177085817665E-5, Group42=2.5200754344240387E-4, Group43=6.285080746570204E-6, Group65=2.8550390328065556E-7, Group76=0.006843592849012651, Group99=4.345351522130331E-7}	{Group13=3.170291328511553E-9, Group135=5.010544763436224E-10, Group136=1.4780923106136083E-5, Group140=1.864924643659055E-6, Group151=6.546250797673548E-7, Group161=7.125885261705182E-7, Group35=2.7864642012209447E-5, Group42=3.058959489583896E-4, Group43=1.02798354583733E-5, Group65=6.407238759670526E-7, Group76=0.007217559671363069, Group99=9.115791780121237E-7}	[FRZB, GC, HGF, IL6, WNT1]	[AACS, ACADM, ACAT1, ADA, AK2, AK4, ALDH1A2, ALDH9A1, ANXA1, ARF6, ARG1, ARID5B, ASNS, ATG7, BAAT, BDH1, C21orf33, CADM1, CCDC39, CCDC40, CCND1, CDKN2B, CEBPA, CEBPG, CITED2, COBL, CPB2, CPS1, CTNNB1, CYP1A1, CYP21A2, DAND5, DBP, DNAAF1, E2F7, E2F8, EGFR, EP300, FBXW7, FOXM1, FPGS, FRZB, GATA6, GC, GNPNAT1, HES1, HGF, HHEX, HLX, HMGCL, HMGCS1, HNF1B, HPN, HSD17B4, ICMT, IGF2R, IL6, ITGA2, JARID2,…	FALSE
GO:0001990	GO_BiologicalProcess_20.03.2014_19h52	regulation of systemic arterial blood pressure by hormone	[5, 6, 9]	[Group102, Group116, Group125, Group129, Group134, Group135, Group138, Group142, Group144, Group149, Group153, Group154, Group162, Group165, Group168, Group169, Group17, Group177, Group178, Group179, Group180, Group183, Group185, Group190, Group191, Group20, Group21, Group32, Group34, Group4, Group45, Group49, Group5, Group54, Group57, Group6, Group67, Group73, Group81, Group86, Group92, Group93,…	5	11.9048	0.000146	0.000474	{Group102=9.733226098577157E-11, Group116=8.241111735051451E-10, Group125=1.5683908804011555E-8, Group129=2.96088485189629E-7, Group134=2.0662399953410227E-10, Group135=1.5576823098765463E-11, Group138=3.3981331508462127E-10, Group142=8.204962038584644E-8, Group144=6.511332283966891E-10, Group149=3.2806829382704195E-5, Group153=4.480044124169693E-10, Group154=5.629338017028524E-8, Group162=2.2370…	{Group102=1.1050074335443478E-9, Group116=4.41815156906925E-9, Group125=5.310516489779351E-8, Group129=6.568399728919356E-7, Group134=1.812655995912806E-9, Group135=5.010544763436224E-10, Group138=2.6233587924532764E-9, Group142=2.1692570869134744E-7, Group144=3.80814282062306E-9, Group149=4.796756114289325E-5, Group153=3.088030414159824E-9, Group154=1.5977385842448606E-7, Group162=5.396891305680…	[AGT, AGXT, DRD3, F2RL1, SERPINF2]	[ACE, ACE2, ADRB1, AGT, AGTR1, AGTR2, AGXT, ANPEP, ATP6AP2, AVPR1A, AVPR1B, CMA1, CORIN, CPA3, CPA4, CTSG, CTSZ, CYBA, CYP11B2, DRD3, DRD5, ECE1, EDN1, EDN2, EDN3, ENPEP, F2R, F2RL1, GJA5, HSD11B2, KCTD11, MME, MMP12, NANOS3, NOS3, NOX1, PCSK5, RASL10B, REN, RPS6KA2, SERPINF2, TACR1]	TRUE
GO:0002377	GO_BiologicalProcess_20.03.2014_19h52	immunoglobulin production	[3]	[Group105, Group121, Group124, Group171, Group189, Group70, Group72, Group75, Group84]	5	6.0241	0.00333706	0.00523427	{Group105=3.2131809026089646E-5, Group121=3.3473820150019425E-4, Group124=0.008907051294575875, Group171=1.693521488490144E-6, Group189=4.040129750658103E-4, Group70=1.062728642170592E-4, Group72=0.008305649379482959, Group75=2.3391892099511904E-5, Group84=3.965770772425531E-6}	{Group105=4.733923009187253E-5, Group121=4.012700179474379E-4, Group124=0.009192839036647828, Group171=3.142785069986517E-6, Group189=4.783711913355913E-4, Group70=1.3858555941819207E-4, Group72=0.00861822758193662, Group75=3.4997171900820134E-5, Group84=6.895439270974122E-6}	[AICDA, BATF, FOXP3, IL6, NBN]	[AICDA, ARTN, BATF, BCL6, CD28, CD37, CD40, CD40LG, CLCF1, CTNNBL1, DTX2P1-UPK3BP1-PMS2P11, ERCC1, EXO1, EXOSC3, EXOSC6, FAS, FASN, FOXP1, FOXP3, GALNT2, GCNT3, HLA-DQB1, HLA-DQB2, HLA-DRB1, HPX, HSPD1, IFNG, IL10, IL13, IL13RA1, IL2, IL27RA, IL33, IL4, IL5, IL6, IL7R, LAX1, LIG4, MLH1, MSH2, MSH3, MSH6, MZB1, NBN, NDFIP1, NOD2, NUGGC, PAXIP1, PMS2, PMS2P1, PMS2P5, PMS2P6, POLL, POLM, POLR2D, POU…	FALSE
GO:0003044	GO_BiologicalProcess_20.03.2014_19h52	regulation of systemic arterial blood pressure mediated by a chemical signal	[5, 8]	[Group102, Group116, Group125, Group129, Group134, Group135, Group138, Group142, Group144, Group149, Group153, Group154, Group162, Group165, Group168, Group169, Group17, Group177, Group178, Group179, Group180, Group183, Group185, Group190, Group191, Group20, Group21, Group32, Group34, Group4, Group45, Group49, Group5, Group54, Group57, Group6, Group67, Group73, Group81, Group86, Group92, Group93,…	5	10	0.000336	0.000919	{Group102=9.733226098577157E-11, Group116=8.241111735051451E-10, Group125=1.5683908804011555E-8, Group129=2.96088485189629E-7, Group134=2.0662399953410227E-10, Group135=1.5576823098765463E-11, Group138=3.3981331508462127E-10, Group142=8.204962038584644E-8, Group144=6.511332283966891E-10, Group149=3.2806829382704195E-5, Group153=4.480044124169693E-10, Group154=5.629338017028524E-8, Group162=2.2370…	{Group102=1.1050074335443478E-9, Group116=4.41815156906925E-9, Group125=5.310516489779351E-8, Group129=6.568399728919356E-7, Group134=1.812655995912806E-9, Group135=5.010544763436224E-10, Group138=2.6233587924532764E-9, Group142=2.1692570869134744E-7, Group144=3.80814282062306E-9, Group149=4.796756114289325E-5, Group153=3.088030414159824E-9, Group154=1.5977385842448606E-7, Group162=5.396891305680…	[AGT, AGXT, DRD3, F2RL1, SERPINF2]	[ACE, ACE2, ADRA1A, ADRA1B, ADRA1D, ADRB1, ADRB2, ADRB3, AGT, AGTR1, AGTR2, AGXT, ANPEP, ATP6AP2, AVPR1A, AVPR1B, CMA1, CORIN, CPA3, CPA4, CTSG, CTSZ, CYBA, CYP11B2, DRD3, DRD5, ECE1, EDN1, EDN2, EDN3, ENPEP, F2R, F2RL1, GJA5, HSD11B2, KCTD11, MME, MMP12, NANOS3, NOS3, NOX1, PCSK5, PDE4D, RASL10B, REN, RPS6KA2, SERPINF2, SOD2, TACR1, TPM1]	TRUE
GO:0003073	GO_BiologicalProcess_20.03.2014_19h52	regulation of systemic arterial blood pressure	[4, 7]	[Group102, Group116, Group125, Group129, Group134, Group135, Group138, Group142, Group144, Group149, Group153, Group154, Group162, Group165, Group168, Group169, Group17, Group177, Group178, Group179, Group180, Group183, Group185, Group190, Group191, Group20, Group21, Group32, Group34, Group4, Group45, Group49, Group5, Group54, Group57, Group6, Group67, Group73, Group81, Group86, Group92, Group93,…	5	5.68182	0.00428965	0.0063726	{Group102=9.733226098577157E-11, Group116=8.241111735051451E-10, Group125=1.5683908804011555E-8, Group129=2.96088485189629E-7, Group134=2.0662399953410227E-10, Group135=1.5576823098765463E-11, Group138=3.3981331508462127E-10, Group142=8.204962038584644E-8, Group144=6.511332283966891E-10, Group149=3.2806829382704195E-5, Group153=4.480044124169693E-10, Group154=5.629338017028524E-8, Group162=2.2370…	{Group102=1.1050074335443478E-9, Group116=4.41815156906925E-9, Group125=5.310516489779351E-8, Group129=6.568399728919356E-7, Group134=1.812655995912806E-9, Group135=5.010544763436224E-10, Group138=2.6233587924532764E-9, Group142=2.1692570869134744E-7, Group144=3.80814282062306E-9, Group149=4.796756114289325E-5, Group153=3.088030414159824E-9, Group154=1.5977385842448606E-7, Group162=5.396891305680…	[AGT, AGXT, DRD3, F2RL1, SERPINF2]	[ACE, ACE2, ADORA1, ADRA1A, ADRA1B, ADRA1D, ADRB1, ADRB2, ADRB3, AGT, AGTR1, AGTR2, AGXT, ANPEP, ASIC2, ATP6AP2, AVP, AVPR1A, AVPR1B, AVPR2, BBS4, BMPR2, CALCA, CHRFAM7A, CHRNA7, CMA1, CORIN, CPA3, CPA4, CTSG, CTSZ, CYBA, CYP11B2, CYP4A11, CYP4F12, CYP4F2, DDAH1, DRD2, DRD3, DRD5, ECE1, EDN1, EDN2, EDN3, ENG, ENPEP, F2R, F2RL1, FSHR, GAS6, GJA1, GJA5, GSK3A, HSD11B2, IER3, IFNAR1, KCNK6, KCTD11, …	FALSE
GO:0003081	GO_BiologicalProcess_20.03.2014_19h52	regulation of systemic arterial blood pressure by renin-angiotensin	[6, 7, 10]	[Group102, Group116, Group125, Group129, Group134, Group135, Group138, Group142, Group144, Group149, Group153, Group154, Group162, Group165, Group168, Group169, Group17, Group177, Group178, Group179, Group180, Group183, Group185, Group190, Group191, Group20, Group21, Group32, Group34, Group4, Group45, Group49, Group5, Group54, Group57, Group6, Group67, Group73, Group81, Group86, Group92, Group93,…	5	16.6667	2.75e-05	0.000118	{Group102=9.733226098577157E-11, Group116=8.241111735051451E-10, Group125=1.5683908804011555E-8, Group129=2.96088485189629E-7, Group134=2.0662399953410227E-10, Group135=1.5576823098765463E-11, Group138=3.3981331508462127E-10, Group142=8.204962038584644E-8, Group144=6.511332283966891E-10, Group149=3.2806829382704195E-5, Group153=4.480044124169693E-10, Group154=5.629338017028524E-8, Group162=2.2370…	{Group102=1.1050074335443478E-9, Group116=4.41815156906925E-9, Group125=5.310516489779351E-8, Group129=6.568399728919356E-7, Group134=1.812655995912806E-9, Group135=5.010544763436224E-10, Group138=2.6233587924532764E-9, Group142=2.1692570869134744E-7, Group144=3.80814282062306E-9, Group149=4.796756114289325E-5, Group153=3.088030414159824E-9, Group154=1.5977385842448606E-7, Group162=5.396891305680…	[AGT, AGXT, DRD3, F2RL1, SERPINF2]	[ACE, ACE2, ADRB1, AGT, AGTR1, AGTR2, AGXT, ANPEP, ATP6AP2, CMA1, CPA3, CPA4, CTSG, CTSZ, CYBA, DRD3, ECE1, ENPEP, F2R, F2RL1, GJA5, KCTD11, MME, MMP12, NOX1, PCSK5, REN, RPS6KA2, SERPINF2, TACR1]	TRUE
GO:0004896	GO_MolecularFunction_20.03.2014_19h52	cytokine receptor activity	[4, 5]	[Group139, Group2, Group27]	5	5.95238	0.00351402	0.005484	{Group139=0.003294926843576528, Group2=1.719008893960108E-4, Group27=0.003449495595296681}	{Group139=0.0035526306190517875, Group2=2.1684229838843193E-4, Group27=0.003698625832734775}	[CCR4, CXCR1, CXCR4, IL12B, XCR1]	[ACKR2, ACKR3, ACKR4, CCR1, CCR10, CCR2, CCR3, CCR4, CCR5, CCR6, CCR7, CCR8, CCR9, CCRL2, CD74, CMKLR1, CNOT6, CNTFR, CSF2RA, CSF2RB, CSF3R, CX3CR1, CXCR1, CXCR2, CXCR3, CXCR4, CXCR5, CXCR6, EBI3, EPOR, FLT3, GFRA1, GFRA2, GFRA4, GHR, GPR17, IFNAR1, IFNAR2, IFNGR1, IFNGR2, IFNLR1, IL10RA, IL10RB, IL11RA, IL12B, IL12RB1, IL12RB2, IL13RA1, IL13RA2, IL15RA, IL17RA, IL17RB, IL17RC, IL18R1, IL1R1, IL1…	FALSE
GO:0007588	GO_BiologicalProcess_20.03.2014_19h52	excretion	[4]	[Group116, Group125, Group129, Group134, Group135, Group138, Group144, Group153, Group154, Group16, Group162, Group165, Group169, Group17, Group177, Group178, Group179, Group185, Group190, Group191, Group21, Group32, Group4, Group5, Group54, Group57, Group6, Group67, Group81, Group86, Group92, Group93, Group94, Group98]	5	6.66667	0.00214396	0.00382938	{Group116=8.241111735051451E-10, Group125=1.5683908804011555E-8, Group129=2.96088485189629E-7, Group134=2.0662399953410227E-10, Group135=1.5576823098765463E-11, Group138=3.3981331508462127E-10, Group144=6.511332283966891E-10, Group153=4.480044124169693E-10, Group154=5.629338017028524E-8, Group16=2.202704234628742E-4, Group162=2.2370533909556935E-11, Group165=8.475803120474608E-7, Group169=8.59818…	{Group116=4.41815156906925E-9, Group125=5.310516489779351E-8, Group129=6.568399728919356E-7, Group134=1.812655995912806E-9, Group135=5.010544763436224E-10, Group138=2.6233587924532764E-9, Group144=3.80814282062306E-9, Group153=3.088030414159824E-9, Group154=1.5977385842448606E-7, Group16=2.742722046989337E-4, Group162=5.396891305680611E-10, Group165=1.7039895856787494E-6, Group169=4.4849980936205…	[AGT, AGXT, DRD3, KCNJ1, KNG1]	[ABCD1, ABCG5, ABCG8, ADORA1, ADORA2A, ADORA2B, ADRA1A, ADRA1D, AGT, AGTR1, AGTR2, AGXT, AMN, AQP2, AQP3, AQP4, AQP5, AQP6, AQP7, AQP9, ATP6V0A4, ATP6V1B1, AVP, AVPR1A, AVPR2, CACNA1C, CHRNA3, CHRNB2, CHRNB4, CLCN5, CLCNKA, CLCNKB, CLDN16, CORIN, DAB2, DRD2, DRD3, EDN1, EDNRB, GRHPR, GUCA2B, HMOX1, IFNAR1, KCNJ1, KCNK5, KCNMA1, KIRREL, KNG1, MDK, NEDD4L, NFAT5, NLRP3, NPHP1, NPHS1, NPHS2, NPPB, N…	FALSE
GO:0009266	GO_BiologicalProcess_20.03.2014_19h52	response to temperature stimulus	[3]	[Group1, Group100, Group102, Group105, Group106, Group109, Group110, Group125, Group129, Group134, Group135, Group138, Group142, Group144, Group153, Group154, Group162, Group163, Group165, Group166, Group169, Group17, Group172, Group177, Group178, Group179, Group180, Group185, Group188, Group190, Group191, Group20, Group3, Group32, Group4, Group45, Group5, Group54, Group57, Group6, Group67, Group…	5	4.09836	0.0163578	0.0187206	{Group1=6.140557792819212E-7, Group100=2.5429794844314664E-7, Group102=9.733226098577157E-11, Group105=3.2131809026089646E-5, Group106=1.578368378954176E-5, Group109=3.70731357626618E-10, Group110=2.3018972490782938E-9, Group125=1.5683908804011555E-8, Group129=2.96088485189629E-7, Group134=2.0662399953410227E-10, Group135=1.5576823098765463E-11, Group138=3.3981331508462127E-10, Group142=8.2049620…	{Group1=1.2607741000150085E-6, Group100=5.913193258979193E-7, Group102=1.1050074335443478E-9, Group105=4.733923009187253E-5, Group106=2.3986228121114643E-5, Group109=2.751967385459126E-9, Group110=9.066656511675728E-9, Group125=5.310516489779351E-8, Group129=6.568399728919356E-7, Group134=1.812655995912806E-9, Group135=5.010544763436224E-10, Group138=2.6233587924532764E-9, Group142=2.169257086913…	[AGT, AGXT, CASQ1, CD34, IL6]	[ABCC2, ACADM, ACOT11, ADM, ADORA1, ADRB1, ADRB2, ADRB3, AGT, AGXT, AKT1, ARPP21, ARRB2, ASIC3, C11orf73, CALCA, CASP8, CASQ1, CCL2, CCM2, CD14, CD34, CDH8, CETN1, CHORDC1, CIRBP, CLPB, CPB2, CRNN, CXCL10, CXCL12, DHX9, DNAJA1, DNAJA2, DNAJA3, DNAJA4, DNAJB4, DRGX, EIF2B1, EIF2B2, EIF2B3, EIF2B4, EIF2B5, EPHB1, ERO1L, FGF1, FGF16, FOS, FOXO1, GCLC, GLRX2, GMPR, HDAC2, HSF1, HTR1B, HTR2A, HTR2B, H…	FALSE
GO:0010634	GO_BiologicalProcess_20.03.2014_19h52	positive regulation of epithelial cell migration	[4, 5, 6, 7, 8, 9]	[Group10, Group11, Group125, Group129, Group134, Group135, Group138, Group142, Group144, Group153, Group154, Group162, Group167, Group169, Group17, Group178, Group179, Group185, Group190, Group191, Group32, Group5, Group54, Group57, Group58, Group6, Group67, Group81, Group86, Group92, Group93, Group94, Group98]	5	5.95238	0.00351402	0.005484	{Group10=1.2002607743175824E-7, Group11=2.132543387188203E-7, Group125=1.5683908804011555E-8, Group129=2.96088485189629E-7, Group134=2.0662399953410227E-10, Group135=1.5576823098765463E-11, Group138=3.3981331508462127E-10, Group142=8.204962038584644E-8, Group144=6.511332283966891E-10, Group153=4.480044124169693E-10, Group154=5.629338017028524E-8, Group162=2.2370533909556935E-11, Group167=1.530146…	{Group10=3.088671059243912E-7, Group11=5.019278947894185E-7, Group125=5.310516489779351E-8, Group129=6.568399728919356E-7, Group134=1.812655995912806E-9, Group135=5.010544763436224E-10, Group138=2.6233587924532764E-9, Group142=2.1692570869134744E-7, Group144=3.80814282062306E-9, Group153=3.088030414159824E-9, Group154=1.5977385842448606E-7, Group162=5.396891305680611E-10, Group167=3.7382070653234…	[AGT, AGXT, GLIPR2, NELL2, PRF1]	[AAMP, ADAM9, AGT, AGXT, AKT1, ALOX12, AMOT, AMOTL1, ANGPT1, ANGPT4, ANXA3, BCAR1, BMP4, BMPR2, CAPN7, CCBE1, CIB1, CTSH, EDN1, EPB41L5, ETS1, FGF10, FGF13, FGF2, FGF7, FLT4, FOXC2, GATA3, GLIPR2, GPLD1, GPR124, HBEGF, HDAC6, HDAC7, HDAC9, HIF1A, HSPB1, HYAL1, ITGA2, ITGA3, ITGB1BP1, ITGB3, KDR, MAPK14, MET, MMP9, NELL1, NELL2, NRP1, NRP2, PDCD6, PDGFB, PFN1, PLCG1, PPAP2B, PPM1F, PRF1, PRKCA, PR…	FALSE
GO:0017187	GO_BiologicalProcess_20.03.2014_19h52	peptidyl-glutamic acid carboxylation	[7, 8, 9]	[Group146, Group158, Group159, Group160, Group181, Group22, Group24, Group69]	5	38.4615	2.94e-07	2.84e-06	{Group146=1.3377980627964863E-10, Group158=4.432697314755446E-10, Group159=5.197260620757299E-11, Group160=1.3115796384487E-7, Group181=1.2033573165187181E-4, Group22=2.700140850813138E-4, Group24=8.641684258164836E-10, Group69=5.1510748822145064E-8}	{Group146=1.2909751305986091E-9, Group158=3.168557710177041E-9, Group159=7.71593307543199E-10, Group160=3.3307219765868303E-7, Group181=1.548319747254084E-4, Group22=3.257044901293348E-4, Group24=4.389065952173193E-9, Group69=1.4838170929364177E-7}	[F2, F7, F9, PROC, PROS1]	[F10, F2, F7, F9, FAM110A, FURIN, GAS6, GGCX, PCID2, PROC, PROS1, PROZ, VKORC1]	TRUE
GO:0018200	GO_BiologicalProcess_20.03.2014_19h52	peptidyl-glutamic acid modification	[7, 8]	[Group146, Group158, Group159, Group160, Group181, Group22, Group24, Group69]	5	20.8333	8.7e-06	4.72e-05	{Group146=1.3377980627964863E-10, Group158=4.432697314755446E-10, Group159=5.197260620757299E-11, Group160=1.3115796384487E-7, Group181=1.2033573165187181E-4, Group22=2.700140850813138E-4, Group24=8.641684258164836E-10, Group69=5.1510748822145064E-8}	{Group146=1.2909751305986091E-9, Group158=3.168557710177041E-9, Group159=7.71593307543199E-10, Group160=3.3307219765868303E-7, Group181=1.548319747254084E-4, Group22=3.257044901293348E-4, Group24=4.389065952173193E-9, Group69=1.4838170929364177E-7}	[F2, F7, F9, PROC, PROS1]	[AGBL1, AGBL4, AGBL5, AGTPBP1, CEP41, F10, F2, F7, F9, FAM110A, FURIN, GAS6, GGCX, PCID2, PROC, PROS1, PROZ, TPGS1, TTLL1, TTLL11, TTLL4, TTLL6, TTLL7, VKORC1]	FALSE
GO:0018214	GO_BiologicalProcess_20.03.2014_19h52	protein carboxylation	[6, 7]	[Group146, Group158, Group159, Group160, Group181, Group22, Group24, Group69]	5	38.4615	2.94e-07	2.84e-06	{Group146=1.3377980627964863E-10, Group158=4.432697314755446E-10, Group159=5.197260620757299E-11, Group160=1.3115796384487E-7, Group181=1.2033573165187181E-4, Group22=2.700140850813138E-4, Group24=8.641684258164836E-10, Group69=5.1510748822145064E-8}	{Group146=1.2909751305986091E-9, Group158=3.168557710177041E-9, Group159=7.71593307543199E-10, Group160=3.3307219765868303E-7, Group181=1.548319747254084E-4, Group22=3.257044901293348E-4, Group24=4.389065952173193E-9, Group69=1.4838170929364177E-7}	[F2, F7, F9, PROC, PROS1]	[F10, F2, F7, F9, FAM110A, FURIN, GAS6, GGCX, PCID2, PROC, PROS1, PROZ, VKORC1]	TRUE
GO:0019217	GO_BiologicalProcess_20.03.2014_19h52	regulation of fatty acid metabolic process	[5, 6, 8, 9]	[Group125, Group129, Group134, Group135, Group138, Group144, Group149, Group153, Group154, Group162, Group168, Group169, Group17, Group178, Group179, Group185, Group190, Group191, Group21, Group25, Group26, Group32, Group5, Group54, Group55, Group57, Group6, Group67, Group8, Group81, Group82, Group86, Group87, Group92, Group93, Group94, Group98]	5	6.17284	0.00300251	0.00485747	{Group125=1.5683908804011555E-8, Group129=2.96088485189629E-7, Group134=2.0662399953410227E-10, Group135=1.5576823098765463E-11, Group138=3.3981331508462127E-10, Group144=6.511332283966891E-10, Group149=3.2806829382704195E-5, Group153=4.480044124169693E-10, Group154=5.629338017028524E-8, Group162=2.2370533909556935E-11, Group168=1.2890355750187406E-8, Group169=8.598182873780381E-10, Group17=3.251…	{Group125=5.310516489779351E-8, Group129=6.568399728919356E-7, Group134=1.812655995912806E-9, Group135=5.010544763436224E-10, Group138=2.6233587924532764E-9, Group144=3.80814282062306E-9, Group149=4.796756114289325E-5, Group153=3.088030414159824E-9, Group154=1.5977385842448606E-7, Group162=5.396891305680611E-10, Group168=4.442569035332445E-8, Group169=4.484998093620577E-9, Group17=5.7055566422719…	[AGT, AGXT, APOA4, APOC1, PDK3]	[ABCD2, ACADL, ACADVL, ADIPOQ, AGT, AGXT, AKT1, AKT2, ANKRD26, ANXA1, APOA4, APOA5, APOC1, APOC2, APOC3, AVP, AVPR1A, BRCA1, C1QTNF2, CAV1, CNR1, CPT1A, DLAT, DLD, EIF2AK3, FABP1, FABP3, FAM132B, FAM3A, GHSR, IFNAR1, INS, INSIG1, INSIG2, IRS1, IRS2, LDHD, LONP2, MAPK9, MID1IP1, MLXIPL, MLYCD, MTOR, NLRP3, NR1H2, NR1H3, PCDHA4, PCDHA@, PDHA1, PDHB, PDHX, PDK1, PDK2, PDK3, PDK4, PDP1, PDP2, PDPK1, …	FALSE
GO:0019218	GO_BiologicalProcess_20.03.2014_19h52	regulation of steroid metabolic process	[5, 6]	[Group125, Group129, Group134, Group135, Group138, Group144, Group149, Group153, Group154, Group162, Group169, Group17, Group178, Group179, Group185, Group190, Group191, Group21, Group25, Group26, Group32, Group5, Group54, Group55, Group57, Group6, Group67, Group8, Group81, Group82, Group86, Group87, Group92, Group93, Group94, Group98]	5	5.95238	0.00351402	0.005484	{Group125=1.5683908804011555E-8, Group129=2.96088485189629E-7, Group134=2.0662399953410227E-10, Group135=1.5576823098765463E-11, Group138=3.3981331508462127E-10, Group144=6.511332283966891E-10, Group149=3.2806829382704195E-5, Group153=4.480044124169693E-10, Group154=5.629338017028524E-8, Group162=2.2370533909556935E-11, Group169=8.598182873780381E-10, Group17=3.2518716613985385E-11, Group178=2.22…	{Group125=5.310516489779351E-8, Group129=6.568399728919356E-7, Group134=1.812655995912806E-9, Group135=5.010544763436224E-10, Group138=2.6233587924532764E-9, Group144=3.80814282062306E-9, Group149=4.796756114289325E-5, Group153=3.088030414159824E-9, Group154=1.5977385842448606E-7, Group162=5.396891305680611E-10, Group169=4.484998093620577E-9, Group17=5.705556642271981E-10, Group178=9.148321864021…	[AGT, AGXT, APOA4, APOC1, NR1H4]	[ABCG1, ACADL, ACADVL, AGT, AGTR1, AGXT, AKR1C3, APOA1, APOA2, APOA4, APOB, APOC1, APOE, ARV1, ATP1A1, ATP1A4, BMP2, BMP5, BMP6, CTDSP2, CYP17A1, CYP27B1, CYP7A1, DDX20, DHCR7, DHH, DKK3, EPHX2, FAM58A, FGF1, FGF19, FGFR4, FOXA2, GAL, GFI1, GUCY2C, IFNG, IGF1R, IGF2, IGFBP7, IL1B, INSIG1, INSIG2, KCNMA1, LAMTOR1, LDLRAP1, LEP, LHCGR, LMF1, LPAL2, NFKB1, NR1D1, NR1H4, NR3C1, NR5A1, PEX2, POR, PRKA…	FALSE
GO:0019955	GO_MolecularFunction_20.03.2014_19h52	cytokine binding	[3]	[Group112, Group139, Group27]	5	6.75676	0.00202058	0.00365123	{Group112=1.1564801354958646E-4, Group139=0.003294926843576528, Group27=0.003449495595296681}	{Group112=1.497991047991288E-4, Group139=0.0035526306190517875, Group27=0.003698625832734775}	[A2M, CXCR1, CXCR4, IL12B, NELL2]	[A2M, ACKR2, ACKR3, ACKR4, ACVR1, ACVRL1, CCR1, CCR5, CCR7, CD109, CD36, CD74, CER1, CHRD, CNTFR, CRLF1, CSF1R, CXCR1, CXCR2, CXCR3, CXCR4, DARC, ELANE, ENG, FZD4, GREM1, HAX1, HYAL2, IFNAR2, IFNGR1, IL10RA, IL12A, IL12B, IL12RB1, IL17F, IL18BP, IL1RAPL1, IL1RL1, IL20RA, IL20RB, IL22RA1, IL22RA2, IL23R, IL2RA, IL2RB, IL2RG, IL31RA, IL6R, IL6ST, IL9R, ITGAV, KIT, KLHL20, LTBP1, LTBP2, LTBP3, LTBP4…	FALSE
GO:0021761	GO_BiologicalProcess_20.03.2014_19h52	limbic system development	[4, 5, 6, 7, 8, 9]	[Group13, Group29, Group40, Group50, Group51]	5	6.41026	0.00254706	0.0043483	{Group13=5.092177781547054E-10, Group29=0.008272440950466965, Group40=5.583509245908158E-4, Group50=2.1282345646110646E-6, Group51=3.1836313407303314E-6}	{Group13=3.170291328511553E-9, Group29=0.008630168126703374, Group40=6.531013845213785E-4, Group50=3.874993122357882E-6, Group51=5.6370720069812285E-6}	[BAX, CDK6, DLX1, GSK3B, GSX1]	[ALDH1A3, BAX, BBS2, BBS4, BCAN, BTG2, CDK5, CDK5R1, CDK5R2, CDK6, CNTNAP2, CRH, CRHR1, CYP11A1, CYP17A1, DLX1, DLX2, DRD1, DRD2, EMX2, EPHA5, ETS1, FEZF2, FGF13, FGFR1, FGFR2, FLNB, FOXB1, GSK3B, GSX1, HDAC2, HTR5A, ID4, LEF1, LHX5, LMX1A, LRP8, MAS1, MDK, MEF2A, MEF2C, MKKS, NCOA1, NEUROD1, NEUROD6, NKX2-1, NKX2-6, NME1, NR0B1, NR2E1, NR4A3, OGDH, OTP, PAFAH1B1, PITX2, PLXNA3, POU3F2, PRKRA, PR…	TRUE
GO:0022407	GO_BiologicalProcess_20.03.2014_19h52	regulation of cell-cell adhesion	[4, 5]	[Group160, Group28, Group30, Group33]	5	5.74713	0.0040853	0.00615784	{Group160=1.3115796384487E-7, Group28=0.0021312387096799495, Group30=1.7617397977058767E-7, Group33=1.9643726947990935E-6}	{Group160=3.3307219765868303E-7, Group28=0.002337096994137672, Group30=4.2501972619654276E-7, Group33=3.6107040961545243E-6}	[DPP4, FOXA1, PLG, SERPINF2, WNT1]	[ADA, ADAM8, ADIPOQ, ALOX12, ANK3, APOA1, B4GALNT2, BMP2, BMP7, C1QTNF1, CCL5, CD44, CD47, CDH1, CELSR2, CITED2, CX3CL1, CXCL13, DENND6A, DMTN, DPP4, EFNA5, EPB41L5, EPCAM, EPHA7, EPHB3, FERMT3, FOXA1, FOXA2, FSTL3, FXYD5, FZR1, GCNT2, GTPBP4, HAS2, IL1B, IL1RN, ITGA6, ITGAL, JAK2, KIF26B, KIFAP3, KLF4, L1CAM, LEF1, LGALS1, LYN, MAD2L2, MAP2K1, MAP2K5, MAPK7, MINK1, MUC22, MYADM, MYO10, NF2, NODA…	FALSE
GO:0030018	GO_CellularComponent_20.03.2014_19h52	Z disc	[3, 4, 5, 6, 7, 8, 9, 10, 11]	[Group127, Group129]	5	4.80769	0.00862744	0.0109257	{Group127=3.614051716160852E-7, Group129=2.96088485189629E-7}	{Group127=7.750133124656049E-7, Group129=6.568399728919356E-7}	[FHL2, KCNN2, KRT8, SLC4A1, TTN]	[ACTN1, ACTN2, ACTN4, ADRA1A, ADRA1D, AHNAK2, AKAP4, ANK1, ANK2, ANK3, BAG3, BMP10, CACNA1C, CACNA1D, CAPN3, CAPZB, CASQ2, CAV3, CRYAB, CSRP3, CTNNB1, DES, DMD, DNAJB6, DST, FBXL22, FBXO22, FBXO32, FHL2, FHL3, FHOD3, FKBP1A, FKBP1B, FLNB, FLNC, FMNL3, GCOM1, GLRX3, HDAC4, HOMER1, HSPB1, IGFN1, ITGB1BP2, JPH1, JPH2, JUP, KCNA5, KCNE1, KCNN2, KRT19, KRT8, KY, LDB3, MURC, MYH6, MYH7, MYL12A, MYL12B,…	FALSE
GO:0030330	GO_BiologicalProcess_20.03.2014_19h52	DNA damage response, signal transduction by p53 class mediator	[6, 7]	[Group38, Group72]	5	4.16667	0.0153302	0.0178084	{Group38=0.0024363088278621338, Group72=0.008305649379482959}	{Group38=0.002656540134335547, Group72=0.00861822758193662}	[BATF, BRCA2, NBN, PSME1, RFWD2]	[AMH, ANKRD1, ANTXR1, ARTN, ATM, ATR, BATF, BCL3, BRCA1, BRCA2, CASP2, CD44, CD74, CDK2, CDKN1A, CDKN1B, CDKN2A, CRADD, DDX5, DYRK1A, E2F7, EEF1E1, FOXM1, FOXO3, GML, GTSE1, HIC1, HIPK2, ING4, KAT5, KDM1A, MDM2, MDM4, MIF, MMAB, MSX1, MUC1, MYO6, NBN, NDRG1, PAK3, PAXIP1, PCBP4, PIDD, PLA2R1, PMAIP1, PML, PPP2R5C, PSMA1, PSMA2, PSMA3, PSMA4, PSMA5, PSMA6, PSMA7, PSMA8, PSMB1, PSMB10, PSMB11, PSMB…	FALSE
GO:0030856	GO_BiologicalProcess_20.03.2014_19h52	regulation of epithelial cell differentiation	[4, 5, 6]	[Group150]	5	4.80769	0.00862744	0.0109257	{Group150=0.01236356448290346}	{Group150=0.012692382687236001}	[BTG1, DLL1, FRZB, GSK3B, PROC]	[ACVRL1, ADAMTS20, ADAMTS9, ADIPOQ, AHI1, ALOX12, ALOX15B, APC, APOLD1, AQP3, ARNTL, ATOH1, BAD, BCL2, BMP4, BMP6, BTG1, C21orf33, CAV1, CCND1, CD24, CDKN2B, CITED1, CLOCK, CTNNB1, CYP27B1, DLL1, DMBT1, ERRFI1, ETV2, EZH2, FOXJ1, FOXP1, FOXP4, FRZB, GATA3, GDF2, GDF3, GDNF, GNA11, GNAQ, GSK3A, GSK3B, HES1, HEY2, HOXA7, IFNG, IL13, IL20, KEAP1, KIAA1109, KITLG, KRT36, KRT84, LHX1, LIF, MAFF, MAFG,…	FALSE
GO:0032613	GO_BiologicalProcess_20.03.2014_19h52	interleukin-10 production	[4]	[Group0, Group102, Group103, Group104, Group105, Group106, Group107, Group112, Group114, Group121, Group122, Group171, Group176, Group4, Group46, Group47, Group48, Group70, Group75, Group84]	5	13.8889	6.86e-05	0.000252	{Group0=1.5217401244594015E-9, Group102=9.733226098577157E-11, Group103=3.119427180587338E-8, Group104=2.3010707743750932E-6, Group105=3.2131809026089646E-5, Group106=1.578368378954176E-5, Group107=7.077853085608033E-6, Group112=1.1564801354958646E-4, Group114=1.3048137318309992E-6, Group121=3.3473820150019425E-4, Group122=1.9604282972944688E-8, Group171=1.693521488490144E-6, Group176=1.510557499…	{Group0=7.163313268796695E-9, Group102=1.1050074335443478E-9, Group103=9.556340410370734E-8, Group104=4.15052952761115E-6, Group105=4.733923009187253E-5, Group106=2.3986228121114643E-5, Group107=1.1383547046019585E-5, Group112=1.497991047991288E-4, Group114=2.4933569331028002E-6, Group121=4.012700179474379E-4, Group122=6.41292646403106E-8, Group171=3.142785069986517E-6, Group176=3.786202562665499…	[CD34, DLL1, F2RL1, FOXP3, IL12B]	[BCL3, CD274, CD34, CD46, CD83, DLL1, EPX, F2RL1, FCER1G, FOXP3, HLA-DRB1, HSPD1, IDO1, IL12B, IL20RB, IL21, IL23A, IL23R, IL4, IRF4, JAK3, LILRB1, NOD2, PRKCD, PRKCZ, PYCARD, SASH3, TIGIT, TLR2, TLR4, TLR9, TNFRSF21, TNFRSF9, TNFSF4, TRIB2, XCL1]	TRUE
GO:0035051	GO_BiologicalProcess_20.03.2014_19h52	cardiocyte differentiation	[4, 5, 6, 7, 8]	[Group102, Group125, Group127, Group128, Group129, Group134, Group135, Group138, Group144, Group153, Group154, Group162, Group169, Group17, Group178, Group179, Group185, Group190, Group191, Group32, Group4, Group5, Group54, Group57, Group6, Group67, Group81, Group86, Group92, Group93, Group94, Group98]	5	4.62963	0.0100622	0.0123874	{Group102=9.733226098577157E-11, Group125=1.5683908804011555E-8, Group127=3.614051716160852E-7, Group128=1.1911539267984603E-5, Group129=2.96088485189629E-7, Group134=2.0662399953410227E-10, Group135=1.5576823098765463E-11, Group138=3.3981331508462127E-10, Group144=6.511332283966891E-10, Group153=4.480044124169693E-10, Group154=5.629338017028524E-8, Group162=2.2370533909556935E-11, Group169=8.598…	{Group102=1.1050074335443478E-9, Group125=5.310516489779351E-8, Group127=7.750133124656049E-7, Group128=1.8539734505814745E-5, Group129=6.568399728919356E-7, Group134=1.812655995912806E-9, Group135=5.010544763436224E-10, Group138=2.6233587924532764E-9, Group144=3.80814282062306E-9, Group153=3.088030414159824E-9, Group154=1.5977385842448606E-7, Group162=5.396891305680611E-10, Group169=4.4849980936…	[AGT, AGXT, FHL2, FOXP3, TTN]	[ACADM, ACTC1, ACVR1, ADRB1, AGT, AGTR2, AGXT, AKAP6, ATG5, ATG7, B9D1, BMP10, BMP2, BMP4, C21orf33, CACYBP, CALR, CAV3, CBY1, CCNB1, CDK1, CITED2, COL14A1, CSRP3, CTNNB1, CXADR, DICER1, DKK1, ECE2, EFNB2, EOMES, FHL2, FOXP1, FOXP3, GATA4, GATA6, GREM1, GSK3A, HAND2, HDAC2, HES1, HEY2, ISL1, ITGB1, JAG1, JUP, LMNA, LRP6, LRRC10, MAML1, MEF2A, MEF2C, MESP1, MYH10, MYH11, MYH6, MYL2, MYLK3, MYOCD, …	FALSE
GO:0038034	GO_BiologicalProcess_20.03.2014_19h52	signal transduction in absence of ligand	[4, 5]	[Group101, Group13, Group155, Group156, Group172, Group174, Group182, Group50]	5	5.55556	0.00472005	0.0067837	{Group101=0.014607591145299803, Group13=5.092177781547054E-10, Group155=5.721543983334372E-6, Group156=5.113181024116085E-4, Group172=9.816439569222053E-7, Group174=8.997980606707569E-5, Group182=1.8336836183976442E-4, Group50=2.1282345646110646E-6}	{Group101=0.01483823732127822, Group13=3.170291328511553E-9, Group155=9.519465420547705E-6, Group156=6.017341083258562E-4, Group172=1.933237588632506E-6, Group174=1.2144127671989936E-4, Group182=2.2980580412386062E-4, Group50=3.874993122357882E-6}	[BAX, ERBB3, FYN, GSK3B, RET]	[AGAP2, AKT1, BAD, BAG3, BAK1, BAX, BCL2, BCL2A1, BCL2L1, BCL2L10, BCL2L11, BCL2L2, BCL2L2-PABPN1, BOK, CASP14, CASP16, CASP2, CASP3, CASP8, CFLAR, COL2A1, CSF2, CTNNA1, CX3CL1, CX3CR1, DAPK3, ERBB3, EYA1, EYA2, FADD, FAS, FASLG, FASN, FGF10, FGFR1, FOXO3, FYN, GAS1, GATA1, GDNF, GFRAL, GSK3A, GSK3B, HSPA1A, HSPA1B, HTRA2, IFI6, IGF1, IL1A, IL1B, IL2, IL4, IL7, INHBA, ITGAV, ITM2B, JAK3, KIAA1324…	TRUE
GO:0042476	GO_BiologicalProcess_20.03.2014_19h52	odontogenesis	[4, 5, 6, 7]	[None]	5	4.13223	0.0158385	0.0183299	{None=NaN}	{None=NaN}	[BAX, CD34, DLX1, LHX8, PROC]	[ACVR2B, ADM, ALPL, AMBN, AMELX, AMTN, ANKRD11, APC, AQP1, AQP3, AQP5, AQP6, ASPN, AXIN2, BAX, BCL11B, BCL2L11, BCOR, BGLAP, BMP2, BMP4, BMP7, BMPR1A, BSG, BTF3P11, CA2, CD34, CHUK, COL1A1, COL1A2, CSF1, CSF3R, CTNNA1, CTNNB1, DICER1, DLX1, DLX2, DLX3, DMRT3, EDA, EDAR, EDARADD, EDN1, EDNRA, ENAM, FAM20A, FAM20C, FGF10, FGF4, FGF8, FGFR2, FOXC1, FST, GAS1, GLI2, GLI3, HAND1, HAND2, HDAC1, HDAC2, …	TRUE
GO:0042730	GO_BiologicalProcess_20.03.2014_19h52	fibrinolysis	[5, 6, 7, 8]	[Group15, Group158, Group159, Group160, Group34, Group63, Group69, Group71]	5	17.8571	1.93e-05	9.05e-05	{Group15=2.692637645837873E-7, Group158=4.432697314755446E-10, Group159=5.197260620757299E-11, Group160=1.3115796384487E-7, Group34=4.120921583095192E-6, Group63=8.546468261268179E-8, Group69=5.1510748822145064E-8, Group71=7.751491208088988E-7}	{Group15=6.113871360549523E-7, Group158=3.168557710177041E-9, Group159=7.71593307543199E-10, Group160=3.3307219765868303E-7, Group34=7.101230942297965E-6, Group63=2.2290113167902144E-7, Group69=1.4838170929364177E-7, Group71=1.5747766349064996E-6}	[F2, PLAUR, PLG, PROS1, SERPINF2]	[ANXA2, APOH, CEL, CPB2, F11, F12, F2, FAP, GLMN, GP1BA, HRG, KLKB1, KRT1, NRG1, PLAT, PLAU, PLAUR, PLG, PROS1, SERPINB2, SERPINE1, SERPINF2, SERPING1, THBD, THBS1, TMPRSS6, USF1, ZNF160]	TRUE
GO:0043178	GO_MolecularFunction_20.03.2014_19h52	alcohol binding	[3]	[Group154, Group55, Group82]	5	5.81395	0.003888	0.00588918	{Group154=5.629338017028524E-8, Group55=4.39046646743178E-5, Group82=7.774551855408615E-5}	{Group154=1.5977385842448606E-7, Group55=6.323582300106967E-5, Group82=1.0717775057813306E-4}	[APOA4, APOC1, GC, GPR12, IGHM]	[ABCA1, ABCG1, ACPP, ADAP1, ADAP2, ADH4, ADH6, ADH7, ANXA13, APOA1, APOA2, APOA4, APOA5, APOC1, APOC3, APOD, APOF, BCHE, CALB1, CAV1, CDIPT, CETP, CHKA, CRP, CSRP1, CTDSP2, CYP11A1, CYP27B1, CYTH2, DPM1, FAM58A, GC, GPR119, GPR12, GPR183, GUCY2C, HSD17B4, HSDL2, IGHM, IGJ, IRX5, ITPR3, KL, LPAL2, NF1, NPC1, NPC2, NR1H3, OSBP, OSBP2, OSBPL10, OSBPL1A, OSBPL2, OSBPL3, OSBPL5, OSBPL7, OSBPL8, PCTP, …	FALSE
GO:0043393	GO_BiologicalProcess_20.03.2014_19h52	regulation of protein binding	[4]	[Group13, Group50]	5	4.06504	0.0168884	0.0192565	{Group13=5.092177781547054E-10, Group50=2.1282345646110646E-6}	{Group13=3.170291328511553E-9, Group50=3.874993122357882E-6}	[APLP2, BAX, GSK3B, PAX7, VTN]	[ADD1, ADD2, ADIPOQ, ADRB2, ADRB3, AES, AIDA, AKTIP, ANKS1B, ANTXR1, APLP2, APP, ARRB1, ARRB2, ATR, AURKA, AURKB, BAK1, BAMBI, BAX, BCL2, BMP4, BTBD1, CAMK1, CAPRIN2, CARM1, CAV1, CCL23, CDC42, CDK5, CDON, CRBN, CSF3, CTHRC1, CTNNBIP1, DAB2, DVL1, DVL1P1, EIF2AK3, EP300, EPB41, EPB41L5, FKBP1A, GCG, GREM2, GSK3B, GTPBP4, HDAC4, HDAC5, HERPUD1, HIPK2, HOPX, HSP90AB1, IFIT1, IFIT2, ISL1, ITGA2, ITG…	FALSE
GO:0043409	GO_BiologicalProcess_20.03.2014_19h52	negative regulation of MAPK cascade	[5, 6, 7, 8, 9]	[Group101, Group133, Group150, Group62, Group66, Group80]	5	4.13223	0.0158385	0.0183299	{Group101=0.014607591145299803, Group133=0.017205934726405872, Group150=0.01236356448290346, Group62=7.949811256819973E-5, Group66=2.3009124487516927E-4, Group80=7.10215672359524E-5}	{Group101=0.01483823732127822, Group133=0.017386101582179753, Group150=0.012692382687236001, Group62=1.0805025158917287E-4, Group66=2.846641683391517E-4, Group80=9.86126796873296E-5}	[DACT1, F2RL1, GSK3B, PDZD2, PROC]	[ADIPOQ, AIDA, AKT1, AMBP, ANKRD26, ANKS1B, APC, APOE, ARRB1, BMP4, BMP7, C3orf33, CAV1, CAV3, CBLC, CD300A, CNKSR3, CSK, DAB2IP, DACT1, DAG1, DUSP1, DUSP10, DUSP12, DUSP16, DUSP19, DUSP2, DUSP22, DUSP26, DUSP28, DUSP3, DUSP4, DUSP5, DUSP6, DUSP7, DUSP8, DUSP9, F2RL1, FKTN, FLCN, FOXM1, FOXO1, FOXO4, GBA, GPS1, GPS2, GSK3B, GSTP1, HDAC3, HIPK3, HMGCR, HYAL2, IGBP1, IGF1, IGF1R, IL1B, INPP5K, IRAK…	TRUE
GO:0045446	GO_BiologicalProcess_20.03.2014_19h52	endothelial cell differentiation	[5, 6]	[Group102, Group116, Group125, Group127, Group129, Group134, Group135, Group138, Group142, Group144, Group149, Group153, Group154, Group162, Group168, Group169, Group17, Group177, Group178, Group179, Group180, Group185, Group190, Group191, Group20, Group32, Group4, Group45, Group49, Group5, Group54, Group57, Group6, Group67, Group73, Group78, Group81, Group86, Group92, Group93, Group94, Group98]	5	7.35294	0.00138617	0.00274569	{Group102=9.733226098577157E-11, Group116=8.241111735051451E-10, Group125=1.5683908804011555E-8, Group127=3.614051716160852E-7, Group129=2.96088485189629E-7, Group134=2.0662399953410227E-10, Group135=1.5576823098765463E-11, Group138=3.3981331508462127E-10, Group142=8.204962038584644E-8, Group144=6.511332283966891E-10, Group149=3.2806829382704195E-5, Group153=4.480044124169693E-10, Group154=5.6293…	{Group102=1.1050074335443478E-9, Group116=4.41815156906925E-9, Group125=5.310516489779351E-8, Group127=7.750133124656049E-7, Group129=6.568399728919356E-7, Group134=1.812655995912806E-9, Group135=5.010544763436224E-10, Group138=2.6233587924532764E-9, Group142=2.1692570869134744E-7, Group144=3.80814282062306E-9, Group149=4.796756114289325E-5, Group153=3.088030414159824E-9, Group154=1.5977385842448…	[AGT, AGXT, BTG1, F2RL1, HEG1]	[ACVR1, ACVR2B, ACVRL1, AGT, AGXT, ALOX12, APOLD1, BMP4, BMP6, BMPR2, BTG1, CCM2, CLIC4, COL18A1, CTNNB1, DMD, EDF1, ENG, ETV2, EZR, F2RL1, GDF2, GPX1, GSTM3, HEG1, HEY1, HEY2, HOXA13, HOXB5, ICAM1, ID1, JAG1, KDR, LAMA5, LECT1, MARVELD2, MESP1, MSN, MYADM, NELL1, NOTCH1, NOTCH4, NR2F1, NR2F2, NRG1, NRP1, PDE2A, PDE4D, PLOD3, PROX1, RAP1A, RAP1B, RAPGEF1, RAPGEF2, RAPGEF3, RBPJ, RDX, S1PR1, SCUBE…	FALSE
GO:0045807	GO_BiologicalProcess_20.03.2014_19h52	positive regulation of endocytosis	[3, 4, 5, 6, 7]	[Group111, Group132, Group176]	5	6.25	0.00284465	0.00472579	{Group111=0.0012203475352621606, Group132=6.116682635505467E-5, Group176=1.5105574990945257E-7}	{Group111=0.0013693434552650987, Group132=8.744590730759669E-5, Group176=3.7862025626654995E-7}	[AHSG, C3, CBLL1, F2RL1, VTN]	[ABR, ACTN4, ADD1, AHI1, AHSG, ANGPT1, APOA5, ARRB1, ARRB2, ATAD1, AZU1, BCR, BICD1, BIN1, C3, CALR, CALY, CAMK1D, CAV3, CBL, CBLL1, CCL14, CCL19, CCL2, CCL21, CD14, CD36, CD47, CLEC7A, CLIP3, DAB2, DOCK2, DRD2, F2RL1, FCER1G, GAS6, GATA2, GH1, GPC3, GREM1, HIP1, HNRNPK, ITGA2, ITGAV, ITGB1, KIF3A, LDLRAP1, MAGI2, MBL2, MERTK, MFGE8, MIB1, NCKAP1L, NDUFA2, NEDD4L, NLGN1, NOD2, NTF3, PCSK9, PICK1,…	TRUE
GO:0046425	GO_BiologicalProcess_20.03.2014_19h52	regulation of JAK-STAT cascade	[5, 6, 7]	[Group1, Group100, Group102, Group109, Group110, Group114, Group125, Group129, Group134, Group135, Group138, Group142, Group144, Group153, Group154, Group162, Group166, Group169, Group17, Group171, Group172, Group178, Group179, Group185, Group190, Group191, Group20, Group3, Group32, Group4, Group45, Group5, Group54, Group57, Group6, Group61, Group67, Group75, Group78, Group8, Group81, Group84, Gr…	5	4.85437	0.0082922	0.010588	{Group1=6.140557792819212E-7, Group100=2.5429794844314664E-7, Group102=9.733226098577157E-11, Group109=3.70731357626618E-10, Group110=2.3018972490782938E-9, Group114=1.3048137318309992E-6, Group125=1.5683908804011555E-8, Group129=2.96088485189629E-7, Group134=2.0662399953410227E-10, Group135=1.5576823098765463E-11, Group138=3.3981331508462127E-10, Group142=8.204962038584644E-8, Group144=6.5113322…	{Group1=1.2607741000150085E-6, Group100=5.913193258979193E-7, Group102=1.1050074335443478E-9, Group109=2.751967385459126E-9, Group110=9.066656511675728E-9, Group114=2.4933569331028002E-6, Group125=5.310516489779351E-8, Group129=6.568399728919356E-7, Group134=1.812655995912806E-9, Group135=5.010544763436224E-10, Group138=2.6233587924532764E-9, Group142=2.1692570869134744E-7, Group144=3.80814282062…	[AGT, AGXT, IL12B, IL6, NLK]	[ADIPOR1, AGAP2, AGT, AGXT, ARL2BP, C21orf33, CAV1, CCL5, CD300A, CD40, CDK5, CDK5R1, CLCF1, CNTF, CRLF1, CRLF3, CSF1R, CSF2, DAB1, DNAAF3, DOT1L, ELP2, EPO, EPX, ERBB4, F2R, FGFR3, FLT3, GH1, GHR, GPI, HCLS1, HES1, HES5, HGS, HMGA2, HPX, IFNA1, IFNA10, IFNA13, IFNA14, IFNA16, IFNA17, IFNA2, IFNA21, IFNA4, IFNA5, IFNA6, IFNA7, IFNA8, IFNB1, IFNE, IFNG, IFNK, IFNL1, IFNW1, IGF1, IKBKB, IL12A, IL12…	FALSE
GO:0046824	GO_BiologicalProcess_20.03.2014_19h52	positive regulation of nucleocytoplasmic transport	[4, 5, 6, 7, 8]	[Group101, Group114, Group13, Group150, Group171, Group40, Group50, Group61, Group75, Group76, Group81, Group84, Group85, Group96]	5	5.49451	0.00494637	0.00701113	{Group101=0.014607591145299803, Group114=1.3048137318309992E-6, Group13=5.092177781547054E-10, Group150=0.01236356448290346, Group171=1.693521488490144E-6, Group40=5.583509245908158E-4, Group50=2.1282345646110646E-6, Group61=9.068248980244307E-5, Group75=2.3391892099511904E-5, Group76=0.006843592849012651, Group81=4.4035961247516206E-11, Group84=3.965770772425531E-6, Group85=0.001980248605996115,…	{Group101=0.01483823732127822, Group114=2.4933569331028002E-6, Group13=3.170291328511553E-9, Group150=0.012692382687236001, Group171=3.142785069986517E-6, Group40=6.531013845213785E-4, Group50=3.874993122357882E-6, Group61=1.2153972591577438E-4, Group75=3.4997171900820134E-5, Group76=0.007217559671363069, Group81=7.082450433975523E-10, Group84=6.895439270974122E-6, Group85=0.002183931319755715, G…	[DACT1, GSK3B, IL12B, IL6, NEDD4]	[AKAP6, ANP32B, BAMBI, BMP4, BMPR1A, CAMK1, CAMK4, CCL19, CD27, CDH1, CHERP, CHP2, CSF3, DAB2, DACT1, DDX58, DMAP1, ECT2, EDA, EDAR, EGF, EGFR, EMD, ERBB4, FLNA, FZR1, GAS6, GLI3, GREM1, GSK3B, HCLS1, HYAL2, IL12B, IL18, IL18R1, IL1B, IL23A, IL6, IPO5, JUP, KANK1, KHDRBS1, KPNA1, LACRT, LEP, MAPK14, MAVS, MDM2, NCBP2, NEDD4, NLRP12, NODAL, PARP1, POU5F1, PRKACA, PRKCA, PTGS2, RBCK1, RBPMS, REXO2,…	TRUE
GO:0046930	GO_CellularComponent_20.03.2014_19h52	pore complex	[2, 3, 4, 5]	[Group106, Group107, Group187, Group88]	5	5.55556	0.00472005	0.0067837	{Group106=1.578368378954176E-5, Group107=7.077853085608033E-6, Group187=4.442479610313181E-8, Group88=6.759412883179052E-4}	{Group106=2.3986228121114643E-5, Group107=1.1383547046019585E-5, Group187=1.2990887345309756E-7, Group88=7.71932950564235E-4}	[BAX, C5, C8G, CD34, VDAC3]	[AAAS, AGFG1, AHCTF1, AKR1C1, BAK1, BAX, BCL2, C5, C6, C7, C8A, C8B, C8G, C9, CD34, CXCL10, DDX19A, DDX19B, EIF5A, EIF5A2, EIF5AL1, ENY2, GLE1, IGLC7, IPO4, IPO5, IPO7, KPNA1, KPNA3, KPNB1, MAD1L1, MAD2L1, MCM3AP, MVP, MX2, MYO1C, MYO1E, NDC1, NPIPA1, NUP107, NUP133, NUP153, NUP155, NUP160, NUP188, NUP205, NUP210, NUP214, NUP35, NUP37, NUP43, NUP50, NUP54, NUP62, NUP62CL, NUP85, NUP88, NUP93, NUP…	FALSE
GO:0048144	GO_BiologicalProcess_20.03.2014_19h52	fibroblast proliferation	[3]	[Group100, Group125, Group129, Group134, Group135, Group138, Group144, Group152, Group153, Group154, Group162, Group165, Group169, Group17, Group172, Group173, Group178, Group179, Group185, Group188, Group190, Group191, Group32, Group34, Group49, Group5, Group54, Group57, Group6, Group67, Group68, Group81, Group86, Group91, Group92, Group93, Group94, Group98]	5	6.09756	0.0031666	0.00506985	{Group100=2.5429794844314664E-7, Group125=1.5683908804011555E-8, Group129=2.96088485189629E-7, Group134=2.0662399953410227E-10, Group135=1.5576823098765463E-11, Group138=3.3981331508462127E-10, Group144=6.511332283966891E-10, Group152=5.808036237545318E-4, Group153=4.480044124169693E-10, Group154=5.629338017028524E-8, Group162=2.2370533909556935E-11, Group165=8.475803120474608E-7, Group169=8.5981…	{Group100=5.913193258979193E-7, Group125=5.310516489779351E-8, Group129=6.568399728919356E-7, Group134=1.812655995912806E-9, Group135=5.010544763436224E-10, Group138=2.6233587924532764E-9, Group144=3.80814282062306E-9, Group152=6.752716830399075E-4, Group153=3.088030414159824E-9, Group154=1.5977385842448606E-7, Group162=5.396891305680611E-10, Group165=1.7039895856787494E-6, Group169=4.48499809362…	[AGT, AGXT, BAX, CDK6, WNT1]	[AGT, AGTR2, AGXT, AMH, ANXA2, AQP1, B4GALT7, BAX, BMI1, BTC, CCNA2, CD300A, CD74, CDC73, CDK4, CDK6, CDKN1A, CTC1, CTNNB1, DAB2IP, DACH1, DDR2, E2F1, EDNRA, EGFR, EMD, EREG, ESR1, FBRS, FGF10, FNTB, FOSL2, FTH1, GAS6, GSTP1, IFI30, IGF1, IL13, JUN, LIG4, LTA, MED25, MED31, MED9, MIF, MORC3, MYC, NDUFS4, NF1, NGFR, NUPR1, PAK3, PARP10, PDGFA, PDGFB, PDGFC, PDGFRA, PEX2, PLA2G1B, PMAIP1, RNASEH2B,…	FALSE
GO:0048145	GO_BiologicalProcess_20.03.2014_19h52	regulation of fibroblast proliferation	[4, 5]	[Group100, Group125, Group129, Group134, Group135, Group138, Group144, Group152, Group153, Group154, Group162, Group165, Group169, Group17, Group172, Group173, Group178, Group179, Group185, Group188, Group190, Group191, Group32, Group34, Group49, Group5, Group54, Group57, Group6, Group67, Group68, Group81, Group86, Group91, Group92, Group93, Group94, Group98]	5	6.32911	0.00269288	0.00449784	{Group100=2.5429794844314664E-7, Group125=1.5683908804011555E-8, Group129=2.96088485189629E-7, Group134=2.0662399953410227E-10, Group135=1.5576823098765463E-11, Group138=3.3981331508462127E-10, Group144=6.511332283966891E-10, Group152=5.808036237545318E-4, Group153=4.480044124169693E-10, Group154=5.629338017028524E-8, Group162=2.2370533909556935E-11, Group165=8.475803120474608E-7, Group169=8.5981…	{Group100=5.913193258979193E-7, Group125=5.310516489779351E-8, Group129=6.568399728919356E-7, Group134=1.812655995912806E-9, Group135=5.010544763436224E-10, Group138=2.6233587924532764E-9, Group144=3.80814282062306E-9, Group152=6.752716830399075E-4, Group153=3.088030414159824E-9, Group154=1.5977385842448606E-7, Group162=5.396891305680611E-10, Group165=1.7039895856787494E-6, Group169=4.48499809362…	[AGT, AGXT, BAX, CDK6, WNT1]	[AGT, AGTR2, AGXT, AMH, ANXA2, AQP1, B4GALT7, BAX, BMI1, BTC, CCNA2, CD300A, CD74, CDC73, CDK4, CDK6, CDKN1A, CTC1, CTNNB1, DAB2IP, DACH1, DDR2, E2F1, EGFR, EMD, EREG, ESR1, FBRS, FGF10, FNTB, FOSL2, FTH1, GAS6, GSTP1, IFI30, IGF1, IL13, JUN, LIG4, LTA, MED25, MED31, MED9, MIF, MORC3, MYC, NDUFS4, NF1, NGFR, NUPR1, PAK3, PARP10, PDGFA, PDGFB, PDGFC, PDGFRA, PEX2, PLA2G1B, PMAIP1, RNASEH2B, S100A6…	FALSE
GO:0048167	GO_BiologicalProcess_20.03.2014_19h52	regulation of synaptic plasticity	[3, 4, 5, 6, 7]	[Group125, Group129, Group134, Group135, Group138, Group144, Group153, Group154, Group162, Group169, Group17, Group178, Group179, Group185, Group188, Group190, Group191, Group32, Group49, Group5, Group54, Group57, Group6, Group67, Group68, Group81, Group86, Group92, Group93, Group94, Group98]	5	4.06504	0.0168884	0.0192565	{Group125=1.5683908804011555E-8, Group129=2.96088485189629E-7, Group134=2.0662399953410227E-10, Group135=1.5576823098765463E-11, Group138=3.3981331508462127E-10, Group144=6.511332283966891E-10, Group153=4.480044124169693E-10, Group154=5.629338017028524E-8, Group162=2.2370533909556935E-11, Group169=8.598182873780381E-10, Group17=3.2518716613985385E-11, Group178=2.227829676730518E-9, Group179=9.774…	{Group125=5.310516489779351E-8, Group129=6.568399728919356E-7, Group134=1.812655995912806E-9, Group135=5.010544763436224E-10, Group138=2.6233587924532764E-9, Group144=3.80814282062306E-9, Group153=3.088030414159824E-9, Group154=1.5977385842448606E-7, Group162=5.396891305680611E-10, Group169=4.484998093620577E-9, Group17=5.705556642271981E-10, Group178=9.148321864021063E-9, Group179=1.048016819221…	[AGT, AGXT, CPLX2, GRIK5, GSK3B]	[ABHD6, ADORA1, ADORA2A, AGT, AGXT, ANAPC2, APOE, ARC, ARF1, ARF1P1, ATP2B2, ATP2B4, BAIAP2, BDNF, BDNF-AS, C1QTNF1, CALB1, CAMK2A, CAMK2B, CD38, CDC20, CDK5, CNTN2, CNTN4, CPEB3, CPLX2, CRH, CRHR1, CTNND2, DBN1, DHX15, DHX34, DHX8, DLG4, DRD1, DRD2, DRD5, EGR1, EGR2, EPHB2, FAM58A, GFAP, GIP, GIPC1, GNAI2, GPRIN1, GRID2IP, GRIK2, GRIK5, GRIN1, GRIN2A, GRIN2B, GRM5, GSK3B, GUCY2C, HRAS, HRH1, HRH…	FALSE
GO:0048663	GO_BiologicalProcess_20.03.2014_19h52	neuron fate commitment	[5, 6, 8, 9]	[Group28, Group97]	5	7.14286	0.00157838	0.00304825	{Group28=0.0021312387096799495, Group97=0.013660021399056895}	{Group28=0.002337096994137672, Group97=0.013949122381047518}	[DLX1, FOXA1, GSX1, PAX7, WNT1]	[ASCL1, ATOH1, AXIN1, BMP4, C21orf33, CDC42, DBX1, DLL4, DLX1, DLX2, DMRT3, DMRTA2, EVX1, EYA1, FEV, FOXA1, FOXA2, FOXA3, FOXG1, FOXN4, GATA2, GLI2, GLI3, GSX1, GSX2, HES1, HES5, HOXC10, HOXD10, ID2, IHH, ISL1, ISL2, JAG2, LBX1, LHX3, LHX6, MNX1, NKX2-1, NKX2-2, NKX6-1, NKX6-2, NOTCH1, NOTCH3, NOTCH4, NRG1, NTRK3, OLIG1, OLIG2, OLIG3, OTX2, PAX3, PAX6, PAX7, POU4F1, PTF1A, RBPJ, SHH, SIX1, SMAD4,…	TRUE
GO:0050707	GO_BiologicalProcess_20.03.2014_19h52	regulation of cytokine secretion	[4, 5, 6, 7, 8, 9]	[Group0, Group102, Group103, Group104, Group105, Group106, Group107, Group113, Group114, Group119, Group120, Group121, Group122, Group132, Group164, Group170, Group171, Group175, Group176, Group189, Group4, Group45, Group46, Group47, Group70, Group75, Group78, Group84, Group9]	5	5.20833	0.00619453	0.00832222	{Group0=1.5217401244594015E-9, Group102=9.733226098577157E-11, Group103=3.119427180587338E-8, Group104=2.3010707743750932E-6, Group105=3.2131809026089646E-5, Group106=1.578368378954176E-5, Group107=7.077853085608033E-6, Group113=9.802132344951922E-5, Group114=1.3048137318309992E-6, Group119=2.2841197826720155E-9, Group120=1.4194293858411877E-6, Group121=3.3473820150019425E-4, Group122=1.960428297…	{Group0=7.163313268796695E-9, Group102=1.1050074335443478E-9, Group103=9.556340410370734E-8, Group104=4.15052952761115E-6, Group105=4.733923009187253E-5, Group106=2.3986228121114643E-5, Group107=1.1383547046019585E-5, Group113=1.3046976155694628E-4, Group114=2.4933569331028002E-6, Group119=9.184064959493729E-9, Group120=2.6857830536014633E-6, Group121=4.012700179474379E-4, Group122=6.412926464031…	[C5, CD34, F2RL1, FOXP3, IL6]	[AGTR2, AIM2, ALOX15B, AMH, APOA1, APOA2, ATG5, BTN2A2, C1QTNF3, C5, C5AR2, CADM1, CARD8, CASP1, CCL19, CCL3, CCR7, CD14, CD2, CD274, CD34, CD58, CHIA, CIDEA, CLEC4E, CLEC5A, CLEC6A, CLEC9A, CRTAM, CSF1R, F2R, F2RL1, FFAR4, FGR, FOXP3, GAS6, GATA3, GLMN, GPAM, H0Y858_HUMAN, HLA-DRB1, HTR2B, HYAL2, IFNA2, IFNG, IL10, IL1A, IL1RL1, IL26, IL33, IL4R, IL6, INS, IRF3, LGR4, LILRB1, LPAL2, LRRC32, LYN,…	FALSE
GO:0050709	GO_BiologicalProcess_20.03.2014_19h52	negative regulation of protein secretion	[3, 4, 5, 6, 7, 8, 9]	[Group0, Group102, Group103, Group104, Group105, Group106, Group107, Group113, Group114, Group121, Group122, Group132, Group164, Group170, Group171, Group176, Group177, Group189, Group4, Group46, Group47, Group70, Group75, Group84]	5	11.1111	0.000203	0.000604	{Group0=1.5217401244594015E-9, Group102=9.733226098577157E-11, Group103=3.119427180587338E-8, Group104=2.3010707743750932E-6, Group105=3.2131809026089646E-5, Group106=1.578368378954176E-5, Group107=7.077853085608033E-6, Group113=9.802132344951922E-5, Group114=1.3048137318309992E-6, Group121=3.3473820150019425E-4, Group122=1.9604282972944688E-8, Group132=6.116682635505467E-5, Group164=1.0348076267…	{Group0=7.163313268796695E-9, Group102=1.1050074335443478E-9, Group103=9.556340410370734E-8, Group104=4.15052952761115E-6, Group105=4.733923009187253E-5, Group106=2.3986228121114643E-5, Group107=1.1383547046019585E-5, Group113=1.3046976155694628E-4, Group114=2.4933569331028002E-6, Group121=4.012700179474379E-4, Group122=6.41292646403106E-8, Group132=8.744590730759669E-5, Group164=1.36793062988829…	[CD34, DRD3, F2RL1, FOXP3, IL6]	[ANXA1, APOA1, APOA2, BTN2A2, C1QTNF3, C5AR2, CD34, CIDEA, DPH3, DRD2, DRD3, DRD4, F2R, F2RL1, FFAR4, FOXP3, GAS6, IFNA2, IL10, IL33, IL6, INS, LGR4, LILRB1, LPAL2, LRRC32, NLRP12, NLRP3, NR1H3, OPRM1, PTGER4, RGCC, RHBDF1, RHBDF2, RSAD2, SERGEF, SRCIN1, SRGN, SSC5D, TNF, TNFRSF21, TNFRSF4, TNFRSF9, TNFSF4, TRIM27]	TRUE
GO:0050729	GO_BiologicalProcess_20.03.2014_19h52	positive regulation of inflammatory response	[4, 5, 6, 7]	[Group1, Group100, Group102, Group108, Group109, Group110, Group114, Group125, Group129, Group132, Group134, Group135, Group138, Group142, Group144, Group153, Group154, Group162, Group166, Group169, Group17, Group171, Group172, Group176, Group178, Group179, Group185, Group190, Group191, Group20, Group3, Group32, Group4, Group45, Group5, Group54, Group57, Group6, Group61, Group67, Group75, Group78…	5	6.17284	0.00300251	0.00485747	{Group1=6.140557792819212E-7, Group100=2.5429794844314664E-7, Group102=9.733226098577157E-11, Group108=6.908873597780928E-12, Group109=3.70731357626618E-10, Group110=2.3018972490782938E-9, Group114=1.3048137318309992E-6, Group125=1.5683908804011555E-8, Group129=2.96088485189629E-7, Group132=6.116682635505467E-5, Group134=2.0662399953410227E-10, Group135=1.5576823098765463E-11, Group138=3.39813315…	{Group1=1.2607741000150085E-6, Group100=5.913193258979193E-7, Group102=1.1050074335443478E-9, Group108=3.3335315109292977E-10, Group109=2.751967385459126E-9, Group110=9.066656511675728E-9, Group114=2.4933569331028002E-6, Group125=5.310516489779351E-8, Group129=6.568399728919356E-7, Group132=8.744590730759669E-5, Group134=1.812655995912806E-9, Group135=5.010544763436224E-10, Group138=2.62335879245…	[AGT, AGXT, C3, IL12B, IL6]	[ADAM8, ADORA2B, ADORA3, AGT, AGTR1, AGXT, ALOX5AP, C3, CCL24, CCL3, CCM2, CCR2, CCR7, CD28, CD47, CNR1, CX3CL1, EDNRA, EGFR, EHHADH, FABP4, FCER1A, FCER1G, GPRC5B, H0Y858_HUMAN, HYAL2, IDO1, IL12B, IL15, IL18, IL1B, IL1RL1, IL2, IL21, IL23A, IL33, IL6, IL6ST, ITGA2, JAK2, LBP, LTA, MAPK13, NLRP12, NPY5R, OSM, OSMR, PCDHA4, PCDHA@, PDE2A, PIK3CG, PLA2G2A, PLA2G7, PRKCA, PTGER3, PTGER4, PTGS2, RPS…	FALSE
GO:0050886	GO_BiologicalProcess_20.03.2014_19h52	endocrine process	[4]	[Group102, Group116, Group125, Group129, Group134, Group135, Group138, Group142, Group144, Group149, Group153, Group154, Group162, Group165, Group168, Group169, Group17, Group177, Group178, Group179, Group180, Group183, Group185, Group190, Group191, Group20, Group21, Group32, Group34, Group4, Group45, Group49, Group5, Group54, Group57, Group6, Group67, Group73, Group81, Group86, Group92, Group93,…	5	6.49351	0.00240706	0.00417855	{Group102=9.733226098577157E-11, Group116=8.241111735051451E-10, Group125=1.5683908804011555E-8, Group129=2.96088485189629E-7, Group134=2.0662399953410227E-10, Group135=1.5576823098765463E-11, Group138=3.3981331508462127E-10, Group142=8.204962038584644E-8, Group144=6.511332283966891E-10, Group149=3.2806829382704195E-5, Group153=4.480044124169693E-10, Group154=5.629338017028524E-8, Group162=2.2370…	{Group102=1.1050074335443478E-9, Group116=4.41815156906925E-9, Group125=5.310516489779351E-8, Group129=6.568399728919356E-7, Group134=1.812655995912806E-9, Group135=5.010544763436224E-10, Group138=2.6233587924532764E-9, Group142=2.1692570869134744E-7, Group144=3.80814282062306E-9, Group149=4.796756114289325E-5, Group153=3.088030414159824E-9, Group154=1.5977385842448606E-7, Group162=5.396891305680…	[AGT, AGXT, DRD3, F2RL1, SERPINF2]	[ACE, ACE2, ADRB1, AGT, AGTR1, AGTR2, AGXT, ANPEP, APLN, ATP6AP2, AVPR1A, AVPR1B, BMP6, C1QTNF1, C1QTNF3, CGA, CHGA, CMA1, CORIN, CPA3, CPA4, CRH, CRHBP, CRHR1, CTSG, CTSZ, CYBA, CYP11B2, DRD3, DRD5, ECE1, EDN1, EDN2, EDN3, ENPEP, EPHB6, F2R, F2RL1, FZD4, GATA3, GDF9, GHRL, GJA5, HCAR2, HSD11B2, IL1B, INHA, INHBA, INHBB, KCTD11, KISS1, LEP, MEG3, MME, MMP12, NANOS3, NKX3-1, NOS3, NOX1, NPVF, PCSK…	FALSE
GO:0050918	GO_BiologicalProcess_20.03.2014_19h52	positive chemotaxis	[4, 5]	[Group105, Group106, Group113, Group114, Group118, Group119, Group120, Group13, Group132, Group135, Group140, Group151, Group161, Group164, Group167, Group170, Group20, Group35, Group42, Group43, Group45, Group58, Group65, Group75]	5	8.77193	0.00062	0.0014734	{Group105=3.2131809026089646E-5, Group106=1.578368378954176E-5, Group113=9.802132344951922E-5, Group114=1.3048137318309992E-6, Group118=3.176530271530492E-9, Group119=2.2841197826720155E-9, Group120=1.4194293858411877E-6, Group13=5.092177781547054E-10, Group132=6.116682635505467E-5, Group135=1.5576823098765463E-11, Group140=9.372937328234629E-7, Group151=2.9848190165558145E-7, Group161=3.28602999…	{Group105=4.733923009187253E-5, Group106=2.3986228121114643E-5, Group113=1.3046976155694628E-4, Group114=2.4933569331028002E-6, Group118=1.1567364951045E-8, Group119=9.184064959493729E-9, Group120=2.6857830536014633E-6, Group13=3.170291328511553E-9, Group132=8.744590730759669E-5, Group135=5.010544763436224E-10, Group140=1.864924643659055E-6, Group151=6.546250797673548E-7, Group161=7.1258852617051…	[CCR4, F2RL1, F7, HGF, IL6]	[AGER, AMH, ANGPT1, ANGPT2, ARTN, AZU1, BMP4, CASR, CCL15, CCL16, CCL3, CCL5, CCR4, CDH13, CNOT6, CNTN1, CORO1A, CREB3, CREB3L4, CXCL12, F2RL1, F3, F7, FGF10, FGF13, FGF2, FGF7, FIGF, HGF, HMGB1, HMGB2, IL16, IL6, IL8, ITGA2, KDR, LGALS3, MEN1, MIF, NELL1, NRP1, NTF3, NTRK3, PDGFB, PRKCA, PTPRJ, S100A8, S100A9, S1PR1, SCG2, SCRIB, SMAD3, SOS1, TSC2, VEGFA, VEGFB, VEGFC]	TRUE
GO:0050921	GO_BiologicalProcess_20.03.2014_19h52	positive regulation of chemotaxis	[3, 4, 5, 6]	[Group102, Group103, Group105, Group106, Group107, Group113, Group114, Group118, Group119, Group120, Group132, Group164, Group170, Group4, Group43, Group45, Group58, Group75, Group9]	5	5.10204	0.00675066	0.00891433	{Group102=9.733226098577157E-11, Group103=3.119427180587338E-8, Group105=3.2131809026089646E-5, Group106=1.578368378954176E-5, Group107=7.077853085608033E-6, Group113=9.802132344951922E-5, Group114=1.3048137318309992E-6, Group118=3.176530271530492E-9, Group119=2.2841197826720155E-9, Group120=1.4194293858411877E-6, Group132=6.116682635505467E-5, Group164=1.0348076267548747E-4, Group170=6.201193205…	{Group102=1.1050074335443478E-9, Group103=9.556340410370734E-8, Group105=4.733923009187253E-5, Group106=2.3986228121114643E-5, Group107=1.1383547046019585E-5, Group113=1.3046976155694628E-4, Group114=2.4933569331028002E-6, Group118=1.1567364951045E-8, Group119=9.184064959493729E-9, Group120=2.6857830536014633E-6, Group132=8.744590730759669E-5, Group164=1.3679306298882934E-4, Group170=8.8002227104…	[C5, CCR4, F2RL1, F7, IL6]	[ADAM10, ADAM17, AGER, AIF1, ARTN, AZU1, C1QBP, C3AR1, C5, CALR, CAMK1D, CASR, CCL19, CCL2, CCL21, CCL3, CCL4, CCL5, CCL7, CCR1, CCR2, CCR4, CCR5, CCR7, CD74, CDH13, CMKLR1, CNOT6, CNTN1, CREB3, CREB3L4, CXCL10, CXCL12, CXCL13, CXCR2, CXCR3, DSCAM, EDN1, EDN2, EDN3, EDNRA, EHHADH, F2RL1, F3, F7, FGF10, FIGF, GAS6, HSPB1, IL16, IL23A, IL6, IL6R, IL8, ITGA2, KDR, LBP, LPAR1, MEGF8, MEN1, MET, NCKAP…	FALSE
GO:0051054	GO_BiologicalProcess_20.03.2014_19h52	positive regulation of DNA metabolic process	[4, 5, 6, 7, 8]	[Group13, Group135, Group140, Group151, Group161, Group172, Group189, Group35, Group43, Group50, Group65]	5	4.16667	0.0153302	0.0178084	{Group13=5.092177781547054E-10, Group135=1.5576823098765463E-11, Group140=9.372937328234629E-7, Group151=2.9848190165558145E-7, Group161=3.2860299911490213E-7, Group172=9.816439569222053E-7, Group189=4.040129750658103E-4, Group35=1.8480177085817665E-5, Group43=6.285080746570204E-6, Group50=2.1282345646110646E-6, Group65=2.8550390328065556E-7}	{Group13=3.170291328511553E-9, Group135=5.010544763436224E-10, Group140=1.864924643659055E-6, Group151=6.546250797673548E-7, Group161=7.125885261705182E-7, Group172=1.933237588632506E-6, Group189=4.783711913355913E-4, Group35=2.7864642012209447E-5, Group43=1.02798354583733E-5, Group50=3.874993122357882E-6, Group65=6.407238759670526E-7}	[BAX, HGF, IL6, PRF1, WIZ]	[APBB1, APEX1, APLF, AREG, ARRB2, ATF1, BABAM1, BAX, BMP4, BMP5, BMP6, BRCA1, BRCC3, BRE, CACYBP, CALR, CD28, CD40, CDC42, CDK1, CDK2, CEBPG, CIZ1, CLCF1, CSF2, CTC1, DEPDC1B, DNA2, E2F7, E2F8, EGFR, EPO, EPX, ERCC8, EREG, EXOSC3, EYA1, EYA3, FAM175A, FGF10, FGFR4, FOXM1, GDNF, GLI1, GLI2, H2AFX, HGF, HRAS, IFNG, IGF1, IGF1R, IL2, IL3, IL4, IL6, INO80, INS, INSR, JUN, KCTD13, KITLG, M0QXG9_HUMAN,…	FALSE
GO:0051592	GO_BiologicalProcess_20.03.2014_19h52	response to calcium ion	[5]	[Group184]	5	4.58716	0.010445	0.0127569	{Group184=4.0028454758577926E-5}	{Group184=5.8086404273725864E-5}	[FGA, FGB, IL6, NEDD4, TTN]	[AANAT, ACER1, ADAM9, AKR1C3, ALG2, ALOX5AP, ANXA11, ANXA7, APOBEC1, AQP2, AQP3, ASPH, BAD, BRAF, CACYBP, CALM1, CALM2, CALM3, CAMK2D, CAPN3, CARF, CASQ2, CASR, CAV1, CCND1, CDKN2AIP, CHP2, CLIC4, CRHBP, CRP, CSRP1, D2HGDH, DMTN, DPEP1, DUSP1, DUSP12, ECT2, EGFR, ENTPD6, EP300, FGA, FGB, FGG, FOS, FOSB, GDI1, GIPR, GPLD1, GPRIN1, GRIN1, HOMER1, HRNR, HTT, IL6, IQGAP1, ITPR3, JUN, JUNB, JUND, KCNI…	FALSE
GO:0055007	GO_BiologicalProcess_20.03.2014_19h52	cardiac muscle cell differentiation	[5, 6, 7, 8, 9]	[Group102, Group125, Group127, Group128, Group129, Group134, Group135, Group138, Group144, Group153, Group154, Group162, Group169, Group17, Group178, Group179, Group185, Group190, Group191, Group32, Group4, Group5, Group54, Group57, Group6, Group67, Group81, Group86, Group92, Group93, Group94, Group98]	5	5.88235	0.00369762	0.00568441	{Group102=9.733226098577157E-11, Group125=1.5683908804011555E-8, Group127=3.614051716160852E-7, Group128=1.1911539267984603E-5, Group129=2.96088485189629E-7, Group134=2.0662399953410227E-10, Group135=1.5576823098765463E-11, Group138=3.3981331508462127E-10, Group144=6.511332283966891E-10, Group153=4.480044124169693E-10, Group154=5.629338017028524E-8, Group162=2.2370533909556935E-11, Group169=8.598…	{Group102=1.1050074335443478E-9, Group125=5.310516489779351E-8, Group127=7.750133124656049E-7, Group128=1.8539734505814745E-5, Group129=6.568399728919356E-7, Group134=1.812655995912806E-9, Group135=5.010544763436224E-10, Group138=2.6233587924532764E-9, Group144=3.80814282062306E-9, Group153=3.088030414159824E-9, Group154=1.5977385842448606E-7, Group162=5.396891305680611E-10, Group169=4.4849980936…	[AGT, AGXT, FHL2, FOXP3, TTN]	[ACADM, ACTC1, ACVR1, ADRB1, AGT, AGTR2, AGXT, AKAP6, ATG5, ATG7, BMP10, BMP2, BMP4, CACYBP, CALR, CAV3, CBY1, CCNB1, CDK1, COL14A1, CSRP3, CXADR, DICER1, DKK1, EFNB2, FHL2, FOXP1, FOXP3, GATA4, GATA6, GREM1, GSK3A, HDAC2, HEY2, ISL1, ITGB1, LMNA, LRRC10, MAML1, MEF2A, MEF2C, MESP1, MYH10, MYH11, MYH6, MYL2, MYLK3, MYOCD, NEBL, NEXN, NKX2-5, NKX2-6, NOTCH1, NRG1, OBSL1, PDGFRA, PDGFRB, PITX2, PRI…	FALSE
GO:0055067	GO_BiologicalProcess_20.03.2014_19h52	monovalent inorganic cation homeostasis	[7]	[Group116, Group125, Group129, Group134, Group135, Group138, Group144, Group153, Group154, Group162, Group165, Group169, Group17, Group177, Group178, Group179, Group185, Group190, Group191, Group21, Group32, Group34, Group4, Group5, Group54, Group57, Group6, Group67, Group81, Group86, Group92, Group93, Group94, Group98]	5	5.05051	0.00704143	0.0092195	{Group116=8.241111735051451E-10, Group125=1.5683908804011555E-8, Group129=2.96088485189629E-7, Group134=2.0662399953410227E-10, Group135=1.5576823098765463E-11, Group138=3.3981331508462127E-10, Group144=6.511332283966891E-10, Group153=4.480044124169693E-10, Group154=5.629338017028524E-8, Group162=2.2370533909556935E-11, Group165=8.475803120474608E-7, Group169=8.598182873780381E-10, Group17=3.2518…	{Group116=4.41815156906925E-9, Group125=5.310516489779351E-8, Group129=6.568399728919356E-7, Group134=1.812655995912806E-9, Group135=5.010544763436224E-10, Group138=2.6233587924532764E-9, Group144=3.80814282062306E-9, Group153=3.088030414159824E-9, Group154=1.5977385842448606E-7, Group162=5.396891305680611E-10, Group165=1.7039895856787494E-6, Group169=4.484998093620577E-9, Group17=5.7055566422719…	[AGT, AGXT, CLN6, DRD3, KNG1]	[ADORA1, ADORA2A, AGT, AGTR1, AGTR2, AGXT, AQP11, ATP12A, ATP1A4, ATP4A, ATP5B, ATP6V0A4, ATP6V0E1, ATP6V0E2, ATP6V1B1, ATP6V1H, AVP, AVPR1A, AVPR2, BCL2, C7, CA2, CFTR, CHORDC1, CHP1, CLCN3, CLIC4, CLN3, CLN5, CLN6, CORIN, CXCL10, CYP11B2, CYP4A11, CYP4F12, CYP4F2, DRD2, DRD3, EDN1, EDNRB, FASLG, GPR89A, IFNAR1, IGLC7, KCNA5, KCNH2, KCNJ10, KCNJ2, KCNMA1, KNG1, MAFG, MC3R, NEDD4L, NLRP3, NOX1, N…	FALSE
GO:0061008	GO_BiologicalProcess_20.03.2014_19h52	hepaticobiliary system development	[4, 5]	[Group13, Group135, Group136, Group140, Group151, Group161, Group35, Group42, Group43, Group65, Group76, Group99]	5	4.20168	0.014833	0.0173614	{Group13=5.092177781547054E-10, Group135=1.5576823098765463E-11, Group136=9.343381445329545E-6, Group140=9.372937328234629E-7, Group151=2.9848190165558145E-7, Group161=3.2860299911490213E-7, Group35=1.8480177085817665E-5, Group42=2.5200754344240387E-4, Group43=6.285080746570204E-6, Group65=2.8550390328065556E-7, Group76=0.006843592849012651, Group99=4.345351522130331E-7}	{Group13=3.170291328511553E-9, Group135=5.010544763436224E-10, Group136=1.4780923106136083E-5, Group140=1.864924643659055E-6, Group151=6.546250797673548E-7, Group161=7.125885261705182E-7, Group35=2.7864642012209447E-5, Group42=3.058959489583896E-4, Group43=1.02798354583733E-5, Group65=6.407238759670526E-7, Group76=0.007217559671363069, Group99=9.115791780121237E-7}	[FRZB, GC, HGF, IL6, WNT1]	[AACS, ACADM, ACAT1, ADA, AK2, AK4, ALDH1A2, ALDH9A1, ANXA1, ARF6, ARG1, ARID5B, ASNS, ATG7, BAAT, BDH1, C21orf33, CADM1, CCDC39, CCDC40, CCND1, CDKN2B, CEBPA, CEBPG, CITED2, COBL, CPB2, CPS1, CTNNB1, CYP1A1, CYP21A2, DAND5, DBP, DNAAF1, E2F7, E2F8, EGFR, EP300, FBXW7, FOXM1, FPGS, FRZB, GATA6, GC, GNPNAT1, HES1, HGF, HHEX, HLX, HMGCL, HMGCS1, HNF1B, HPN, HSD17B4, ICMT, IGF2R, IL6, ITGA2, JARID2,…	FALSE
GO:0061097	GO_BiologicalProcess_20.03.2014_19h52	regulation of protein tyrosine kinase activity	[7, 8, 9, 10, 11]	[Group110, Group125, Group129, Group134, Group135, Group137, Group138, Group144, Group153, Group154, Group155, Group162, Group169, Group17, Group172, Group173, Group178, Group179, Group183, Group185, Group190, Group191, Group20, Group32, Group5, Group54, Group57, Group6, Group67, Group68, Group81, Group86, Group92, Group93, Group94, Group98]	5	9.43396	0.000442	0.00114716	{Group110=2.3018972490782938E-9, Group125=1.5683908804011555E-8, Group129=2.96088485189629E-7, Group134=2.0662399953410227E-10, Group135=1.5576823098765463E-11, Group137=1.8772175164949317E-9, Group138=3.3981331508462127E-10, Group144=6.511332283966891E-10, Group153=4.480044124169693E-10, Group154=5.629338017028524E-8, Group155=5.721543983334372E-6, Group162=2.2370533909556935E-11, Group169=8.598…	{Group110=9.066656511675728E-9, Group125=5.310516489779351E-8, Group129=6.568399728919356E-7, Group134=1.812655995912806E-9, Group135=5.010544763436224E-10, Group137=8.425650713570275E-9, Group138=2.6233587924532764E-9, Group144=3.80814282062306E-9, Group153=3.088030414159824E-9, Group154=1.5977385842448606E-7, Group155=9.519465420547705E-6, Group162=5.396891305680611E-10, Group169=4.484998093620…	[AGT, AGXT, APLP2, ERBB3, PAK2]	[ADAM17, ADORA1, ADRA2A, ADRA2B, ADRA2C, AFAP1L2, AGT, AGXT, APLP2, APP, CBLC, CCL5, CD24, CSF1R, DOK7, DVL2, EGF, EPGN, ERBB3, EREG, ERRFI1, FBXW7, FGFR1OP, GAS6, GHRL, GNB2L1, GPRC5B, HYAL2, IBTK, LRP8, MVP, NCK2, NEURL1, NRG1, PAK2, PDGFB, PKN2, PSEN1, PSEN2, PTK6, RAP2B, RAP2C, RELN, SHC1, SNX6, SOCS4, SOCS5, SOCS6, SRCIN1, TGFA, WNT3A, ZFYVE28, ZGPAT]	TRUE
GO:0097192	GO_BiologicalProcess_20.03.2014_19h52	extrinsic apoptotic signaling pathway in absence of ligand	[5, 6, 7, 8]	[Group101, Group13, Group155, Group156, Group172, Group174, Group182, Group50]	5	5.55556	0.00472005	0.0067837	{Group101=0.014607591145299803, Group13=5.092177781547054E-10, Group155=5.721543983334372E-6, Group156=5.113181024116085E-4, Group172=9.816439569222053E-7, Group174=8.997980606707569E-5, Group182=1.8336836183976442E-4, Group50=2.1282345646110646E-6}	{Group101=0.01483823732127822, Group13=3.170291328511553E-9, Group155=9.519465420547705E-6, Group156=6.017341083258562E-4, Group172=1.933237588632506E-6, Group174=1.2144127671989936E-4, Group182=2.2980580412386062E-4, Group50=3.874993122357882E-6}	[BAX, ERBB3, FYN, GSK3B, RET]	[AGAP2, AKT1, BAD, BAG3, BAK1, BAX, BCL2, BCL2A1, BCL2L1, BCL2L10, BCL2L11, BCL2L2, BCL2L2-PABPN1, BOK, CASP14, CASP16, CASP2, CASP3, CASP8, CFLAR, COL2A1, CSF2, CTNNA1, CX3CL1, CX3CR1, DAPK3, ERBB3, EYA1, EYA2, FADD, FAS, FASLG, FASN, FGF10, FGFR1, FOXO3, FYN, GAS1, GATA1, GDNF, GFRAL, GSK3A, GSK3B, HSPA1A, HSPA1B, HTRA2, IFI6, IGF1, IL1A, IL1B, IL2, IL4, IL7, INHBA, ITGAV, ITM2B, JAK3, KIAA1324…	TRUE
GO:2001238	GO_BiologicalProcess_20.03.2014_19h52	positive regulation of extrinsic apoptotic signaling pathway	[5, 6, 7, 8, 9]	[Group100, Group110, Group125, Group126, Group129, Group134, Group135, Group137, Group138, Group144, Group153, Group154, Group155, Group162, Group165, Group169, Group17, Group172, Group173, Group174, Group178, Group179, Group185, Group190, Group191, Group32, Group5, Group54, Group57, Group6, Group67, Group68, Group81, Group86, Group91, Group92, Group93, Group94, Group98]	5	7.69231	0.00113097	0.00236128	{Group100=2.5429794844314664E-7, Group110=2.3018972490782938E-9, Group125=1.5683908804011555E-8, Group126=2.2271638790797867E-9, Group129=2.96088485189629E-7, Group134=2.0662399953410227E-10, Group135=1.5576823098765463E-11, Group137=1.8772175164949317E-9, Group138=3.3981331508462127E-10, Group144=6.511332283966891E-10, Group153=4.480044124169693E-10, Group154=5.629338017028524E-8, Group155=5.721…	{Group100=5.913193258979193E-7, Group110=9.066656511675728E-9, Group125=5.310516489779351E-8, Group126=9.344404970921714E-9, Group129=6.568399728919356E-7, Group134=1.812655995912806E-9, Group135=5.010544763436224E-10, Group137=8.425650713570275E-9, Group138=2.6233587924532764E-9, Group144=3.80814282062306E-9, Group153=3.088030414159824E-9, Group154=1.5977385842448606E-7, Group155=9.5194654205477…	[AGT, AGXT, BAX, PAK2, RET]	[AGT, AGTR2, AGXT, BAX, BCL10, BCL2L14, BID, BMPR1B, CASP8, CAV1, CD8A, CTNNA1, CYLD, DAPK3, DEDD2, FADD, FAF1, FAS, FASN, G0S2, GPER1, HTRA2, HYAL2, INHBA, ITM2C, JAK3, LTBR, MAL, MKL1, NF1, PAK2, PDIA3, PEA15, PIDD, PKN2, PMAIP1, PML, PPP1CA, PPP2R1A, PPP2R1B, PSEN2, PTPRC, PYCARD, RBCK1, RET, RIPK1, RUNX3, SFRP1, SIGLEC1, SKIL, SRPX, STK24, STK3, STK4, TANK, TGFB2, THBS1, TNF, TNFRSF12A, TNFSF…	TRUE
GO:0001077	GO_MolecularFunction_20.03.2014_19h52	RNA polymerase II core promoter proximal region sequence-specific DNA binding transcription factor activity involved in positive regulation of transcription	[5]	[Group36]	4	4.81928	0.0181735	0.0204949	{Group36=0.0052125489003137255}	{Group36=0.005527593064618402}	[EPAS1, FOXA1, GC, KLF15]	[ATF2, BARHL1, BARHL2, BCL11B, BTG2, CEBPB, CREB3L1, CREB5, DAND5, DBP, DLX3, DLX5, EGR1, EPAS1, FOXA1, FOXC2, GATA1, GATA2, GATA3, GC, GDNF, GLIS2, HAND2, HEYL, HIF1A, HMGA2, HNF1A, HNF4A, HNRNPK, HOXC11, HOXC13, HSD17B4, JUN, KLF15, KLF4, MEF2A, MEF2C, MEIS3, MEIS3P1, MITF, MIXL1, MYOCD, NEUROG3, NFIB, NR2E1, NR4A1, NR4A3, ONECUT1, OTX2, PBX1, PITX2, PLAGL2, PLSCR1, POU1F1, POU2F1, POU4F1, POU4…	FALSE
GO:0001562	GO_BiologicalProcess_20.03.2014_19h52	response to protozoan	[3, 5]	[Group109, Group114, Group121, Group124, Group171, Group46, Group61, Group70, Group75, Group81, Group84, Group85, Group96]	4	20	8.65e-05	0.000304	{Group109=3.70731357626618E-10, Group114=1.3048137318309992E-6, Group121=3.3473820150019425E-4, Group124=0.008907051294575875, Group171=1.693521488490144E-6, Group46=7.796593929576171E-5, Group61=9.068248980244307E-5, Group70=1.062728642170592E-4, Group75=2.3391892099511904E-5, Group81=4.4035961247516206E-11, Group84=3.965770772425531E-6, Group85=0.001980248605996115, Group96=8.315263344216614E-4}	{Group109=2.751967385459126E-9, Group114=2.4933569331028002E-6, Group121=4.012700179474379E-4, Group124=0.009192839036647828, Group171=3.142785069986517E-6, Group46=1.0671933534809937E-4, Group61=1.2153972591577438E-4, Group70=1.3858555941819207E-4, Group75=3.4997171900820134E-5, Group81=7.082450433975523E-10, Group84=6.895439270974122E-6, Group85=0.002183931319755715, Group96=9.440269561375333E-…	[BATF, IL12B, IL6, VTCN1]	[BATF, BATF2, BCL3, CD37, CLEC7A, DEAF1, IER3, IFNG, IL12A, IL12B, IL4, IL4R, IL6, IRF4, IRF8, LYST, SLC11A1, SPN, TSPAN32, VTCN1]	TRUE
GO:0001637	GO_MolecularFunction_20.03.2014_19h52	G-protein coupled chemoattractant receptor activity	[5, 6, 7]	[Group139, Group2, Group27]	4	15.3846	0.000252	0.000721	{Group139=0.003294926843576528, Group2=1.719008893960108E-4, Group27=0.003449495595296681}	{Group139=0.0035526306190517875, Group2=2.1684229838843193E-4, Group27=0.003698625832734775}	[CCR4, CXCR1, CXCR4, XCR1]	[ACKR2, ACKR3, ACKR4, CCR1, CCR10, CCR2, CCR3, CCR4, CCR5, CCR6, CCR7, CCR8, CCR9, CCRL2, CMKLR1, CNOT6, CX3CR1, CXCR1, CXCR2, CXCR3, CXCR4, CXCR5, CXCR6, GPR17, RGR, XCR1]	TRUE
GO:0001885	GO_BiologicalProcess_20.03.2014_19h52	endothelial cell development	[5, 6, 7]	[Group102, Group109, Group11, Group116, Group125, Group128, Group129, Group134, Group135, Group137, Group138, Group142, Group144, Group149, Group153, Group154, Group162, Group168, Group169, Group17, Group173, Group177, Group178, Group179, Group180, Group185, Group190, Group191, Group20, Group25, Group26, Group3, Group32, Group4, Group45, Group49, Group5, Group54, Group57, Group6, Group67, Group73…	4	11.4286	0.000811	0.0017774	{Group102=9.733226098577157E-11, Group109=3.70731357626618E-10, Group11=2.132543387188203E-7, Group116=8.241111735051451E-10, Group125=1.5683908804011555E-8, Group128=1.1911539267984603E-5, Group129=2.96088485189629E-7, Group134=2.0662399953410227E-10, Group135=1.5576823098765463E-11, Group137=1.8772175164949317E-9, Group138=3.3981331508462127E-10, Group142=8.204962038584644E-8, Group144=6.511332…	{Group102=1.1050074335443478E-9, Group109=2.751967385459126E-9, Group11=5.019278947894185E-7, Group116=4.41815156906925E-9, Group125=5.310516489779351E-8, Group128=1.8539734505814745E-5, Group129=6.568399728919356E-7, Group134=1.812655995912806E-9, Group135=5.010544763436224E-10, Group137=8.425650713570275E-9, Group138=2.6233587924532764E-9, Group142=2.1692570869134744E-7, Group144=3.808142820623…	[AGT, AGXT, F2RL1, HEG1]	[AGT, AGXT, CCM2, CLIC4, COL18A1, CTNNB1, DMD, ENG, EZR, F2RL1, GPX1, GSTM3, HEG1, HOXA13, ICAM1, ID1, LECT1, MARVELD2, MSN, MYADM, NOTCH4, PDE2A, PDE4D, PLOD3, RAP1A, RAP1B, RAPGEF1, RAPGEF2, RAPGEF3, RDX, SOX18, TNMD, VEZF1, WNT7A, WNT7B]	TRUE
GO:0001974	GO_BiologicalProcess_20.03.2014_19h52	blood vessel remodeling	[4]	[Group100, Group109, Group11, Group116, Group125, Group128, Group129, Group134, Group135, Group137, Group138, Group144, Group153, Group154, Group16, Group162, Group163, Group165, Group169, Group17, Group172, Group173, Group178, Group179, Group185, Group190, Group191, Group25, Group26, Group3, Group32, Group5, Group54, Group57, Group6, Group67, Group68, Group73, Group81, Group86, Group91, Group92,…	4	9.09091	0.00193178	0.00353208	{Group100=2.5429794844314664E-7, Group109=3.70731357626618E-10, Group11=2.132543387188203E-7, Group116=8.241111735051451E-10, Group125=1.5683908804011555E-8, Group128=1.1911539267984603E-5, Group129=2.96088485189629E-7, Group134=2.0662399953410227E-10, Group135=1.5576823098765463E-11, Group137=1.8772175164949317E-9, Group138=3.3981331508462127E-10, Group144=6.511332283966891E-10, Group153=4.48004…	{Group100=5.913193258979193E-7, Group109=2.751967385459126E-9, Group11=5.019278947894185E-7, Group116=4.41815156906925E-9, Group125=5.310516489779351E-8, Group128=1.8539734505814745E-5, Group129=6.568399728919356E-7, Group134=1.812655995912806E-9, Group135=5.010544763436224E-10, Group137=8.425650713570275E-9, Group138=2.6233587924532764E-9, Group144=3.80814282062306E-9, Group153=3.088030414159824…	[AGT, AGXT, BAX, EPAS1]	[ACE, ACVR2B, ACVRL1, ADRA1B, AGT, AGTR2, AGXT, ATG5, ATP7A, AXL, BAK1, BAX, BGN, BMPR2, CBS, CCR2, CCR5, CST3, DBH, DLL4, ELN, EPAS1, FGF10, FGF8, FLT4, FOXC1, FOXC2, FOXS1, HOXA3, HRG, IGF1, ITGA4, LIF, MEF2A, MEF2C, NANOS3, NOS3, NRG1, RBPJ, SEMA3C, TBX1, TGFB2, TGM2, VEGFA]	FALSE
GO:0002200	GO_BiologicalProcess_20.03.2014_19h52	somatic diversification of immune receptors	[2, 3, 5, 6]	[Group121, Group124, Group38, Group70, Group72, Group84]	4	6.06061	0.00834669	0.0106137	{Group121=3.3473820150019425E-4, Group124=0.008907051294575875, Group38=0.0024363088278621338, Group70=1.062728642170592E-4, Group72=0.008305649379482959, Group84=3.965770772425531E-6}	{Group121=4.012700179474379E-4, Group124=0.009192839036647828, Group38=0.002656540134335547, Group70=1.3858555941819207E-4, Group72=0.00861822758193662, Group84=6.895439270974122E-6}	[AICDA, BATF, FOXP3, NBN]	[AICDA, ARTN, BATF, BCL11B, BCL6, CD28, CD40, CD40LG, CLCF1, CTNNBL1, DTX2P1-UPK3BP1-PMS2P11, ERCC1, EXO1, EXOSC3, EXOSC6, FOXP1, FOXP3, HMGB1, HMGB2, HSPD1, IFNG, IL10, IL2, IL27RA, IL4, LEF1, LIG1, LIG3, LIG4, LRIG1, LRIG3, MLH1, MSH2, MSH3, MSH6, NBN, NDFIP1, NUGGC, PAXIP1, PMS2, PMS2P1, PMS2P5, PMS2P6, POLL, POLM, PRKDC, PTPRC, RAG1, RAG2, RNF168, RNF8, STAT6, SUPT6H, SWAP70, TBX21, TCF3, TCF…	FALSE
GO:0002204	GO_BiologicalProcess_20.03.2014_19h52	somatic recombination of immunoglobulin genes involved in immune response	[5, 6, 8, 9, 10, 11]	[Group121, Group124, Group38, Group70, Group72, Group84]	4	10.5263	0.00111147	0.00233636	{Group121=3.3473820150019425E-4, Group124=0.008907051294575875, Group38=0.0024363088278621338, Group70=1.062728642170592E-4, Group72=0.008305649379482959, Group84=3.965770772425531E-6}	{Group121=4.012700179474379E-4, Group124=0.009192839036647828, Group38=0.002656540134335547, Group70=1.3858555941819207E-4, Group72=0.00861822758193662, Group84=6.895439270974122E-6}	[AICDA, BATF, FOXP3, NBN]	[AICDA, ARTN, BATF, BCL6, CD28, CD40, CD40LG, CLCF1, ERCC1, EXO1, EXOSC3, EXOSC6, FOXP3, HSPD1, IFNG, IL10, IL2, IL27RA, IL4, LIG4, MLH1, MSH2, MSH6, NBN, NDFIP1, PAXIP1, PTPRC, RNF168, RNF8, STAT6, SUPT6H, SWAP70, TBX21, TGFB1, THOC1, TNFSF13, TNFSF4, XRCC4]	TRUE
GO:0002208	GO_BiologicalProcess_20.03.2014_19h52	somatic diversification of immunoglobulins involved in immune response	[4, 5, 7, 8]	[Group121, Group124, Group38, Group70, Group72, Group84]	4	10.5263	0.00111147	0.00233636	{Group121=3.3473820150019425E-4, Group124=0.008907051294575875, Group38=0.0024363088278621338, Group70=1.062728642170592E-4, Group72=0.008305649379482959, Group84=3.965770772425531E-6}	{Group121=4.012700179474379E-4, Group124=0.009192839036647828, Group38=0.002656540134335547, Group70=1.3858555941819207E-4, Group72=0.00861822758193662, Group84=6.895439270974122E-6}	[AICDA, BATF, FOXP3, NBN]	[AICDA, ARTN, BATF, BCL6, CD28, CD40, CD40LG, CLCF1, ERCC1, EXO1, EXOSC3, EXOSC6, FOXP3, HSPD1, IFNG, IL10, IL2, IL27RA, IL4, LIG4, MLH1, MSH2, MSH6, NBN, NDFIP1, PAXIP1, PTPRC, RNF168, RNF8, STAT6, SUPT6H, SWAP70, TBX21, TGFB1, THOC1, TNFSF13, TNFSF4, XRCC4]	TRUE
GO:0002286	GO_BiologicalProcess_20.03.2014_19h52	T cell activation involved in immune response	[5, 6, 7]	[Group103, Group104, Group105, Group106, Group109, Group114, Group118, Group120, Group121, Group124, Group132, Group164, Group170, Group171, Group176, Group45, Group46, Group47, Group61, Group70, Group75, Group81, Group84, Group85, Group96]	4	5.55556	0.0112672	0.0135999	{Group103=3.119427180587338E-8, Group104=2.3010707743750932E-6, Group105=3.2131809026089646E-5, Group106=1.578368378954176E-5, Group109=3.70731357626618E-10, Group114=1.3048137318309992E-6, Group118=3.176530271530492E-9, Group120=1.4194293858411877E-6, Group121=3.3473820150019425E-4, Group124=0.008907051294575875, Group132=6.116682635505467E-5, Group164=1.0348076267548747E-4, Group170=6.201193205…	{Group103=9.556340410370734E-8, Group104=4.15052952761115E-6, Group105=4.733923009187253E-5, Group106=2.3986228121114643E-5, Group109=2.751967385459126E-9, Group114=2.4933569331028002E-6, Group118=1.1567364951045E-8, Group120=2.6857830536014633E-6, Group121=4.012700179474379E-4, Group124=0.009192839036647828, Group132=8.744590730759669E-5, Group164=1.3679306298882934E-4, Group170=8.80022271040406…	[BATF, F2RL1, IL12B, IL6]	[ATP7A, BATF, BCL3, BCL6, C19orf10, CCL19, CD1C, CD46, CD80, CD86, EOMES, F2RL1, GATA3, HLX, ICAM1, IFNA1, IFNA10, IFNA13, IFNA14, IFNA16, IFNA17, IFNA21, IFNA4, IFNA5, IFNA6, IFNA7, IFNA8, IFNB1, IFNE, IFNG, IFNK, IFNL1, IFNW1, IL12B, IL12RB1, IL17D, IL18R1, IL23A, IL23R, IL27, IL4, IL4R, IL6, IRF4, ITGAL, JAK3, LCP1, LEF1, LGALS3, LILRB1, MYB, PRKCZ, PSEN1, PSEN2, PTGER4, RAB27A, RARA, RC3H1, R…	FALSE
GO:0002312	GO_BiologicalProcess_20.03.2014_19h52	B cell activation involved in immune response	[5, 6, 7]	[Group121, Group124, Group38, Group70, Group72, Group84]	4	8.16327	0.00287669	0.00475345	{Group121=3.3473820150019425E-4, Group124=0.008907051294575875, Group38=0.0024363088278621338, Group70=1.062728642170592E-4, Group72=0.008305649379482959, Group84=3.965770772425531E-6}	{Group121=4.012700179474379E-4, Group124=0.009192839036647828, Group38=0.002656540134335547, Group70=1.3858555941819207E-4, Group72=0.00861822758193662, Group84=6.895439270974122E-6}	[AICDA, BATF, FOXP3, NBN]	[ADA, AICDA, ARTN, BATF, BCL3, BCL6, CD180, CD28, CD40, CD40LG, CLCF1, ERCC1, EXO1, EXOSC3, EXOSC6, FOXP3, GPR183, HSPD1, IFNB1, IFNG, IL10, IL2, IL27RA, IL4, LGALS1, LGALS8, LIG4, MLH1, MSH2, MSH6, NBN, NDFIP1, NKX2-3, PAXIP1, PLCG2, PTK2B, PTPRC, RNF168, RNF8, STAT6, SUPT6H, SWAP70, TBX21, TGFB1, THOC1, TLR4, TNFSF13, TNFSF4, XRCC4]	FALSE
GO:0002381	GO_BiologicalProcess_20.03.2014_19h52	immunoglobulin production involved in immunoglobulin mediated immune response	[4, 7]	[Group121, Group124, Group38, Group70, Group72, Group84]	4	8.88889	0.0021004	0.0037734	{Group121=3.3473820150019425E-4, Group124=0.008907051294575875, Group38=0.0024363088278621338, Group70=1.062728642170592E-4, Group72=0.008305649379482959, Group84=3.965770772425531E-6}	{Group121=4.012700179474379E-4, Group124=0.009192839036647828, Group38=0.002656540134335547, Group70=1.3858555941819207E-4, Group72=0.00861822758193662, Group84=6.895439270974122E-6}	[AICDA, BATF, FOXP3, NBN]	[AICDA, ARTN, BATF, BCL6, CD28, CD40, CD40LG, CLCF1, ERCC1, EXO1, EXOSC3, EXOSC6, FOXP3, GCNT3, HLA-DQB1, HLA-DQB2, HLA-DRB1, HSPD1, IFNG, IL10, IL2, IL27RA, IL4, LIG4, MLH1, MSH2, MSH6, NBN, NDFIP1, NOD2, PAXIP1, POU2F2, PTPRC, RNF168, RNF8, STAT6, SUPT6H, SWAP70, TBX21, TGFB1, THOC1, TNFSF13, TNFSF4, XCL1, XRCC4]	FALSE
GO:0002444	GO_BiologicalProcess_20.03.2014_19h52	myeloid leukocyte mediated immunity	[4]	[Group103, Group104, Group105, Group106, Group109, Group111, Group114, Group118, Group120, Group121, Group132, Group164, Group170, Group176, Group45, Group75, Group9]	4	7.14286	0.00467007	0.00677488	{Group103=3.119427180587338E-8, Group104=2.3010707743750932E-6, Group105=3.2131809026089646E-5, Group106=1.578368378954176E-5, Group109=3.70731357626618E-10, Group111=0.0012203475352621606, Group114=1.3048137318309992E-6, Group118=3.176530271530492E-9, Group120=1.4194293858411877E-6, Group121=3.3473820150019425E-4, Group132=6.116682635505467E-5, Group164=1.0348076267548747E-4, Group170=6.20119320…	{Group103=9.556340410370734E-8, Group104=4.15052952761115E-6, Group105=4.733923009187253E-5, Group106=2.3986228121114643E-5, Group109=2.751967385459126E-9, Group111=0.0013693434552650987, Group114=2.4933569331028002E-6, Group118=1.1567364951045E-8, Group120=2.6857830536014633E-6, Group121=4.012700179474379E-4, Group132=8.744590730759669E-5, Group164=1.3679306298882934E-4, Group170=8.8002227104040…	[C3, CPLX2, F2RL1, IL6]	[ABR, ADAM17, ADORA2B, ADORA3, ANXA3, BCR, BTK, C3, CAMK4, CCL3, CCR2, CD300A, CLSTN1, CPLX2, CRHR1, CTSG, ELANE, F2RL1, FCER1A, FCER1G, FES, FGR, FOXF1, GAB2, HMOX1, IL6, IL6R, KIT, KMT2E, LAT, LAT2, LYN, LYST, MILR1, MS4A1, MS4A2, MYO1F, NCF1, ORC3, PDPK1, PIK3CD, PIK3CG, PLA2G1B, PRAM1, RASGRP1, S100A13, SERPINB9, SLC7A8, SPNS1, STX11, STXBP2, STXBP3, SYK, UNC13D, VAMP7, YWHAZ]	FALSE
GO:0002562	GO_BiologicalProcess_20.03.2014_19h52	somatic diversification of immune receptors via germline recombination within a single locus	[3, 4, 6, 7, 8, 9]	[Group121, Group124, Group38, Group70, Group72, Group84]	4	6.89655	0.00529455	0.00736945	{Group121=3.3473820150019425E-4, Group124=0.008907051294575875, Group38=0.0024363088278621338, Group70=1.062728642170592E-4, Group72=0.008305649379482959, Group84=3.965770772425531E-6}	{Group121=4.012700179474379E-4, Group124=0.009192839036647828, Group38=0.002656540134335547, Group70=1.3858555941819207E-4, Group72=0.00861822758193662, Group84=6.895439270974122E-6}	[AICDA, BATF, FOXP3, NBN]	[AICDA, ARTN, BATF, BCL11B, BCL6, CD28, CD40, CD40LG, CLCF1, ERCC1, EXO1, EXOSC3, EXOSC6, FOXP1, FOXP3, HMGB1, HMGB2, HSPD1, IFNG, IL10, IL2, IL27RA, IL4, LEF1, LIG1, LIG3, LIG4, LRIG1, LRIG3, MLH1, MSH2, MSH3, MSH6, NBN, NDFIP1, PAXIP1, PMS2, PRKDC, PTPRC, RAG1, RAG2, RNF168, RNF8, STAT6, SUPT6H, SWAP70, TBX21, TCF3, TCF7, TCF7L1, TGFB1, THOC1, TNFSF13, TNFSF4, UNG, VPRBP, XRCC4, XRCC6]	FALSE
GO:0002688	GO_BiologicalProcess_20.03.2014_19h52	regulation of leukocyte chemotaxis	[4, 5, 6, 7, 8]	[Group102, Group103, Group104, Group105, Group106, Group107, Group113, Group114, Group118, Group119, Group120, Group132, Group164, Group170, Group4, Group43, Group45, Group75, Group9]	4	5.6338	0.0107407	0.0130664	{Group102=9.733226098577157E-11, Group103=3.119427180587338E-8, Group104=2.3010707743750932E-6, Group105=3.2131809026089646E-5, Group106=1.578368378954176E-5, Group107=7.077853085608033E-6, Group113=9.802132344951922E-5, Group114=1.3048137318309992E-6, Group118=3.176530271530492E-9, Group119=2.2841197826720155E-9, Group120=1.4194293858411877E-6, Group132=6.116682635505467E-5, Group164=1.034807626…	{Group102=1.1050074335443478E-9, Group103=9.556340410370734E-8, Group104=4.15052952761115E-6, Group105=4.733923009187253E-5, Group106=2.3986228121114643E-5, Group107=1.1383547046019585E-5, Group113=1.3046976155694628E-4, Group114=2.4933569331028002E-6, Group118=1.1567364951045E-8, Group119=9.184064959493729E-9, Group120=2.6857830536014633E-6, Group132=8.744590730759669E-5, Group164=1.367930629888…	[C5, F2RL1, F7, IL6]	[ADAM10, ADAM17, AIF1, C1QBP, C3AR1, C5, C5AR2, CALR, CAMK1D, CCL19, CCL2, CCL21, CCL3, CCL4, CCL5, CCL7, CCR1, CCR2, CCR5, CCR7, CD74, CMKLR1, CREB3, CREB3L4, CXCL10, CXCL12, CXCL13, CXCR2, EDN1, EDN2, EDN3, EDNRA, EHHADH, F2RL1, F7, FIGF, GAS6, GREM1, IL23A, IL6, IL6R, IL8, JAM3, KIF20B, LBP, LYN, MPP1, NBL1, NCKAP1L, NOD2, PADI2, PLA2G7, PTK2B, PTPRJ, RARRES2, RPSA, S100A11P1, S100A14, S100A7,…	FALSE
GO:0002705	GO_BiologicalProcess_20.03.2014_19h52	positive regulation of leukocyte mediated immunity	[4, 5, 6]	[Group0, Group103, Group104, Group105, Group109, Group111, Group112, Group114, Group121, Group132, Group171, Group175, Group176, Group45, Group46, Group47, Group48, Group70, Group75, Group84]	4	6.06061	0.00834669	0.0106137	{Group0=1.5217401244594015E-9, Group103=3.119427180587338E-8, Group104=2.3010707743750932E-6, Group105=3.2131809026089646E-5, Group109=3.70731357626618E-10, Group111=0.0012203475352621606, Group112=1.1564801354958646E-4, Group114=1.3048137318309992E-6, Group121=3.3473820150019425E-4, Group132=6.116682635505467E-5, Group171=1.693521488490144E-6, Group175=2.591033297376151E-7, Group176=1.5105574990…	{Group0=7.163313268796695E-9, Group103=9.556340410370734E-8, Group104=4.15052952761115E-6, Group105=4.733923009187253E-5, Group109=2.751967385459126E-9, Group111=0.0013693434552650987, Group112=1.497991047991288E-4, Group114=2.4933569331028002E-6, Group121=4.012700179474379E-4, Group132=8.744590730759669E-5, Group171=3.142785069986517E-6, Group175=5.953207457066632E-7, Group176=3.7862025626654995…	[C3, F2RL1, FOXP3, IL12B]	[ABCB9, AP1G1, AZGP1, B2M, C3, CADM1, CD226, CRTAM, F2RL1, FADD, FCER1A, FCER1G, FCER2, FOXP3, GIMAP5, HFE, HLA-A, HLA-B, HLA-C, HLA-E, HLA-F, HLA-G, HLA-H, HPX, HSPD1, IL12A, IL12B, IL12RB1, IL1B, IL21, IL23A, IL23R, KLRK1, LAG3, LAMP1, LTA, MALT1, MAP3K7, MR1, NANOS2, NCR3, NOD2, NOS2, PNKD, PRKCZ, PTPRC, PVR, PVRL2, RSAD2, SASH3, SEC14L2, SEC14L3, SH2D1A, SH2D1B, STAT5A, STAT5B, TANK, TAP1, TA…	FALSE
GO:0003071	GO_BiologicalProcess_20.03.2014_19h52	renal system process involved in regulation of systemic arterial blood pressure	[5, 8]	[Group102, Group109, Group11, Group116, Group125, Group128, Group129, Group134, Group135, Group137, Group138, Group142, Group144, Group149, Group153, Group154, Group162, Group168, Group169, Group17, Group173, Group177, Group178, Group179, Group180, Group183, Group185, Group190, Group191, Group20, Group25, Group26, Group3, Group32, Group34, Group4, Group45, Group49, Group5, Group54, Group57, Group…	4	15.3846	0.000252	0.000721	{Group102=9.733226098577157E-11, Group109=3.70731357626618E-10, Group11=2.132543387188203E-7, Group116=8.241111735051451E-10, Group125=1.5683908804011555E-8, Group128=1.1911539267984603E-5, Group129=2.96088485189629E-7, Group134=2.0662399953410227E-10, Group135=1.5576823098765463E-11, Group137=1.8772175164949317E-9, Group138=3.3981331508462127E-10, Group142=8.204962038584644E-8, Group144=6.511332…	{Group102=1.1050074335443478E-9, Group109=2.751967385459126E-9, Group11=5.019278947894185E-7, Group116=4.41815156906925E-9, Group125=5.310516489779351E-8, Group128=1.8539734505814745E-5, Group129=6.568399728919356E-7, Group134=1.812655995912806E-9, Group135=5.010544763436224E-10, Group137=8.425650713570275E-9, Group138=2.6233587924532764E-9, Group142=2.1692570869134744E-7, Group144=3.808142820623…	[AGT, AGXT, F2RL1, SERPINF2]	[ADORA1, ADRB1, AGT, AGTR1, AGTR2, AGXT, CYBA, CYP11B2, CYP4A11, CYP4F12, CYP4F2, F2R, F2RL1, GAS6, GJA1, GJA5, HSD11B2, KCTD11, PCSK5, PDGFB, PTPRO, PTPRU, REN, SERPINF2, UTS2, UTS2R]	TRUE
GO:0003300	GO_BiologicalProcess_20.03.2014_19h52	cardiac muscle hypertrophy	[7]	[Group109, Group11, Group116, Group125, Group127, Group128, Group129, Group134, Group135, Group137, Group138, Group144, Group153, Group154, Group162, Group169, Group17, Group173, Group178, Group179, Group185, Group188, Group190, Group191, Group25, Group26, Group3, Group32, Group49, Group5, Group54, Group57, Group6, Group67, Group73, Group81, Group86, Group91, Group92, Group93, Group94, Group98]	4	10.2564	0.00122688	0.00252737	{Group109=3.70731357626618E-10, Group11=2.132543387188203E-7, Group116=8.241111735051451E-10, Group125=1.5683908804011555E-8, Group127=3.614051716160852E-7, Group128=1.1911539267984603E-5, Group129=2.96088485189629E-7, Group134=2.0662399953410227E-10, Group135=1.5576823098765463E-11, Group137=1.8772175164949317E-9, Group138=3.3981331508462127E-10, Group144=6.511332283966891E-10, Group153=4.480044…	{Group109=2.751967385459126E-9, Group11=5.019278947894185E-7, Group116=4.41815156906925E-9, Group125=5.310516489779351E-8, Group127=7.750133124656049E-7, Group128=1.8539734505814745E-5, Group129=6.568399728919356E-7, Group134=1.812655995912806E-9, Group135=5.010544763436224E-10, Group137=8.425650713570275E-9, Group138=2.6233587924532764E-9, Group144=3.80814282062306E-9, Group153=3.088030414159824…	[AGT, AGXT, GSK3B, TTN]	[ADK, ADRB1, AGT, AGTR2, AGXT, AKAP13, AKAP6, BMP10, CAMK2D, CAMTA2, CAV3, COL14A1, CSRP3, EDN1, GATA4, GATA6, GLRX3, GSK3A, GSK3B, HDAC4, HEY2, HTR2B, IGF1, IL6ST, INPP5F, KDM4A, LMCD1, MEF2A, MEF2C, MTPN, NPPA, OCRL, P2RX4, PDE5A, PRKCA, RGS2, RYR2, TCAP, TTN]	TRUE
GO:0004702	GO_MolecularFunction_20.03.2014_19h52	receptor signaling protein serine/threonine kinase activity	[4, 7]	[None]	4	4.5977	0.0212143	0.0234954	{None=NaN}	{None=NaN}	[FYN, NLK, PAK2, SLK]	[ACVR1, ACVR1B, ACVR2A, ACVR2B, ACVRL1, ALK, ARHGEF7, BMPR1B, BRAF, EGFR, FYN, GPI, IKBKE, IRAK1, KIAA1804, MAP2K3, MAP2K6, MAP3K1, MAP3K10, MAP3K11, MAP3K12, MAP3K13, MAP3K14, MAP3K15, MAP3K19, MAP3K2, MAP3K3, MAP3K4, MAP3K5, MAP3K6, MAP3K7, MAP3K8, MAP3K9, MAP4K1, MAP4K2, MAP4K3, MAP4K4, MAP4K5, MAPK1, MAPK10, MAPK11, MAPK12, MAPK13, MAPK14, MAPK15, MAPK3, MAPK4, MAPK6, MAPK7, MAPK8, MAPK9, MIN…	TRUE
GO:0004950	GO_MolecularFunction_20.03.2014_19h52	chemokine receptor activity	[5, 6, 7, 8]	[Group139, Group2, Group27]	4	15.3846	0.000252	0.000721	{Group139=0.003294926843576528, Group2=1.719008893960108E-4, Group27=0.003449495595296681}	{Group139=0.0035526306190517875, Group2=2.1684229838843193E-4, Group27=0.003698625832734775}	[CCR4, CXCR1, CXCR4, XCR1]	[ACKR2, ACKR3, ACKR4, CCR1, CCR10, CCR2, CCR3, CCR4, CCR5, CCR6, CCR7, CCR8, CCR9, CCRL2, CMKLR1, CNOT6, CX3CR1, CXCR1, CXCR2, CXCR3, CXCR4, CXCR5, CXCR6, GPR17, RGR, XCR1]	TRUE
GO:0005577	GO_CellularComponent_20.03.2014_19h52	fibrinogen complex	[2, 3, 4]	[Group130, Group184, Group31, Group41, Group56]	4	50	1.4e-06	1.08e-05	{Group130=6.742106728203125E-10, Group184=4.0028454758577926E-5, Group31=1.252636846199887E-10, Group41=7.902458116052812E-9, Group56=9.46785763559345E-10}	{Group130=3.827137054538833E-9, Group184=5.8086404273725864E-5, Group31=1.2724153227188325E-9, Group41=2.8243970674040604E-8, Group56=4.685375701716759E-9}	[FGA, FGB, FN1, SERPINF2]	[FGA, FGB, FGG, FGL1, FGL2, FN1, SERPINF2, THBS1]	FALSE
GO:0006801	GO_BiologicalProcess_20.03.2014_19h52	superoxide metabolic process	[4]	[Group102, Group109, Group11, Group116, Group125, Group128, Group129, Group134, Group135, Group137, Group138, Group142, Group144, Group149, Group153, Group154, Group162, Group168, Group169, Group17, Group173, Group177, Group178, Group179, Group180, Group185, Group190, Group191, Group20, Group21, Group25, Group26, Group3, Group32, Group4, Group45, Group49, Group5, Group54, Group57, Group6, Group67…	4	8.33333	0.00266678	0.00447844	{Group102=9.733226098577157E-11, Group109=3.70731357626618E-10, Group11=2.132543387188203E-7, Group116=8.241111735051451E-10, Group125=1.5683908804011555E-8, Group128=1.1911539267984603E-5, Group129=2.96088485189629E-7, Group134=2.0662399953410227E-10, Group135=1.5576823098765463E-11, Group137=1.8772175164949317E-9, Group138=3.3981331508462127E-10, Group142=8.204962038584644E-8, Group144=6.511332…	{Group102=1.1050074335443478E-9, Group109=2.751967385459126E-9, Group11=5.019278947894185E-7, Group116=4.41815156906925E-9, Group125=5.310516489779351E-8, Group128=1.8539734505814745E-5, Group129=6.568399728919356E-7, Group134=1.812655995912806E-9, Group135=5.010544763436224E-10, Group137=8.425650713570275E-9, Group138=2.6233587924532764E-9, Group142=2.1692570869134744E-7, Group144=3.808142820623…	[AGT, AGXT, APOA4, F2RL1]	[AATF, ACP5, AGT, AGXT, AIFM2, ALOX12, APOA4, ATP7A, BMP7, CBS, CCS, CD36, CYB5R4, CYBA, CYBB, DUOX1, EDN1, EGFR, F2RL1, FANCC, FBLN5, GSTP1, MPO, MT3, NANOS2, NCF1, NCF2, NFE2L2, NOS2, NOX1, NOX3, NOX4, NOX5, NOXA1, NOXO1, NQO1, PRDX1, PRDX2, PREX1, PRG3, PRKCD, SH3PXD2A, SH3PXD2B, SOD1, SOD2, SOD3, SYK, TGFB1]	FALSE
GO:0006957	GO_BiologicalProcess_20.03.2014_19h52	complement activation, alternative pathway	[4, 5, 6, 7, 8]	[Group108, Group141, Group146, Group157, Group175, Group187, Group88, Group9]	4	22.2222	5.57e-05	0.000215	{Group108=6.908873597780928E-12, Group141=1.6324639365864118E-11, Group146=1.3377980627964863E-10, Group157=1.794525678219995E-7, Group175=2.591033297376151E-7, Group187=4.442479610313181E-8, Group88=6.759412883179052E-4, Group9=7.645185911814779E-6}	{Group108=3.3335315109292977E-10, Group141=4.500936282302536E-10, Group146=1.2909751305986091E-9, Group157=4.2758451345241854E-7, Group175=5.953207457066632E-7, Group187=1.2990887345309756E-7, Group88=7.71932950564235E-4, Group9=1.2194387446117788E-5}	[C3, C5, C8G, CFB]	[AKR1C1, C3, C5, C7, C8A, C8B, C8G, C9, CFB, CFD, CFH, CFHR5, CFP, CR1, CXCL10, IGLC7, PIKFYVE, VSIG4]	TRUE
GO:0007292	GO_BiologicalProcess_20.03.2014_19h52	female gamete generation	[4, 5, 6]	[Group109, Group11, Group116, Group125, Group128, Group129, Group134, Group135, Group137, Group138, Group144, Group153, Group154, Group162, Group169, Group17, Group173, Group178, Group179, Group185, Group190, Group191, Group25, Group26, Group3, Group32, Group5, Group54, Group57, Group6, Group67, Group73, Group81, Group86, Group91, Group92, Group93, Group94, Group98]	4	4.12371	0.0301153	0.0321994	{Group109=3.70731357626618E-10, Group11=2.132543387188203E-7, Group116=8.241111735051451E-10, Group125=1.5683908804011555E-8, Group128=1.1911539267984603E-5, Group129=2.96088485189629E-7, Group134=2.0662399953410227E-10, Group135=1.5576823098765463E-11, Group137=1.8772175164949317E-9, Group138=3.3981331508462127E-10, Group144=6.511332283966891E-10, Group153=4.480044124169693E-10, Group154=5.62933…	{Group109=2.751967385459126E-9, Group11=5.019278947894185E-7, Group116=4.41815156906925E-9, Group125=5.310516489779351E-8, Group128=1.8539734505814745E-5, Group129=6.568399728919356E-7, Group134=1.812655995912806E-9, Group135=5.010544763436224E-10, Group137=8.425650713570275E-9, Group138=2.6233587924532764E-9, Group144=3.80814282062306E-9, Group153=3.088030414159824E-9, Group154=1.597738584244860…	[AGT, AGXT, BRCA2, KMT2D]	[ADAMTS1, AFP, AGT, AGXT, AMH, ANG, ASPM, ATM, BCL2, BCL2L10, BMP15, BMPR1B, BRCA2, CCNB1, CDC25B, CGB, CTNNB1, CYP17A1, DDX20, DIAPH2, DMC1, DMRT1, DYNLL1, ERCC1, EREG, EXOC4, FBXO5, FIGLA, FMN2, FOSL1, FOXO3, FSHB, FSHR, GDF9, GPR149, HEXB, HID1, HORMAD1, HPGD, IHH, IL4R, IMMP2L, INHBA, INHBB, INSL3, JUP, KIAA0430, KMT2B, KMT2D, LEP, M1AP, MCM8, MCM9, MEI4, MLH1, MMP19, MSH4, NANOS3, NOBOX, NOS…	FALSE
GO:0007422	GO_BiologicalProcess_20.03.2014_19h52	peripheral nervous system development	[4, 5, 6]	[Group109, Group11, Group110, Group116, Group125, Group128, Group129, Group134, Group135, Group137, Group138, Group144, Group152, Group153, Group154, Group162, Group163, Group169, Group17, Group173, Group178, Group179, Group185, Group190, Group191, Group20, Group25, Group26, Group3, Group32, Group5, Group54, Group57, Group59, Group6, Group67, Group68, Group73, Group81, Group86, Group91, Group92, …	4	4.65116	0.0204267	0.0227045	{Group109=3.70731357626618E-10, Group11=2.132543387188203E-7, Group110=2.3018972490782938E-9, Group116=8.241111735051451E-10, Group125=1.5683908804011555E-8, Group128=1.1911539267984603E-5, Group129=2.96088485189629E-7, Group134=2.0662399953410227E-10, Group135=1.5576823098765463E-11, Group137=1.8772175164949317E-9, Group138=3.3981331508462127E-10, Group144=6.511332283966891E-10, Group152=5.80803…	{Group109=2.751967385459126E-9, Group11=5.019278947894185E-7, Group110=9.066656511675728E-9, Group116=4.41815156906925E-9, Group125=5.310516489779351E-8, Group128=1.8539734505814745E-5, Group129=6.568399728919356E-7, Group134=1.812655995912806E-9, Group135=5.010544763436224E-10, Group137=8.425650713570275E-9, Group138=2.6233587924532764E-9, Group144=3.80814282062306E-9, Group152=6.752716830399075…	[AGT, AGXT, ERBB3, GPC1]	[ADAM22, AGT, AGXT, AKT1, AKT2, ALDH3A2, ARHGEF10, ARTN, ASIC2, BAI1, BAI2, CCM2, CDK1, CDK5, CITED2, CYP11A1, DAG1, DICER1, DMD, EDNRB, EGR2, EGR3, ERBB2, ERBB3, ETV1, FA2H, FOXD2, FOXD3, FOXD4, FOXD4L1, FOXD4L2, FOXD4L3, FOXD4L5, FOXD4L6, GDNF, GFRA3, GPC1, GSTM3, HAND2, HOXD10, HOXD9, ILK, ISL1, ISL2, LAMA2, LAMB2, LAMC1, LGI4, LMNB2, MED12, MPP5, MYOC, NAB1, NAB2, NCMAP, NDRG1, NEFH, NEUROG3,…	FALSE
GO:0009791	GO_BiologicalProcess_20.03.2014_19h52	post-embryonic development	[3, 4]	[None]	4	4.0404	0.0321229	0.0338771	{None=NaN}	{None=NaN}	[BAX, HEG1, KCNJ1, MYO7A]	[ACADM, ACO1, ACVR2B, AGO2, ALDH5A1, ALX4, APOB, ARID5B, ATF5, ATG7, BAK1, BAX, BCL11B, BCL2, BCL2L11, BHLHE23, BMP4, CCDC47, CCDC66, CELA1, CHST11, CSRNP1, CYP1A2, DDX17, DHCR7, DICER1, DLK1, DSCAM, EMX1, ERCC1, ERCC2, ETNK2, FGFR2, FOXP2, FZD5, GABRG2, GATA3, GIGYF2, GNAQ, GNAS, GRK1, GRXCR1, HEG1, HELT, HMGN1, IGF2R, IMPAD1, INPPL1, INVS, IREB2, ITPR1, KCNJ1, KLF4, LHX1, MAPK8IP3, MECOM, MECP2…	TRUE
GO:0010821	GO_BiologicalProcess_20.03.2014_19h52	regulation of mitochondrion organization	[4, 5]	[Group118, Group13, Group135, Group136, Group140, Group151, Group155, Group156, Group161, Group172, Group18, Group189, Group23, Group29, Group35, Group40, Group43, Group50, Group65, Group7, Group85, Group99]	4	4.08163	0.0311095	0.0330338	{Group118=3.176530271530492E-9, Group13=5.092177781547054E-10, Group135=1.5576823098765463E-11, Group136=9.343381445329545E-6, Group140=9.372937328234629E-7, Group151=2.9848190165558145E-7, Group155=5.721543983334372E-6, Group156=5.113181024116085E-4, Group161=3.2860299911490213E-7, Group172=9.816439569222053E-7, Group18=6.161694814331923E-6, Group189=4.040129750658103E-4, Group23=1.3899806059609…	{Group118=1.1567364951045E-8, Group13=3.170291328511553E-9, Group135=5.010544763436224E-10, Group136=1.4780923106136083E-5, Group140=1.864924643659055E-6, Group151=6.546250797673548E-7, Group155=9.519465420547705E-6, Group156=6.017341083258562E-4, Group161=7.125885261705182E-7, Group172=1.933237588632506E-6, Group18=1.0164163240735566E-5, Group189=4.783711913355913E-4, Group23=1.7765977281487756E…	[BAX, GSK3B, HGF, IL6]	[ACAA2, AKT1, APOPT1, ARRB2, ATPIF1, AVP, BAD, BAK1, BAX, BBC3, BCL2, BCL2L1, BCL2L11, BID, BIK, BMF, BNIP3, C1QBP, CASP8, COA3, DHODH, DNM1L, DYNLL1, DYNLL2, E2F1, FAM162A, FIS1, FLCN, FXN, GOLPH3, GPER1, GPX1, GSK3A, GSK3B, GZMB, HGF, HRK, IER3, IFNAR1, IGF1, IL6, INF2, LMNA, LONP1, LRPPRC, MALSU1, MAPK8, MARCH5, MED12, MFF, MGARP, MIEF1, MIEF2, MLLT11, MOAP1, MPV17L, MTG1, MTG2, MUL1, NLRP3, N…	FALSE
GO:0010872	GO_BiologicalProcess_20.03.2014_19h52	regulation of cholesterol esterification	[4, 5, 6, 7, 8, 9]	[Group109, Group11, Group116, Group125, Group128, Group129, Group134, Group135, Group137, Group138, Group144, Group149, Group153, Group154, Group162, Group169, Group17, Group173, Group178, Group179, Group185, Group190, Group191, Group21, Group25, Group26, Group3, Group32, Group5, Group54, Group55, Group57, Group6, Group67, Group73, Group8, Group81, Group82, Group86, Group87, Group91, Group92, Gro…	4	36.3636	6.42e-06	3.67e-05	{Group109=3.70731357626618E-10, Group11=2.132543387188203E-7, Group116=8.241111735051451E-10, Group125=1.5683908804011555E-8, Group128=1.1911539267984603E-5, Group129=2.96088485189629E-7, Group134=2.0662399953410227E-10, Group135=1.5576823098765463E-11, Group137=1.8772175164949317E-9, Group138=3.3981331508462127E-10, Group144=6.511332283966891E-10, Group149=3.2806829382704195E-5, Group153=4.48004…	{Group109=2.751967385459126E-9, Group11=5.019278947894185E-7, Group116=4.41815156906925E-9, Group125=5.310516489779351E-8, Group128=1.8539734505814745E-5, Group129=6.568399728919356E-7, Group134=1.812655995912806E-9, Group135=5.010544763436224E-10, Group137=8.425650713570275E-9, Group138=2.6233587924532764E-9, Group144=3.80814282062306E-9, Group149=4.796756114289325E-5, Group153=3.088030414159824…	[AGT, AGXT, APOA4, APOC1]	[ABCG1, AGT, AGTR1, AGXT, APOA1, APOA2, APOA4, APOC1, APOE, LAMTOR1, LPAL2]	TRUE
GO:0010873	GO_BiologicalProcess_20.03.2014_19h52	positive regulation of cholesterol esterification	[4, 5, 6, 7, 8, 9, 10]	[Group109, Group11, Group116, Group125, Group128, Group129, Group134, Group135, Group137, Group138, Group144, Group149, Group153, Group154, Group162, Group169, Group17, Group173, Group178, Group179, Group185, Group190, Group191, Group21, Group25, Group26, Group3, Group32, Group5, Group54, Group55, Group57, Group6, Group67, Group73, Group8, Group81, Group82, Group86, Group87, Group91, Group92, Gro…	4	44.4444	2.5e-06	1.54e-05	{Group109=3.70731357626618E-10, Group11=2.132543387188203E-7, Group116=8.241111735051451E-10, Group125=1.5683908804011555E-8, Group128=1.1911539267984603E-5, Group129=2.96088485189629E-7, Group134=2.0662399953410227E-10, Group135=1.5576823098765463E-11, Group137=1.8772175164949317E-9, Group138=3.3981331508462127E-10, Group144=6.511332283966891E-10, Group149=3.2806829382704195E-5, Group153=4.48004…	{Group109=2.751967385459126E-9, Group11=5.019278947894185E-7, Group116=4.41815156906925E-9, Group125=5.310516489779351E-8, Group128=1.8539734505814745E-5, Group129=6.568399728919356E-7, Group134=1.812655995912806E-9, Group135=5.010544763436224E-10, Group137=8.425650713570275E-9, Group138=2.6233587924532764E-9, Group144=3.80814282062306E-9, Group149=4.796756114289325E-5, Group153=3.088030414159824…	[AGT, AGXT, APOA4, APOC1]	[AGT, AGTR1, AGXT, APOA1, APOA2, APOA4, APOC1, APOE, LPAL2]	TRUE
GO:0014013	GO_BiologicalProcess_20.03.2014_19h52	regulation of gliogenesis	[6, 7, 8, 9]	[Group12, Group59, Group77]	4	5.88235	0.0092573	0.0116755	{Group12=1.205421448914471E-5, Group59=6.789923832861038E-5, Group77=5.478724883311782E-6}	{Group12=1.8611707171239432E-5, Group59=9.565367151402776E-5, Group77=9.194729586775425E-6}	[CXCR4, DLX1, DRD3, F2]	[ADCYAP1, ASCL2, ASPA, ATF5, BMP2, C21orf33, CDK1, CLCF1, CNTN2, CTNNB1, CXCR4, DAB1, DICER1, DLX1, DLX2, DNAAF3, DRD3, EPHA4, ETV5, EZH2, F2, FGFR3, GFAP, GSX2, HDAC2, HES1, HES5, HMGA2, ID2, ID4, IL6ST, LIF, LIN28A, LINGO1, LYN, MYCN, NF1, NKX2-2, NKX6-1, NKX6-2, NOG, NOTCH1, NR2E1, NTF3, NTRK3, OLIG2, OMA1, PLAG1, PPARG, PRKCH, PRKCI, PRPF19, PTPRZ1, RELA, RNF10, SERPINE2, SHH, SKI, SOX10, SOX…	FALSE
GO:0014896	GO_BiologicalProcess_20.03.2014_19h52	muscle hypertrophy	[5]	[Group109, Group11, Group116, Group125, Group127, Group128, Group129, Group134, Group135, Group137, Group138, Group144, Group153, Group154, Group162, Group169, Group17, Group173, Group178, Group179, Group185, Group188, Group190, Group191, Group25, Group26, Group3, Group32, Group49, Group5, Group54, Group57, Group6, Group67, Group73, Group81, Group86, Group91, Group92, Group93, Group94, Group98]	4	9.52381	0.00162306	0.00309584	{Group109=3.70731357626618E-10, Group11=2.132543387188203E-7, Group116=8.241111735051451E-10, Group125=1.5683908804011555E-8, Group127=3.614051716160852E-7, Group128=1.1911539267984603E-5, Group129=2.96088485189629E-7, Group134=2.0662399953410227E-10, Group135=1.5576823098765463E-11, Group137=1.8772175164949317E-9, Group138=3.3981331508462127E-10, Group144=6.511332283966891E-10, Group153=4.480044…	{Group109=2.751967385459126E-9, Group11=5.019278947894185E-7, Group116=4.41815156906925E-9, Group125=5.310516489779351E-8, Group127=7.750133124656049E-7, Group128=1.8539734505814745E-5, Group129=6.568399728919356E-7, Group134=1.812655995912806E-9, Group135=5.010544763436224E-10, Group137=8.425650713570275E-9, Group138=2.6233587924532764E-9, Group144=3.80814282062306E-9, Group153=3.088030414159824…	[AGT, AGXT, GSK3B, TTN]	[ADK, ADRB1, AGT, AGTR2, AGXT, AKAP13, AKAP6, BMP10, CAMK2D, CAMTA2, CAV3, COL14A1, CSRP3, CYBA, EDN1, GATA4, GATA6, GLRX3, GSK3A, GSK3B, HDAC4, HEY2, HTR2B, IGF1, IL6ST, INPP5F, KDM4A, LMCD1, MEF2A, MEF2C, MSTN, MTPN, MYOC, NPPA, OCRL, P2RX4, PDE5A, PRKCA, RGS2, RYR2, TCAP, TTN]	FALSE
GO:0014897	GO_BiologicalProcess_20.03.2014_19h52	striated muscle hypertrophy	[6]	[Group109, Group11, Group116, Group125, Group127, Group128, Group129, Group134, Group135, Group137, Group138, Group144, Group153, Group154, Group162, Group169, Group17, Group173, Group178, Group179, Group185, Group188, Group190, Group191, Group25, Group26, Group3, Group32, Group49, Group5, Group54, Group57, Group6, Group67, Group73, Group81, Group86, Group91, Group92, Group93, Group94, Group98]	4	10	0.00135041	0.00269212	{Group109=3.70731357626618E-10, Group11=2.132543387188203E-7, Group116=8.241111735051451E-10, Group125=1.5683908804011555E-8, Group127=3.614051716160852E-7, Group128=1.1911539267984603E-5, Group129=2.96088485189629E-7, Group134=2.0662399953410227E-10, Group135=1.5576823098765463E-11, Group137=1.8772175164949317E-9, Group138=3.3981331508462127E-10, Group144=6.511332283966891E-10, Group153=4.480044…	{Group109=2.751967385459126E-9, Group11=5.019278947894185E-7, Group116=4.41815156906925E-9, Group125=5.310516489779351E-8, Group127=7.750133124656049E-7, Group128=1.8539734505814745E-5, Group129=6.568399728919356E-7, Group134=1.812655995912806E-9, Group135=5.010544763436224E-10, Group137=8.425650713570275E-9, Group138=2.6233587924532764E-9, Group144=3.80814282062306E-9, Group153=3.088030414159824…	[AGT, AGXT, GSK3B, TTN]	[ADK, ADRB1, AGT, AGTR2, AGXT, AKAP13, AKAP6, BMP10, CAMK2D, CAMTA2, CAV3, COL14A1, CSRP3, EDN1, GATA4, GATA6, GLRX3, GSK3A, GSK3B, HDAC4, HEY2, HTR2B, IGF1, IL6ST, INPP5F, KDM4A, LMCD1, MEF2A, MEF2C, MTPN, MYOC, NPPA, OCRL, P2RX4, PDE5A, PRKCA, RGS2, RYR2, TCAP, TTN]	FALSE
GO:0015837	GO_BiologicalProcess_20.03.2014_19h52	amine transport	[3, 4, 5]	[Group102, Group109, Group11, Group116, Group125, Group128, Group129, Group134, Group135, Group137, Group138, Group144, Group153, Group154, Group16, Group162, Group165, Group169, Group17, Group173, Group177, Group178, Group179, Group185, Group190, Group191, Group21, Group25, Group26, Group3, Group32, Group4, Group45, Group5, Group54, Group57, Group59, Group6, Group67, Group73, Group78, Group81, G…	4	5.71429	0.0102303	0.0125443	{Group102=9.733226098577157E-11, Group109=3.70731357626618E-10, Group11=2.132543387188203E-7, Group116=8.241111735051451E-10, Group125=1.5683908804011555E-8, Group128=1.1911539267984603E-5, Group129=2.96088485189629E-7, Group134=2.0662399953410227E-10, Group135=1.5576823098765463E-11, Group137=1.8772175164949317E-9, Group138=3.3981331508462127E-10, Group144=6.511332283966891E-10, Group153=4.48004…	{Group102=1.1050074335443478E-9, Group109=2.751967385459126E-9, Group11=5.019278947894185E-7, Group116=4.41815156906925E-9, Group125=5.310516489779351E-8, Group128=1.8539734505814745E-5, Group129=6.568399728919356E-7, Group134=1.812655995912806E-9, Group135=5.010544763436224E-10, Group137=8.425650713570275E-9, Group138=2.6233587924532764E-9, Group144=3.80814282062306E-9, Group153=3.08803041415982…	[AGT, AGXT, C5, DRD3]	[ADORA1, ADORA2A, ADRA2A, ADRA2B, ADRA2C, ADRBK1, AGT, AGTR2, AGXT, AQP7, AQP9, ARG1, AVP, AVPR1A, C5, CACNA1A, CARTPT, CHRFAM7A, CHRNA3, CHRNA4, CHRNA6, CHRNA7, CHRNB2, CNR1, CRH, CRHR1, CXCL12, DDC, DPYSL2, DRD1, DRD2, DRD3, DRD4, DTNBP1, GCK, GDNF, GRIK1, GRM7, HRH3, HTR1B, HTR2A, HTR6, IFNAR1, IL1RN, LEP, MAP4K2, NAT8L, NLRP3, NPY2R, NPY5R, OXT, OXTR, P2RY1, P2RY12, PCDHA4, PCDHA@, PINK1, RAB…	FALSE
GO:0015844	GO_BiologicalProcess_20.03.2014_19h52	monoamine transport	[3, 4, 5]	[Group102, Group109, Group11, Group116, Group125, Group128, Group129, Group134, Group135, Group137, Group138, Group144, Group153, Group154, Group16, Group162, Group165, Group169, Group17, Group173, Group177, Group178, Group179, Group185, Group190, Group191, Group21, Group25, Group26, Group3, Group32, Group4, Group45, Group5, Group54, Group57, Group59, Group6, Group67, Group73, Group78, Group81, G…	4	5.7971	0.00973591	0.0120819	{Group102=9.733226098577157E-11, Group109=3.70731357626618E-10, Group11=2.132543387188203E-7, Group116=8.241111735051451E-10, Group125=1.5683908804011555E-8, Group128=1.1911539267984603E-5, Group129=2.96088485189629E-7, Group134=2.0662399953410227E-10, Group135=1.5576823098765463E-11, Group137=1.8772175164949317E-9, Group138=3.3981331508462127E-10, Group144=6.511332283966891E-10, Group153=4.48004…	{Group102=1.1050074335443478E-9, Group109=2.751967385459126E-9, Group11=5.019278947894185E-7, Group116=4.41815156906925E-9, Group125=5.310516489779351E-8, Group128=1.8539734505814745E-5, Group129=6.568399728919356E-7, Group134=1.812655995912806E-9, Group135=5.010544763436224E-10, Group137=8.425650713570275E-9, Group138=2.6233587924532764E-9, Group144=3.80814282062306E-9, Group153=3.08803041415982…	[AGT, AGXT, C5, DRD3]	[ADORA2A, ADRA2A, ADRA2B, ADRA2C, ADRBK1, AGT, AGTR2, AGXT, C5, CADPS, CARTPT, CHRFAM7A, CHRM5, CHRNA4, CHRNA6, CHRNA7, CHRNB2, CNR1, CRH, CRHR1, CXCL12, DRD1, DRD2, DRD3, DRD4, DTNBP1, FCER1A, FCER1G, GCK, GDNF, GPM6B, HRH3, HTR1A, HTR1B, HTR2A, HTR6, LILRB1, LY6E, MAOB, MAP4K2, MECP2, NANOS1, NAT8L, NISCH, NOS1, NPY2R, OXT, OXTR, P2RX1, P2RY1, P2RY12, PARK7, PCDHA4, PCDHA@, PICK1, PINK1, RAB3B,…	FALSE
GO:0016234	GO_CellularComponent_20.03.2014_19h52	inclusion body	[3, 4, 5]	[None]	4	8.51064	0.00246761	0.00425974	{None=NaN}	{None=NaN}	[AGL, MIOX, NBN, SKP2]	[AGL, ARTN, ATXN1, BAG5, CABIN1, CCT8, CDH1, DBF4B, DNAJB2, EID1, FZR1, GIT1, GYS1, HDAC6, HSP90AB1, HSPA1A, HSPA1B, HTT, LRRK2, MIOX, MT3, MVB12A, NBN, NEFH, NEFM, NUP153, NUP98, NXF1, PARK2, POLD1, PSMC4, PSMC5, RANBP2, RNF32, SKP2, SLC6A4, SNCA, SQSTM1, STUB1, SYNE2, TPR, TRIM37, TRIM66, UBD, UCMA, URB2, XRN2]	TRUE
GO:0016444	GO_BiologicalProcess_20.03.2014_19h52	somatic cell DNA recombination	[6, 7, 8]	[Group121, Group124, Group38, Group70, Group72, Group84]	4	6.89655	0.00529455	0.00736945	{Group121=3.3473820150019425E-4, Group124=0.008907051294575875, Group38=0.0024363088278621338, Group70=1.062728642170592E-4, Group72=0.008305649379482959, Group84=3.965770772425531E-6}	{Group121=4.012700179474379E-4, Group124=0.009192839036647828, Group38=0.002656540134335547, Group70=1.3858555941819207E-4, Group72=0.00861822758193662, Group84=6.895439270974122E-6}	[AICDA, BATF, FOXP3, NBN]	[AICDA, ARTN, BATF, BCL11B, BCL6, CD28, CD40, CD40LG, CLCF1, ERCC1, EXO1, EXOSC3, EXOSC6, FOXP1, FOXP3, HMGB1, HMGB2, HSPD1, IFNG, IL10, IL2, IL27RA, IL4, LEF1, LIG1, LIG3, LIG4, LRIG1, LRIG3, MLH1, MSH2, MSH3, MSH6, NBN, NDFIP1, PAXIP1, PMS2, PRKDC, PTPRC, RAG1, RAG2, RNF168, RNF8, STAT6, SUPT6H, SWAP70, TBX21, TCF3, TCF7, TCF7L1, TGFB1, THOC1, TNFSF13, TNFSF4, UNG, VPRBP, XRCC4, XRCC6]	FALSE
GO:0016445	GO_BiologicalProcess_20.03.2014_19h52	somatic diversification of immunoglobulins	[3, 4, 6, 7]	[Group121, Group124, Group38, Group70, Group72, Group84]	4	7.54717	0.00382935	0.00585777	{Group121=3.3473820150019425E-4, Group124=0.008907051294575875, Group38=0.0024363088278621338, Group70=1.062728642170592E-4, Group72=0.008305649379482959, Group84=3.965770772425531E-6}	{Group121=4.012700179474379E-4, Group124=0.009192839036647828, Group38=0.002656540134335547, Group70=1.3858555941819207E-4, Group72=0.00861822758193662, Group84=6.895439270974122E-6}	[AICDA, BATF, FOXP3, NBN]	[AICDA, ARTN, BATF, BCL6, CD28, CD40, CD40LG, CLCF1, CTNNBL1, DTX2P1-UPK3BP1-PMS2P11, ERCC1, EXO1, EXOSC3, EXOSC6, FOXP1, FOXP3, HSPD1, IFNG, IL10, IL2, IL27RA, IL4, LIG4, MLH1, MSH2, MSH3, MSH6, NBN, NDFIP1, NUGGC, PAXIP1, PMS2, PMS2P1, PMS2P5, PMS2P6, POLL, POLM, PRKDC, PTPRC, RNF168, RNF8, STAT6, SUPT6H, SWAP70, TBX21, TCF3, TCF7L1, TGFB1, THOC1, TNFSF13, TNFSF4, UNG, XRCC4]	FALSE
GO:0016447	GO_BiologicalProcess_20.03.2014_19h52	somatic recombination of immunoglobulin gene segments	[4, 5, 7, 8, 9, 10]	[Group121, Group124, Group38, Group70, Group72, Group84]	4	8.88889	0.0021004	0.0037734	{Group121=3.3473820150019425E-4, Group124=0.008907051294575875, Group38=0.0024363088278621338, Group70=1.062728642170592E-4, Group72=0.008305649379482959, Group84=3.965770772425531E-6}	{Group121=4.012700179474379E-4, Group124=0.009192839036647828, Group38=0.002656540134335547, Group70=1.3858555941819207E-4, Group72=0.00861822758193662, Group84=6.895439270974122E-6}	[AICDA, BATF, FOXP3, NBN]	[AICDA, ARTN, BATF, BCL6, CD28, CD40, CD40LG, CLCF1, ERCC1, EXO1, EXOSC3, EXOSC6, FOXP1, FOXP3, HSPD1, IFNG, IL10, IL2, IL27RA, IL4, LIG4, MLH1, MSH2, MSH3, MSH6, NBN, NDFIP1, PAXIP1, PMS2, PRKDC, PTPRC, RNF168, RNF8, STAT6, SUPT6H, SWAP70, TBX21, TCF3, TCF7L1, TGFB1, THOC1, TNFSF13, TNFSF4, UNG, XRCC4]	FALSE
GO:0021675	GO_BiologicalProcess_20.03.2014_19h52	nerve development	[3, 5, 6]	[Group156, Group182, Group19]	4	5.12821	0.0147756	0.0173599	{Group156=5.113181024116085E-4, Group182=1.8336836183976442E-4, Group19=2.4623799054312605E-4}	{Group156=6.017341083258562E-4, Group182=2.2980580412386062E-4, Group19=3.027002049351804E-4}	[CHD7, ERBB3, NELL2, RET]	[AFG3L2, ATOH7, BDNF, BDNF-AS, C21orf33, CHD7, CHRNB2, CITED2, CTSV, DAG1, DICER1, DMD, DRGX, EGR2, EPHB1, EPHB2, ERBB3, FGFR3, FOXD2, FOXD3, FOXD4, FOXD4L1, FOXD4L2, FOXD4L3, FOXD4L5, FOXD4L6, GABRA5, GABRB2, GABRB3, GLI3, HES1, HES3, HOXA1, HOXA3, HOXB1, HOXB2, HOXB3, HOXD3, ILK, ISL1, KCNA2, KCNJ10, MNX1, NAV2, NELL1, NELL2, NGFR, NKX2-2, NPTX1, NRP1, NRP2, NRTN, NTF3, NTRK1, PAX2, PHOX2A, PHO…	FALSE
GO:0022602	GO_BiologicalProcess_20.03.2014_19h52	ovulation cycle process	[2, 3, 4, 5]	[Group100, Group109, Group11, Group116, Group125, Group128, Group129, Group134, Group135, Group137, Group138, Group144, Group153, Group154, Group16, Group162, Group163, Group165, Group169, Group17, Group172, Group173, Group178, Group179, Group185, Group190, Group191, Group25, Group26, Group3, Group32, Group5, Group54, Group57, Group6, Group67, Group68, Group73, Group81, Group86, Group91, Group92,…	4	4	0.0331555	0.0348471	{Group100=2.5429794844314664E-7, Group109=3.70731357626618E-10, Group11=2.132543387188203E-7, Group116=8.241111735051451E-10, Group125=1.5683908804011555E-8, Group128=1.1911539267984603E-5, Group129=2.96088485189629E-7, Group134=2.0662399953410227E-10, Group135=1.5576823098765463E-11, Group137=1.8772175164949317E-9, Group138=3.3981331508462127E-10, Group144=6.511332283966891E-10, Group153=4.48004…	{Group100=5.913193258979193E-7, Group109=2.751967385459126E-9, Group11=5.019278947894185E-7, Group116=4.41815156906925E-9, Group125=5.310516489779351E-8, Group128=1.8539734505814745E-5, Group129=6.568399728919356E-7, Group134=1.812655995912806E-9, Group135=5.010544763436224E-10, Group137=8.425650713570275E-9, Group138=2.6233587924532764E-9, Group144=3.80814282062306E-9, Group153=3.088030414159824…	[AGT, AGXT, BAX, KMT2D]	[ADAMTS1, ADCYAP1, AFP, AGT, AGXT, AMH, ANG, ANXA1, ARRB1, ARRB2, BAX, BCL2, BCL2L1, BMP15, BMPR1B, CASP2, CAT, CHRFAM7A, CHRNA7, CMPK1, CTNNA1, DMC1, DMRTA1, EIF2B2, EIF2B4, EIF2B5, EREG, ESR1, ESR2, ETS1, FANCG, FOXC1, FOXL2, FOXO3, FSHB, FSHR, FZD4, GDF9, GLYAT, GNRH1, GPR149, HID1, ICAM1, IMMP2L, INHA, INHBA, INHBB, KDR, KISS1, KIT, KMT2B, KMT2D, LEP, LFNG, LHCGR, MMP14, MMP19, MSH4, MSTN, MY…	FALSE
GO:0022839	GO_MolecularFunction_20.03.2014_19h52	ion gated channel activity	[6]	[None]	4	11.1111	0.000904	0.00195309	{None=NaN}	{None=NaN}	[ANO9, KCNN2, KCNN3, TTYH3]	[ANO1, ANO10, ANO2, ANO3, ANO5, ANO6, ANO7, ANO8, ANO9, ASIC1, ASIC2, CALHM1, CATSPER1, CATSPER3, CATSPER4, CCT8L2, HPN, KCNK18, KCNMA1, KCNMB1, KCNMB2, KCNMB3, KCNMB4, KCNN1, KCNN2, KCNN3, KCNN4, KCNT1, KCNT2, KCNU1, MTMR6, NMUR2, PKD2L1, TRPM4, TRPM5, TTYH3]	TRUE
GO:0030194	GO_BiologicalProcess_20.03.2014_19h52	positive regulation of blood coagulation	[4, 5, 6, 7]	[Group15, Group158, Group159, Group160, Group181, Group24, Group30, Group63, Group71]	4	17.3913	0.000154	0.000484	{Group15=2.692637645837873E-7, Group158=4.432697314755446E-10, Group159=5.197260620757299E-11, Group160=1.3115796384487E-7, Group181=1.2033573165187181E-4, Group24=8.641684258164836E-10, Group30=1.7617397977058767E-7, Group63=8.546468261268179E-8, Group71=7.751491208088988E-7}	{Group15=6.113871360549523E-7, Group158=3.168557710177041E-9, Group159=7.71593307543199E-10, Group160=3.3307219765868303E-7, Group181=1.548319747254084E-4, Group24=4.389065952173193E-9, Group30=4.2501972619654276E-7, Group63=2.2290113167902144E-7, Group71=1.5747766349064996E-6}	[F2, F7, PLG, SERPINF2]	[ANO6, APOH, CD36, CNTN1, CPB2, DMTN, ENPP4, F12, F2, F2R, F3, F7, HPSE, HRG, NFE2L2, NRG1, PLG, SERPINE1, SERPINF2, THBD, THBS1, TNDM, USF1]	FALSE
GO:0030212	GO_BiologicalProcess_20.03.2014_19h52	hyaluronan metabolic process	[6]	[Group118, Group13, Group135, Group136, Group140, Group151, Group161, Group35, Group43, Group65]	4	10	0.00135041	0.00269212	{Group118=3.176530271530492E-9, Group13=5.092177781547054E-10, Group135=1.5576823098765463E-11, Group136=9.343381445329545E-6, Group140=9.372937328234629E-7, Group151=2.9848190165558145E-7, Group161=3.2860299911490213E-7, Group35=1.8480177085817665E-5, Group43=6.285080746570204E-6, Group65=2.8550390328065556E-7}	{Group118=1.1567364951045E-8, Group13=3.170291328511553E-9, Group135=5.010544763436224E-10, Group136=1.4780923106136083E-5, Group140=1.864924643659055E-6, Group151=6.546250797673548E-7, Group161=7.125885261705182E-7, Group35=2.7864642012209447E-5, Group43=1.02798354583733E-5, Group65=6.407238759670526E-7}	[HGF, IL6, ITIH6, PIM1]	[ABCC5, AKT1, AP2A1, CD44, CLTC, EGF, FGF13, FGF2, GUSB, HAS1, HAS2, HAS3, HEXA, HEXB, HGF, HMMR, HYAL1, HYAL2, HYAL3, IL15, IL1B, IL6, ITIH1, ITIH2, ITIH3, ITIH4, ITIH5, ITIH6, LONP1, LYVE1, MKI67, NFKB1, PDGFB, PIM1, SLC9A1, SOS1, SPAM1, STAB2, TGFB1, VEGFA]	FALSE
GO:0031100	GO_BiologicalProcess_20.03.2014_19h52	organ regeneration	[4, 5, 6]	[Group118, Group120, Group13, Group135, Group136, Group140, Group151, Group161, Group164, Group170, Group181, Group35, Group42, Group43, Group65, Group76]	4	6.25	0.00749684	0.00965218	{Group118=3.176530271530492E-9, Group120=1.4194293858411877E-6, Group13=5.092177781547054E-10, Group135=1.5576823098765463E-11, Group136=9.343381445329545E-6, Group140=9.372937328234629E-7, Group151=2.9848190165558145E-7, Group161=3.2860299911490213E-7, Group164=1.0348076267548747E-4, Group170=6.201193205258821E-5, Group181=1.2033573165187181E-4, Group35=1.8480177085817665E-5, Group42=2.520075434…	{Group118=1.1567364951045E-8, Group120=2.6857830536014633E-6, Group13=3.170291328511553E-9, Group135=5.010544763436224E-10, Group136=1.4780923106136083E-5, Group140=1.864924643659055E-6, Group151=6.546250797673548E-7, Group161=7.125885261705182E-7, Group164=1.3679306298882934E-4, Group170=8.800222710404063E-5, Group181=1.548319747254084E-4, Group35=2.7864642012209447E-5, Group42=3.058959489583896…	[F7, HGF, IL6, WNT1]	[ADM, ALDOC, ANGPT2, APOA1, APOA2, APOA5, ATIC, AXL, BAAT, BAK1, C5AR1, CAD, CCL2, CCNA2, CCND1, CDK1, CDK4, CDKN1A, CEBPA, COASY, CPB2, CXCL12, DFFB, EIF4A1, F7, FPGS, GAS6, HGF, IGF2R, IL6, IRG1, LCP1, LPAL2, LPIN1, MBD4, MED1, MKI67, NFE2L1, NNMT, NR0B2, NR4A3, NRF1, PAK3, PDHX, PDX1, PFKFB1, PGF, PPARG, PPAT, PRPS1, PRPS1L1, PRPS2, PTPRU, SOS1, TEK, TGFB1, TGFBR2, TGFBR3, TOX4, TYMS, UCP2, UG…	TRUE
GO:0031210	GO_MolecularFunction_20.03.2014_19h52	phosphatidylcholine binding	[3, 4, 5]	[Group154, Group25, Group26, Group55, Group82]	4	26.6667	2.56e-05	0.000111	{Group154=5.629338017028524E-8, Group25=4.205673006545161E-7, Group26=4.721196969799608E-7, Group55=4.39046646743178E-5, Group82=7.774551855408615E-5}	{Group154=1.5977385842448606E-7, Group25=8.91972406882655E-7, Group26=9.797752851304564E-7, Group55=6.323582300106967E-5, Group82=1.0717775057813306E-4}	[APOA4, APOC1, GPR12, IGHM]	[ANXA13, APOA2, APOA4, APOA5, APOC1, CETP, GPR119, GPR12, IGHM, IGJ, LPAL2, NF1, PCTP, SERPINA5, SESTD1]	TRUE
GO:0032609	GO_BiologicalProcess_20.03.2014_19h52	interferon-gamma production	[4]	[Group0, Group102, Group103, Group104, Group105, Group112, Group114, Group121, Group171, Group176, Group4, Group46, Group47, Group48, Group70, Group75, Group84]	4	4.5977	0.0212143	0.0234954	{Group0=1.5217401244594015E-9, Group102=9.733226098577157E-11, Group103=3.119427180587338E-8, Group104=2.3010707743750932E-6, Group105=3.2131809026089646E-5, Group112=1.1564801354958646E-4, Group114=1.3048137318309992E-6, Group121=3.3473820150019425E-4, Group171=1.693521488490144E-6, Group176=1.5105574990945257E-7, Group4=5.320287627364971E-6, Group46=7.796593929576171E-5, Group47=1.0827399012337…	{Group0=7.163313268796695E-9, Group102=1.1050074335443478E-9, Group103=9.556340410370734E-8, Group104=4.15052952761115E-6, Group105=4.733923009187253E-5, Group112=1.497991047991288E-4, Group114=2.4933569331028002E-6, Group121=4.012700179474379E-4, Group171=3.142785069986517E-6, Group176=3.7862025626654995E-7, Group4=9.0868629387738E-6, Group46=1.0671933534809937E-4, Group47=1.698933340960266E-5, …	[F2RL1, FOXP3, IL12B, VTCN1]	[AVPR2, AXL, BCL3, BTN3A1, BTN3A2, C19orf10, C1QBP, CCR2, CCR7, CD2, CD276, CD3E, CEBPG, EBI3, EOMES, F2RL1, FADD, FOXP3, FZD5, GAS6, GATA3, GIMAP5, HLA-A, HLA-DRB1, HSPD1, IFNAR1, IFNL1, IL10, IL12A, IL12B, IL12RB1, IL12RB2, IL17D, IL18, IL18R1, IL1B, IL1RL1, IL2, IL20RB, IL21, IL23A, IL23R, IL27, IL27RA, IL33, INHA, INHBA, IRF8, ISG15, ISL1, ITK, KLRK1, LILRB1, LTA, NOD2, PDE4B, PDE4D, PGLYRP1,…	FALSE
GO:0032653	GO_BiologicalProcess_20.03.2014_19h52	regulation of interleukin-10 production	[4, 5]	[Group0, Group103, Group104, Group105, Group112, Group171, Group176, Group46, Group47, Group48, Group84]	4	11.7647	0.000725	0.00162375	{Group0=1.5217401244594015E-9, Group103=3.119427180587338E-8, Group104=2.3010707743750932E-6, Group105=3.2131809026089646E-5, Group112=1.1564801354958646E-4, Group171=1.693521488490144E-6, Group176=1.5105574990945257E-7, Group46=7.796593929576171E-5, Group47=1.0827399012337446E-5, Group48=2.4660506952935764E-4, Group84=3.965770772425531E-6}	{Group0=7.163313268796695E-9, Group103=9.556340410370734E-8, Group104=4.15052952761115E-6, Group105=4.733923009187253E-5, Group112=1.497991047991288E-4, Group171=3.142785069986517E-6, Group176=3.7862025626654995E-7, Group46=1.0671933534809937E-4, Group47=1.698933340960266E-5, Group48=3.012327748048483E-4, Group84=6.895439270974122E-6}	[CD34, DLL1, FOXP3, IL12B]	[BCL3, CD274, CD34, CD46, CD83, DLL1, EPX, FCER1G, FOXP3, HLA-DRB1, HSPD1, IDO1, IL12B, IL20RB, IL21, IL23A, IL23R, IL4, IRF4, JAK3, LILRB1, NOD2, PRKCZ, PYCARD, SASH3, TIGIT, TLR2, TLR4, TLR9, TNFRSF21, TNFRSF9, TNFSF4, TRIB2, XCL1]	TRUE
GO:0033135	GO_BiologicalProcess_20.03.2014_19h52	regulation of peptidyl-serine phosphorylation	[7, 8, 9, 10]	[Group13, Group151, Group156, Group189, Group23, Group29, Group40, Group50, Group62, Group85]	4	4.25532	0.027247	0.0293357	{Group13=5.092177781547054E-10, Group151=2.9848190165558145E-7, Group156=5.113181024116085E-4, Group189=4.040129750658103E-4, Group23=1.3899806059609592E-4, Group29=0.008272440950466965, Group40=5.583509245908158E-4, Group50=2.1282345646110646E-6, Group62=7.949811256819973E-5, Group85=0.001980248605996115}	{Group13=3.170291328511553E-9, Group151=6.546250797673548E-7, Group156=6.017341083258562E-4, Group189=4.783711913355913E-4, Group23=1.7765977281487756E-4, Group29=0.008630168126703374, Group40=6.531013845213785E-4, Group50=3.874993122357882E-6, Group62=1.0805025158917287E-4, Group85=0.002183931319755715}	[BAX, GPD1L, GSK3B, IL6]	[AKT1, AMH, ANGPT1, ARAF, ARRB1, AVP, AXIN1, BAG4, BAK1, BAX, BCL2, BDKRB2, BRAF, CAPRIN2, CAV1, CCM2, CD44, CDC42, CNKSR3, CREBL2, CSF3, DDIT4, DKK1, DMD, DMTN, DOCK7, FNIP1, FNIP2, GAS6, GCG, GPD1L, GSK3B, HAX1, HCLS1, IFNA1, IFNA10, IFNA13, IFNA14, IFNA16, IFNA17, IFNA21, IFNA4, IFNA5, IFNA6, IFNA7, IFNA8, IFNAR1, IFNB1, IFNE, IFNG, IFNK, IFNW1, IL11, IL6, INPP5J, INPP5K, LATS1, LIF, MAD2L2, M…	FALSE
GO:0033627	GO_BiologicalProcess_20.03.2014_19h52	cell adhesion mediated by integrin	[3, 4]	[Group53]	4	9.09091	0.00193178	0.00353208	{Group53=0.001931782604436002}	{Group53=0.0021427243830813127}	[DPP4, LPXN, RET, VTN]	[ACER2, ADA, ADAM17, ADAM9, CCL21, CCL5, CIB1, CXCL13, DPP4, EFNA1, EPHA2, EPHA8, FERMT3, FOXC2, HRG, ICAM1, IFT74, ITGA5, ITGA6, ITGB1, ITGB1BP1, L1CAM, LPXN, LYN, NCKAP1L, NCOA3, NPNT, NRG1, PDE3B, PIEZO1, PIK3CG, PLAU, PODXL, PTK2, PTPN11, RAC3, RET, SERPINE1, SFRP2, SNAI2, SYK, TESC, TGFB2, VTN]	TRUE
GO:0034103	GO_BiologicalProcess_20.03.2014_19h52	regulation of tissue remodeling	[3, 4]	[Group1, Group100, Group109, Group11, Group110, Group116, Group125, Group128, Group129, Group134, Group135, Group137, Group138, Group144, Group153, Group154, Group16, Group162, Group163, Group165, Group169, Group17, Group172, Group173, Group178, Group179, Group185, Group190, Group191, Group25, Group26, Group3, Group32, Group45, Group5, Group54, Group57, Group6, Group67, Group68, Group73, Group81,…	4	6.55738	0.00633227	0.00847044	{Group1=6.140557792819212E-7, Group100=2.5429794844314664E-7, Group109=3.70731357626618E-10, Group11=2.132543387188203E-7, Group110=2.3018972490782938E-9, Group116=8.241111735051451E-10, Group125=1.5683908804011555E-8, Group128=1.1911539267984603E-5, Group129=2.96088485189629E-7, Group134=2.0662399953410227E-10, Group135=1.5576823098765463E-11, Group137=1.8772175164949317E-9, Group138=3.398133150…	{Group1=1.2607741000150085E-6, Group100=5.913193258979193E-7, Group109=2.751967385459126E-9, Group11=5.019278947894185E-7, Group110=9.066656511675728E-9, Group116=4.41815156906925E-9, Group125=5.310516489779351E-8, Group128=1.8539734505814745E-5, Group129=6.568399728919356E-7, Group134=1.812655995912806E-9, Group135=5.010544763436224E-10, Group137=8.425650713570275E-9, Group138=2.6233587924532764…	[AGT, AGXT, BAX, IL12B]	[ADAM8, AGT, AGXT, B4GALT1, BAX, BGLAP, BTF3P11, CA2, CALCA, CARTPT, CD38, CSF1R, CSK, CST3, CXXC1, CYP27B1, DCSTAMP, FLT4, FSHB, FSHR, GREM1, HRG, IAPP, IL12B, IL15, IL18, IL2, IL20RA, IL21, IL23A, INPP4B, INPP5D, ITGB3, LRP5, LRP6, LTBP2, LTBP3, MC4R, MEPE, NF1, NRG1, P2RX7, PDK4, PML, PPARGC1B, S1PR1, SFRP1, SIGLEC15, SPP1, SRC, SUCO, SYK, TFRC, THBS4, TMEM64, TNFAIP3, TNFRSF11B, TNFSF11, TP53…	FALSE
GO:0034367	GO_BiologicalProcess_20.03.2014_19h52	macromolecular complex remodeling	[4]	[Group109, Group11, Group116, Group125, Group128, Group129, Group134, Group135, Group137, Group138, Group144, Group149, Group153, Group154, Group162, Group169, Group17, Group173, Group178, Group179, Group185, Group190, Group191, Group21, Group25, Group26, Group3, Group32, Group5, Group54, Group55, Group57, Group6, Group67, Group73, Group8, Group81, Group82, Group86, Group87, Group91, Group92, Gro…	4	15.3846	0.000252	0.000721	{Group109=3.70731357626618E-10, Group11=2.132543387188203E-7, Group116=8.241111735051451E-10, Group125=1.5683908804011555E-8, Group128=1.1911539267984603E-5, Group129=2.96088485189629E-7, Group134=2.0662399953410227E-10, Group135=1.5576823098765463E-11, Group137=1.8772175164949317E-9, Group138=3.3981331508462127E-10, Group144=6.511332283966891E-10, Group149=3.2806829382704195E-5, Group153=4.48004…	{Group109=2.751967385459126E-9, Group11=5.019278947894185E-7, Group116=4.41815156906925E-9, Group125=5.310516489779351E-8, Group128=1.8539734505814745E-5, Group129=6.568399728919356E-7, Group134=1.812655995912806E-9, Group135=5.010544763436224E-10, Group137=8.425650713570275E-9, Group138=2.6233587924532764E-9, Group144=3.80814282062306E-9, Group149=4.796756114289325E-5, Group153=3.088030414159824…	[AGT, AGXT, APOA4, APOC1]	[ABCA5, ABCG1, AGT, AGTR1, AGXT, APOA1, APOA2, APOA4, APOA5, APOB, APOC1, APOC2, APOC3, APOE, APOM, CETP, LCAT, LCP1, LIPC, LIPG, LPAL2, LPL, MPO, PLA2G2A, PLA2G7, SCARB1]	TRUE
GO:0034368	GO_BiologicalProcess_20.03.2014_19h52	protein-lipid complex remodeling	[5]	[Group109, Group11, Group116, Group125, Group128, Group129, Group134, Group135, Group137, Group138, Group144, Group149, Group153, Group154, Group162, Group169, Group17, Group173, Group178, Group179, Group185, Group190, Group191, Group21, Group25, Group26, Group3, Group32, Group5, Group54, Group55, Group57, Group6, Group67, Group73, Group8, Group81, Group82, Group86, Group87, Group91, Group92, Gro…	4	15.3846	0.000252	0.000721	{Group109=3.70731357626618E-10, Group11=2.132543387188203E-7, Group116=8.241111735051451E-10, Group125=1.5683908804011555E-8, Group128=1.1911539267984603E-5, Group129=2.96088485189629E-7, Group134=2.0662399953410227E-10, Group135=1.5576823098765463E-11, Group137=1.8772175164949317E-9, Group138=3.3981331508462127E-10, Group144=6.511332283966891E-10, Group149=3.2806829382704195E-5, Group153=4.48004…	{Group109=2.751967385459126E-9, Group11=5.019278947894185E-7, Group116=4.41815156906925E-9, Group125=5.310516489779351E-8, Group128=1.8539734505814745E-5, Group129=6.568399728919356E-7, Group134=1.812655995912806E-9, Group135=5.010544763436224E-10, Group137=8.425650713570275E-9, Group138=2.6233587924532764E-9, Group144=3.80814282062306E-9, Group149=4.796756114289325E-5, Group153=3.088030414159824…	[AGT, AGXT, APOA4, APOC1]	[ABCA5, ABCG1, AGT, AGTR1, AGXT, APOA1, APOA2, APOA4, APOA5, APOB, APOC1, APOC2, APOC3, APOE, APOM, CETP, LCAT, LCP1, LIPC, LIPG, LPAL2, LPL, MPO, PLA2G2A, PLA2G7, SCARB1]	TRUE
GO:0034369	GO_BiologicalProcess_20.03.2014_19h52	plasma lipoprotein particle remodeling	[3, 4, 6]	[Group109, Group11, Group116, Group125, Group128, Group129, Group134, Group135, Group137, Group138, Group144, Group149, Group153, Group154, Group162, Group169, Group17, Group173, Group178, Group179, Group185, Group190, Group191, Group21, Group25, Group26, Group3, Group32, Group5, Group54, Group55, Group57, Group6, Group67, Group73, Group8, Group81, Group82, Group86, Group87, Group91, Group92, Gro…	4	15.3846	0.000252	0.000721	{Group109=3.70731357626618E-10, Group11=2.132543387188203E-7, Group116=8.241111735051451E-10, Group125=1.5683908804011555E-8, Group128=1.1911539267984603E-5, Group129=2.96088485189629E-7, Group134=2.0662399953410227E-10, Group135=1.5576823098765463E-11, Group137=1.8772175164949317E-9, Group138=3.3981331508462127E-10, Group144=6.511332283966891E-10, Group149=3.2806829382704195E-5, Group153=4.48004…	{Group109=2.751967385459126E-9, Group11=5.019278947894185E-7, Group116=4.41815156906925E-9, Group125=5.310516489779351E-8, Group128=1.8539734505814745E-5, Group129=6.568399728919356E-7, Group134=1.812655995912806E-9, Group135=5.010544763436224E-10, Group137=8.425650713570275E-9, Group138=2.6233587924532764E-9, Group144=3.80814282062306E-9, Group149=4.796756114289325E-5, Group153=3.088030414159824…	[AGT, AGXT, APOA4, APOC1]	[ABCA5, ABCG1, AGT, AGTR1, AGXT, APOA1, APOA2, APOA4, APOA5, APOB, APOC1, APOC2, APOC3, APOE, APOM, CETP, LCAT, LCP1, LIPC, LIPG, LPAL2, LPL, MPO, PLA2G2A, PLA2G7, SCARB1]	TRUE
GO:0034433	GO_BiologicalProcess_20.03.2014_19h52	steroid esterification	[5, 6]	[Group109, Group11, Group116, Group125, Group128, Group129, Group134, Group135, Group137, Group138, Group144, Group149, Group153, Group154, Group162, Group169, Group17, Group173, Group178, Group179, Group185, Group190, Group191, Group21, Group25, Group26, Group3, Group32, Group5, Group54, Group55, Group57, Group6, Group67, Group73, Group8, Group81, Group82, Group86, Group87, Group91, Group92, Gro…	4	28.5714	1.89e-05	8.99e-05	{Group109=3.70731357626618E-10, Group11=2.132543387188203E-7, Group116=8.241111735051451E-10, Group125=1.5683908804011555E-8, Group128=1.1911539267984603E-5, Group129=2.96088485189629E-7, Group134=2.0662399953410227E-10, Group135=1.5576823098765463E-11, Group137=1.8772175164949317E-9, Group138=3.3981331508462127E-10, Group144=6.511332283966891E-10, Group149=3.2806829382704195E-5, Group153=4.48004…	{Group109=2.751967385459126E-9, Group11=5.019278947894185E-7, Group116=4.41815156906925E-9, Group125=5.310516489779351E-8, Group128=1.8539734505814745E-5, Group129=6.568399728919356E-7, Group134=1.812655995912806E-9, Group135=5.010544763436224E-10, Group137=8.425650713570275E-9, Group138=2.6233587924532764E-9, Group144=3.80814282062306E-9, Group149=4.796756114289325E-5, Group153=3.088030414159824…	[AGT, AGXT, APOA4, APOC1]	[ABCG1, AGT, AGTR1, AGXT, APOA1, APOA2, APOA4, APOC1, APOE, LAMTOR1, LCAT, LPAL2, SOAT1, SOAT2]	TRUE
GO:0034434	GO_BiologicalProcess_20.03.2014_19h52	sterol esterification	[6, 7]	[Group109, Group11, Group116, Group125, Group128, Group129, Group134, Group135, Group137, Group138, Group144, Group149, Group153, Group154, Group162, Group169, Group17, Group173, Group178, Group179, Group185, Group190, Group191, Group21, Group25, Group26, Group3, Group32, Group5, Group54, Group55, Group57, Group6, Group67, Group73, Group8, Group81, Group82, Group86, Group87, Group91, Group92, Gro…	4	28.5714	1.89e-05	8.99e-05	{Group109=3.70731357626618E-10, Group11=2.132543387188203E-7, Group116=8.241111735051451E-10, Group125=1.5683908804011555E-8, Group128=1.1911539267984603E-5, Group129=2.96088485189629E-7, Group134=2.0662399953410227E-10, Group135=1.5576823098765463E-11, Group137=1.8772175164949317E-9, Group138=3.3981331508462127E-10, Group144=6.511332283966891E-10, Group149=3.2806829382704195E-5, Group153=4.48004…	{Group109=2.751967385459126E-9, Group11=5.019278947894185E-7, Group116=4.41815156906925E-9, Group125=5.310516489779351E-8, Group128=1.8539734505814745E-5, Group129=6.568399728919356E-7, Group134=1.812655995912806E-9, Group135=5.010544763436224E-10, Group137=8.425650713570275E-9, Group138=2.6233587924532764E-9, Group144=3.80814282062306E-9, Group149=4.796756114289325E-5, Group153=3.088030414159824…	[AGT, AGXT, APOA4, APOC1]	[ABCG1, AGT, AGTR1, AGXT, APOA1, APOA2, APOA4, APOC1, APOE, LAMTOR1, LCAT, LPAL2, SOAT1, SOAT2]	TRUE
GO:0034435	GO_BiologicalProcess_20.03.2014_19h52	cholesterol esterification	[7, 8]	[Group109, Group11, Group116, Group125, Group128, Group129, Group134, Group135, Group137, Group138, Group144, Group149, Group153, Group154, Group162, Group169, Group17, Group173, Group178, Group179, Group185, Group190, Group191, Group21, Group25, Group26, Group3, Group32, Group5, Group54, Group55, Group57, Group6, Group67, Group73, Group8, Group81, Group82, Group86, Group87, Group91, Group92, Gro…	4	28.5714	1.89e-05	8.99e-05	{Group109=3.70731357626618E-10, Group11=2.132543387188203E-7, Group116=8.241111735051451E-10, Group125=1.5683908804011555E-8, Group128=1.1911539267984603E-5, Group129=2.96088485189629E-7, Group134=2.0662399953410227E-10, Group135=1.5576823098765463E-11, Group137=1.8772175164949317E-9, Group138=3.3981331508462127E-10, Group144=6.511332283966891E-10, Group149=3.2806829382704195E-5, Group153=4.48004…	{Group109=2.751967385459126E-9, Group11=5.019278947894185E-7, Group116=4.41815156906925E-9, Group125=5.310516489779351E-8, Group128=1.8539734505814745E-5, Group129=6.568399728919356E-7, Group134=1.812655995912806E-9, Group135=5.010544763436224E-10, Group137=8.425650713570275E-9, Group138=2.6233587924532764E-9, Group144=3.80814282062306E-9, Group149=4.796756114289325E-5, Group153=3.088030414159824…	[AGT, AGXT, APOA4, APOC1]	[ABCG1, AGT, AGTR1, AGXT, APOA1, APOA2, APOA4, APOC1, APOE, LAMTOR1, LCAT, LPAL2, SOAT1, SOAT2]	TRUE
GO:0035710	GO_BiologicalProcess_20.03.2014_19h52	CD4-positive, alpha-beta T cell activation	[6, 8]	[Group103, Group104, Group105, Group109, Group112, Group114, Group121, Group124, Group171, Group176, Group189, Group46, Group47, Group48, Group60, Group61, Group70, Group72, Group75, Group81, Group84, Group85, Group96]	4	7.69231	0.00357368	0.00554909	{Group103=3.119427180587338E-8, Group104=2.3010707743750932E-6, Group105=3.2131809026089646E-5, Group109=3.70731357626618E-10, Group112=1.1564801354958646E-4, Group114=1.3048137318309992E-6, Group121=3.3473820150019425E-4, Group124=0.008907051294575875, Group171=1.693521488490144E-6, Group176=1.5105574990945257E-7, Group189=4.040129750658103E-4, Group46=7.796593929576171E-5, Group47=1.08273990123…	{Group103=9.556340410370734E-8, Group104=4.15052952761115E-6, Group105=4.733923009187253E-5, Group109=2.751967385459126E-9, Group112=1.497991047991288E-4, Group114=2.4933569331028002E-6, Group121=4.012700179474379E-4, Group124=0.009192839036647828, Group171=3.142785069986517E-6, Group176=3.7862025626654995E-7, Group189=4.783711913355913E-4, Group46=1.0671933534809937E-4, Group47=1.698933340960266…	[BATF, FOXP3, IL12B, IL6]	[ATP7A, BATF, BCL3, BCL6, C19orf10, CCL19, CD55, CD80, CD83, CD86, FOXP3, FUT7, GATA3, GIMAP5, HLX, IL12B, IL12RB1, IL17D, IL18R1, IL23A, IL23R, IL27, IL4, IL4R, IL6, IRF4, JAK3, LEF1, MYB, NCKAP1L, NCOR1, NKX2-3, PAX1, PRKCQ, PRKCZ, PTGER4, RARA, RC3H1, RELB, RIPK2, RORA, RORC, RSAD2, SASH3, SATB1, SEMA4A, SOCS5, STAT6, STOML2, TNFSF4, XCL1, ZFPM1]	FALSE
GO:0035812	GO_BiologicalProcess_20.03.2014_19h52	renal sodium excretion	[5, 9]	[Group109, Group11, Group116, Group125, Group128, Group129, Group134, Group135, Group137, Group138, Group144, Group153, Group154, Group16, Group162, Group165, Group169, Group17, Group173, Group177, Group178, Group179, Group185, Group190, Group191, Group21, Group25, Group26, Group3, Group32, Group4, Group5, Group54, Group57, Group59, Group6, Group67, Group73, Group81, Group86, Group91, Group92, Gr…	4	16.6667	0.000183	0.000564	{Group109=3.70731357626618E-10, Group11=2.132543387188203E-7, Group116=8.241111735051451E-10, Group125=1.5683908804011555E-8, Group128=1.1911539267984603E-5, Group129=2.96088485189629E-7, Group134=2.0662399953410227E-10, Group135=1.5576823098765463E-11, Group137=1.8772175164949317E-9, Group138=3.3981331508462127E-10, Group144=6.511332283966891E-10, Group153=4.480044124169693E-10, Group154=5.62933…	{Group109=2.751967385459126E-9, Group11=5.019278947894185E-7, Group116=4.41815156906925E-9, Group125=5.310516489779351E-8, Group128=1.8539734505814745E-5, Group129=6.568399728919356E-7, Group134=1.812655995912806E-9, Group135=5.010544763436224E-10, Group137=8.425650713570275E-9, Group138=2.6233587924532764E-9, Group144=3.80814282062306E-9, Group153=3.088030414159824E-9, Group154=1.597738584244860…	[AGT, AGXT, DRD3, KNG1]	[ADORA1, ADORA2A, AGT, AGTR1, AGTR2, AGXT, AVP, AVPR1A, AVPR2, CORIN, DRD2, DRD3, EDN1, EDNRB, IFNAR1, KNG1, NLRP3, NPPB, NPR1, OXT, TAC1, TACR1, UTS2, UTS2R]	TRUE
GO:0035813	GO_BiologicalProcess_20.03.2014_19h52	regulation of renal sodium excretion	[4, 5, 6, 7, 8, 10]	[Group109, Group11, Group116, Group125, Group128, Group129, Group134, Group135, Group137, Group138, Group144, Group153, Group154, Group16, Group162, Group165, Group169, Group17, Group173, Group177, Group178, Group179, Group185, Group190, Group191, Group21, Group25, Group26, Group3, Group32, Group4, Group5, Group54, Group57, Group59, Group6, Group67, Group73, Group81, Group86, Group91, Group92, Gr…	4	16.6667	0.000183	0.000564	{Group109=3.70731357626618E-10, Group11=2.132543387188203E-7, Group116=8.241111735051451E-10, Group125=1.5683908804011555E-8, Group128=1.1911539267984603E-5, Group129=2.96088485189629E-7, Group134=2.0662399953410227E-10, Group135=1.5576823098765463E-11, Group137=1.8772175164949317E-9, Group138=3.3981331508462127E-10, Group144=6.511332283966891E-10, Group153=4.480044124169693E-10, Group154=5.62933…	{Group109=2.751967385459126E-9, Group11=5.019278947894185E-7, Group116=4.41815156906925E-9, Group125=5.310516489779351E-8, Group128=1.8539734505814745E-5, Group129=6.568399728919356E-7, Group134=1.812655995912806E-9, Group135=5.010544763436224E-10, Group137=8.425650713570275E-9, Group138=2.6233587924532764E-9, Group144=3.80814282062306E-9, Group153=3.088030414159824E-9, Group154=1.597738584244860…	[AGT, AGXT, DRD3, KNG1]	[ADORA1, ADORA2A, AGT, AGTR1, AGTR2, AGXT, AVP, AVPR1A, AVPR2, CORIN, DRD2, DRD3, EDN1, EDNRB, IFNAR1, KNG1, NLRP3, NPPB, NPR1, OXT, TAC1, TACR1, UTS2, UTS2R]	TRUE
GO:0035815	GO_BiologicalProcess_20.03.2014_19h52	positive regulation of renal sodium excretion	[3, 4, 5, 6, 7, 8, 9, 10, 11]	[Group109, Group11, Group116, Group125, Group128, Group129, Group134, Group135, Group137, Group138, Group144, Group153, Group154, Group16, Group162, Group165, Group169, Group17, Group173, Group177, Group178, Group179, Group185, Group190, Group191, Group21, Group25, Group26, Group3, Group32, Group4, Group5, Group54, Group57, Group59, Group6, Group67, Group73, Group81, Group86, Group91, Group92, Gr…	4	26.6667	2.56e-05	0.000111	{Group109=3.70731357626618E-10, Group11=2.132543387188203E-7, Group116=8.241111735051451E-10, Group125=1.5683908804011555E-8, Group128=1.1911539267984603E-5, Group129=2.96088485189629E-7, Group134=2.0662399953410227E-10, Group135=1.5576823098765463E-11, Group137=1.8772175164949317E-9, Group138=3.3981331508462127E-10, Group144=6.511332283966891E-10, Group153=4.480044124169693E-10, Group154=5.62933…	{Group109=2.751967385459126E-9, Group11=5.019278947894185E-7, Group116=4.41815156906925E-9, Group125=5.310516489779351E-8, Group128=1.8539734505814745E-5, Group129=6.568399728919356E-7, Group134=1.812655995912806E-9, Group135=5.010544763436224E-10, Group137=8.425650713570275E-9, Group138=2.6233587924532764E-9, Group144=3.80814282062306E-9, Group153=3.088030414159824E-9, Group154=1.597738584244860…	[AGT, AGXT, DRD3, KNG1]	[ADORA2A, AGT, AGTR2, AGXT, AVPR1A, DRD2, DRD3, EDN1, EDNRB, KNG1, NPPB, NPR1, OXT, TAC1, TACR1]	TRUE
GO:0040014	GO_BiologicalProcess_20.03.2014_19h52	regulation of multicellular organism growth	[3, 4]	[Group109, Group11, Group116, Group125, Group128, Group129, Group134, Group135, Group137, Group138, Group144, Group153, Group154, Group16, Group162, Group165, Group169, Group17, Group173, Group177, Group178, Group179, Group185, Group190, Group191, Group21, Group25, Group26, Group3, Group32, Group4, Group5, Group54, Group57, Group59, Group6, Group67, Group73, Group81, Group86, Group91, Group92, Gr…	4	4.5977	0.0212143	0.0234954	{Group109=3.70731357626618E-10, Group11=2.132543387188203E-7, Group116=8.241111735051451E-10, Group125=1.5683908804011555E-8, Group128=1.1911539267984603E-5, Group129=2.96088485189629E-7, Group134=2.0662399953410227E-10, Group135=1.5576823098765463E-11, Group137=1.8772175164949317E-9, Group138=3.3981331508462127E-10, Group144=6.511332283966891E-10, Group153=4.480044124169693E-10, Group154=5.62933…	{Group109=2.751967385459126E-9, Group11=5.019278947894185E-7, Group116=4.41815156906925E-9, Group125=5.310516489779351E-8, Group128=1.8539734505814745E-5, Group129=6.568399728919356E-7, Group134=1.812655995912806E-9, Group135=5.010544763436224E-10, Group137=8.425650713570275E-9, Group138=2.6233587924532764E-9, Group144=3.80814282062306E-9, Group153=3.088030414159824E-9, Group154=1.597738584244860…	[AGT, AGXT, CHD7, DRD3]	[ACVR1C, ADRB1, ADRB2, ADRB3, AFG3L2, AGPAT6, AGT, AGXT, ANKRD26, APOE, APP, ATP8A2, ATRN, ATXN2, BBS2, BBS4, BCL2, BMP8A, CACNA2D2, CELF1, CHD7, CLIC5, CREB1, CSF1, DRD2, DRD3, DXO, FGFR2, FOXS1, FTO, FXN, GAMT, GDF3, GDF5, GH1, GHR, GHRH, GHRHR, GHRL, GHSR, GNAS, GPAM, GPR21, HDAC3, HMGA2, HSF1, HTRA2, IGF1, IKZF1, LEP, LGALS13, LGMN, MBD5, MC4R, MKKS, NCOR1, NIPBL, NMUR2, NPPC, NPY1R, OMA1, PC…	FALSE
GO:0042304	GO_BiologicalProcess_20.03.2014_19h52	regulation of fatty acid biosynthetic process	[5, 6, 7, 8, 9, 10]	[Group109, Group11, Group116, Group125, Group128, Group129, Group134, Group135, Group137, Group138, Group144, Group149, Group153, Group154, Group162, Group169, Group17, Group173, Group178, Group179, Group185, Group190, Group191, Group21, Group25, Group26, Group3, Group32, Group5, Group54, Group55, Group57, Group6, Group67, Group73, Group8, Group81, Group82, Group86, Group87, Group91, Group92, Gro…	4	12.1212	0.000646	0.00150069	{Group109=3.70731357626618E-10, Group11=2.132543387188203E-7, Group116=8.241111735051451E-10, Group125=1.5683908804011555E-8, Group128=1.1911539267984603E-5, Group129=2.96088485189629E-7, Group134=2.0662399953410227E-10, Group135=1.5576823098765463E-11, Group137=1.8772175164949317E-9, Group138=3.3981331508462127E-10, Group144=6.511332283966891E-10, Group149=3.2806829382704195E-5, Group153=4.48004…	{Group109=2.751967385459126E-9, Group11=5.019278947894185E-7, Group116=4.41815156906925E-9, Group125=5.310516489779351E-8, Group128=1.8539734505814745E-5, Group129=6.568399728919356E-7, Group134=1.812655995912806E-9, Group135=5.010544763436224E-10, Group137=8.425650713570275E-9, Group138=2.6233587924532764E-9, Group144=3.80814282062306E-9, Group149=4.796756114289325E-5, Group153=3.088030414159824…	[AGT, AGXT, APOA4, APOC1]	[ACADL, ACADVL, AGT, AGXT, ANXA1, APOA4, APOA5, APOC1, APOC2, APOC3, AVP, AVPR1A, BRCA1, IFNAR1, INSIG1, INSIG2, MAPK9, MID1IP1, MLXIPL, NLRP3, NR1H2, NR1H3, PDK4, PRKAA2, PRKAB2, PRKAG2, PTGS2, SCAP, SH2D2A, SIRT1, STK11, TRIB3, WDTC1]	TRUE
GO:0042311	GO_BiologicalProcess_20.03.2014_19h52	vasodilation	[6, 7]	[Group102, Group109, Group11, Group116, Group125, Group128, Group129, Group134, Group135, Group137, Group138, Group142, Group144, Group149, Group153, Group154, Group162, Group165, Group168, Group169, Group17, Group173, Group177, Group178, Group179, Group180, Group185, Group190, Group191, Group20, Group25, Group26, Group3, Group32, Group4, Group45, Group49, Group5, Group54, Group57, Group6, Group6…	4	5.6338	0.0107407	0.0130664	{Group102=9.733226098577157E-11, Group109=3.70731357626618E-10, Group11=2.132543387188203E-7, Group116=8.241111735051451E-10, Group125=1.5683908804011555E-8, Group128=1.1911539267984603E-5, Group129=2.96088485189629E-7, Group134=2.0662399953410227E-10, Group135=1.5576823098765463E-11, Group137=1.8772175164949317E-9, Group138=3.3981331508462127E-10, Group142=8.204962038584644E-8, Group144=6.511332…	{Group102=1.1050074335443478E-9, Group109=2.751967385459126E-9, Group11=5.019278947894185E-7, Group116=4.41815156906925E-9, Group125=5.310516489779351E-8, Group128=1.8539734505814745E-5, Group129=6.568399728919356E-7, Group134=1.812655995912806E-9, Group135=5.010544763436224E-10, Group137=8.425650713570275E-9, Group138=2.6233587924532764E-9, Group142=2.1692570869134744E-7, Group144=3.808142820623…	[AGT, AGXT, F2RL1, KNG1]	[ACE, ACE2, ADCYAP1, ADM, ADORA1, ADORA2A, ADORA2B, ADRA2A, ADRB1, ADRB2, ADRB3, AGT, AGTR1, AGTR2, AGXT, ALOX12, APLN, APOE, ATG5, BBS2, BDKRB2, CALCA, CASR, CFTR, CPAMD8, CPS1, CYP21A2, DRD1, EDNRB, EGFR, EPHX2, F2RL1, GCH1, GJA1, GJA5, GPER1, GPX1, GUCY1A3, HMGCR, HMOX1, INS, ITGA1, KCNJ8, KCNMA1, KNG1, MKKS, NANOS1, NANOS2, NANOS3, NOS1, NOS2, NOS3, NPPB, NPPC, NPR1, P2RX4, P2RY1, P2RY2, PLA2…	FALSE
GO:0042439	GO_BiologicalProcess_20.03.2014_19h52	ethanolamine-containing compound metabolic process	[3, 5, 6, 7]	[Group154, Group21, Group25, Group26, Group55, Group82]	4	4.49438	0.0228446	0.0250319	{Group154=5.629338017028524E-8, Group21=0.0017683906802526475, Group25=4.205673006545161E-7, Group26=4.721196969799608E-7, Group55=4.39046646743178E-5, Group82=7.774551855408615E-5}	{Group154=1.5977385842448606E-7, Group21=0.0019728289091835893, Group25=8.91972406882655E-7, Group26=9.797752851304564E-7, Group55=6.323582300106967E-5, Group82=1.0717775057813306E-4}	[APOA4, APOC1, ENPP6, SLC44A1]	[ACHE, ACSL3, AGPAT6, ALDH7A1, APOA1, APOA2, APOA4, APOC1, BCHE, CDS1, CEPT1, CETP, CHAT, CHDH, CHEK2, CHKA, CHKB, CHPT1, CLN3, DMGDH, ENPP2, ENPP6, ENPP7, FABP5, FABP5P1, GPLD1, LCAT, LDLR, LIPC, LPAL2, LPCAT1, LPCAT2, LPCAT3, LPCAT4, LPIN1, LPIN2, LPIN3, MBOAT1, MBOAT2, MECP2, MUC1, PAFAH1B1, PCYT1A, PCYT1B, PEMT, PHOSPHO1, PLA2G10, PLA2G12A, PLA2G15, PLA2G16, PLA2G1B, PLA2G2A, PLA2G2D, PLA2G2E…	FALSE
GO:0043367	GO_BiologicalProcess_20.03.2014_19h52	CD4-positive, alpha-beta T cell differentiation	[7, 9, 10, 11, 12]	[Group103, Group104, Group105, Group109, Group112, Group114, Group121, Group124, Group171, Group176, Group189, Group46, Group47, Group48, Group60, Group61, Group70, Group72, Group75, Group81, Group84, Group85, Group96]	4	8.33333	0.00266678	0.00447844	{Group103=3.119427180587338E-8, Group104=2.3010707743750932E-6, Group105=3.2131809026089646E-5, Group109=3.70731357626618E-10, Group112=1.1564801354958646E-4, Group114=1.3048137318309992E-6, Group121=3.3473820150019425E-4, Group124=0.008907051294575875, Group171=1.693521488490144E-6, Group176=1.5105574990945257E-7, Group189=4.040129750658103E-4, Group46=7.796593929576171E-5, Group47=1.08273990123…	{Group103=9.556340410370734E-8, Group104=4.15052952761115E-6, Group105=4.733923009187253E-5, Group109=2.751967385459126E-9, Group112=1.497991047991288E-4, Group114=2.4933569331028002E-6, Group121=4.012700179474379E-4, Group124=0.009192839036647828, Group171=3.142785069986517E-6, Group176=3.7862025626654995E-7, Group189=4.783711913355913E-4, Group46=1.0671933534809937E-4, Group47=1.698933340960266…	[BATF, FOXP3, IL12B, IL6]	[ATP7A, BATF, BCL3, BCL6, C19orf10, CCL19, CD80, CD83, CD86, FOXP3, FUT7, GATA3, GIMAP5, HLX, IL12B, IL12RB1, IL17D, IL18R1, IL23A, IL23R, IL27, IL4, IL4R, IL6, IRF4, JAK3, LEF1, MYB, NCKAP1L, NCOR1, NKX2-3, PAX1, PRKCZ, PTGER4, RARA, RC3H1, RELB, RIPK2, RORA, RORC, RSAD2, SASH3, SATB1, SEMA4A, SOCS5, STAT6, TNFSF4, ZFPM1]	TRUE
GO:0043500	GO_BiologicalProcess_20.03.2014_19h52	muscle adaptation	[2, 5]	[Group109, Group11, Group116, Group125, Group128, Group129, Group134, Group135, Group137, Group138, Group144, Group153, Group154, Group16, Group162, Group165, Group169, Group17, Group173, Group178, Group179, Group185, Group188, Group190, Group191, Group25, Group26, Group3, Group32, Group49, Group5, Group54, Group57, Group6, Group67, Group73, Group81, Group86, Group91, Group92, Group93, Group94, G…	4	6.34921	0.00709417	0.00924936	{Group109=3.70731357626618E-10, Group11=2.132543387188203E-7, Group116=8.241111735051451E-10, Group125=1.5683908804011555E-8, Group128=1.1911539267984603E-5, Group129=2.96088485189629E-7, Group134=2.0662399953410227E-10, Group135=1.5576823098765463E-11, Group137=1.8772175164949317E-9, Group138=3.3981331508462127E-10, Group144=6.511332283966891E-10, Group153=4.480044124169693E-10, Group154=5.62933…	{Group109=2.751967385459126E-9, Group11=5.019278947894185E-7, Group116=4.41815156906925E-9, Group125=5.310516489779351E-8, Group128=1.8539734505814745E-5, Group129=6.568399728919356E-7, Group134=1.812655995912806E-9, Group135=5.010544763436224E-10, Group137=8.425650713570275E-9, Group138=2.6233587924532764E-9, Group144=3.80814282062306E-9, Group153=3.088030414159824E-9, Group154=1.597738584244860…	[AGT, AGXT, CASQ1, GSK3B]	[ACTA1, ADK, ADRB1, AGT, AGXT, AKAP13, AKAP6, BMP10, CACNA1S, CAMK2B, CAMK2D, CAMK2G, CAMTA2, CASQ1, CAV3, CFLAR, CMYA5, COL14A1, CYBA, EDN1, FBXO32, GATA4, GATA6, GLRX3, GSK3A, GSK3B, HDAC4, HEY2, HMOX1, IGF1, IL15, IL1B, IL6ST, INPP5F, KDM4A, KLF4, LMCD1, MEF2A, MEF2C, MGEA5, MSTN, MTMR4, MTPN, MYH14, MYH7B, MYOC, MYOD1, MYOG, NANOS3, NOS3, NPPA, OCRL, P2RX4, PDE5A, PPP3CA, PRKCA, RGS2, RPS6KB1…	FALSE
GO:0043502	GO_BiologicalProcess_20.03.2014_19h52	regulation of muscle adaptation	[3, 4, 5, 6]	[Group109, Group11, Group116, Group125, Group128, Group129, Group134, Group135, Group137, Group138, Group144, Group153, Group154, Group16, Group162, Group165, Group169, Group17, Group173, Group178, Group179, Group185, Group188, Group190, Group191, Group25, Group26, Group3, Group32, Group49, Group5, Group54, Group57, Group6, Group67, Group73, Group81, Group86, Group91, Group92, Group93, Group94, G…	4	10	0.00135041	0.00269212	{Group109=3.70731357626618E-10, Group11=2.132543387188203E-7, Group116=8.241111735051451E-10, Group125=1.5683908804011555E-8, Group128=1.1911539267984603E-5, Group129=2.96088485189629E-7, Group134=2.0662399953410227E-10, Group135=1.5576823098765463E-11, Group137=1.8772175164949317E-9, Group138=3.3981331508462127E-10, Group144=6.511332283966891E-10, Group153=4.480044124169693E-10, Group154=5.62933…	{Group109=2.751967385459126E-9, Group11=5.019278947894185E-7, Group116=4.41815156906925E-9, Group125=5.310516489779351E-8, Group128=1.8539734505814745E-5, Group129=6.568399728919356E-7, Group134=1.812655995912806E-9, Group135=5.010544763436224E-10, Group137=8.425650713570275E-9, Group138=2.6233587924532764E-9, Group144=3.80814282062306E-9, Group153=3.088030414159824E-9, Group154=1.597738584244860…	[AGT, AGXT, CASQ1, GSK3B]	[ADK, ADRB1, AGT, AGXT, AKAP13, AKAP6, BMP10, CAMK2B, CAMK2D, CAMK2G, CASQ1, CAV3, CMYA5, COL14A1, EDN1, FBXO32, GLRX3, GSK3A, GSK3B, HDAC4, IGF1, IL6ST, KLF4, LMCD1, MEF2A, MEF2C, MGEA5, MTMR4, MTPN, MYOG, NANOS3, NOS3, P2RX4, PDE5A, PPP3CA, PRKCA, RGS2, RPS6KB1, SCN5A, TRIM63]	FALSE
GO:0044062	GO_BiologicalProcess_20.03.2014_19h52	regulation of excretion	[4, 5, 6, 7]	[Group109, Group11, Group116, Group125, Group128, Group129, Group134, Group135, Group137, Group138, Group144, Group153, Group154, Group16, Group162, Group165, Group169, Group17, Group173, Group177, Group178, Group179, Group185, Group190, Group191, Group21, Group25, Group26, Group3, Group32, Group4, Group5, Group54, Group57, Group59, Group6, Group67, Group73, Group81, Group86, Group91, Group92, Gr…	4	15.3846	0.000252	0.000721	{Group109=3.70731357626618E-10, Group11=2.132543387188203E-7, Group116=8.241111735051451E-10, Group125=1.5683908804011555E-8, Group128=1.1911539267984603E-5, Group129=2.96088485189629E-7, Group134=2.0662399953410227E-10, Group135=1.5576823098765463E-11, Group137=1.8772175164949317E-9, Group138=3.3981331508462127E-10, Group144=6.511332283966891E-10, Group153=4.480044124169693E-10, Group154=5.62933…	{Group109=2.751967385459126E-9, Group11=5.019278947894185E-7, Group116=4.41815156906925E-9, Group125=5.310516489779351E-8, Group128=1.8539734505814745E-5, Group129=6.568399728919356E-7, Group134=1.812655995912806E-9, Group135=5.010544763436224E-10, Group137=8.425650713570275E-9, Group138=2.6233587924532764E-9, Group144=3.80814282062306E-9, Group153=3.088030414159824E-9, Group154=1.597738584244860…	[AGT, AGXT, DRD3, KNG1]	[ADORA1, ADORA2A, AGT, AGTR1, AGTR2, AGXT, AVP, AVPR1A, AVPR2, CORIN, DRD2, DRD3, EDN1, EDNRB, IFNAR1, KNG1, NLRP3, NPHS1, NPPB, NPR1, OXT, SLC9A3R1, TAC1, TACR1, UTS2, UTS2R]	TRUE
GO:0045190	GO_BiologicalProcess_20.03.2014_19h52	isotype switching	[3, 6, 7, 8, 9, 10, 11, 12]	[Group121, Group124, Group38, Group70, Group72, Group84]	4	10.5263	0.00111147	0.00233636	{Group121=3.3473820150019425E-4, Group124=0.008907051294575875, Group38=0.0024363088278621338, Group70=1.062728642170592E-4, Group72=0.008305649379482959, Group84=3.965770772425531E-6}	{Group121=4.012700179474379E-4, Group124=0.009192839036647828, Group38=0.002656540134335547, Group70=1.3858555941819207E-4, Group72=0.00861822758193662, Group84=6.895439270974122E-6}	[AICDA, BATF, FOXP3, NBN]	[AICDA, ARTN, BATF, BCL6, CD28, CD40, CD40LG, CLCF1, ERCC1, EXO1, EXOSC3, EXOSC6, FOXP3, HSPD1, IFNG, IL10, IL2, IL27RA, IL4, LIG4, MLH1, MSH2, MSH6, NBN, NDFIP1, PAXIP1, PTPRC, RNF168, RNF8, STAT6, SUPT6H, SWAP70, TBX21, TGFB1, THOC1, TNFSF13, TNFSF4, XRCC4]	FALSE
GO:0045598	GO_BiologicalProcess_20.03.2014_19h52	regulation of fat cell differentiation	[4, 5, 6]	[Group136, Group150, Group43, Group61, Group76, Group85]	4	4.87805	0.0174585	0.0198333	{Group136=9.343381445329545E-6, Group150=0.01236356448290346, Group43=6.285080746570204E-6, Group61=9.068248980244307E-5, Group76=0.006843592849012651, Group85=0.001980248605996115}	{Group136=1.4780923106136083E-5, Group150=0.012692382687236001, Group43=1.02798354583733E-5, Group61=1.2153972591577438E-4, Group76=0.007217559671363069, Group85=0.002183931319755715}	[DACT1, FRZB, IL6, WNT1]	[AAMDC, ADIG, ADIPOQ, ADIRF, AKT1, ANKRD26, ARNTL, ASXL1, ASXL2, AXIN1, BBS12, BMP2, C21orf33, CARM1, CCDC85B, CEBPA, CEBPB, CMKLR1, CREB1, CREBL2, DACT1, DKKL1, DLK2, ENPP1, FNDC3B, FNDC5, FOXO1, FRZB, GATA2, GATA3, GPER1, HES1, ID2, ID4, IL6, INS, INSIG1, JAG1, JDP2, LEP, LPIN1, LRP5, LRP6, MEDAG, MEX3C, MMP11, MSX2, NCOR2, NR1D1, PPARD, PPARG, PTGS2, PTPRQ, PTPRR, RARRES2, RORA, RORC, SFRP1, S…	FALSE
GO:0045685	GO_BiologicalProcess_20.03.2014_19h52	regulation of glial cell differentiation	[6, 7, 8, 9, 10]	[Group12, Group59, Group77]	4	7.69231	0.00357368	0.00554909	{Group12=1.205421448914471E-5, Group59=6.789923832861038E-5, Group77=5.478724883311782E-6}	{Group12=1.8611707171239432E-5, Group59=9.565367151402776E-5, Group77=9.194729586775425E-6}	[CXCR4, DLX1, DRD3, F2]	[ASPA, ATF5, BMP2, C21orf33, CDK1, CLCF1, CNTN2, CTNNB1, CXCR4, DAB1, DICER1, DLX1, DLX2, DNAAF3, DRD3, EPHA4, F2, FGFR3, GSX2, HDAC2, HES1, HES5, HMGA2, ID2, ID4, IL6ST, LIF, LIN28A, LINGO1, MYCN, NF1, NKX2-2, NKX6-1, NKX6-2, NOG, NOTCH1, NR2E1, NTF3, NTRK3, OLIG2, OMA1, PPARG, PRPF19, RELA, SERPINE2, SHH, TCF7L2, TENM4, TLR2, TNFRSF21, TP73, ZNF488]	FALSE
GO:0045732	GO_BiologicalProcess_20.03.2014_19h52	positive regulation of protein catabolic process	[4, 5, 6, 7]	[Group101, Group150, Group66, Group85]	4	4.08163	0.0311095	0.0330338	{Group101=0.014607591145299803, Group150=0.01236356448290346, Group66=2.3009124487516927E-4, Group85=0.001980248605996115}	{Group101=0.01483823732127822, Group150=0.012692382687236001, Group66=2.846641683391517E-4, Group85=0.002183931319755715}	[DACT1, GSK3B, NEDD4, PROC]	[ADAM8, ADAM9, ADRA2A, AKT1, APC, APOE, ASB9, ATG4B, AXIN1, BARD1, BBS7, CBLB, CDKN1B, CLU, CPAMD8, CREBRF, CSNK1D, CSNK1E, CSNK2A1, CSNK2A2, CSNK2A3, CUL4B, DAB2, DAB2IP, DACT1, DNAJB2, DVL1, DVL1P1, EGLN2, FBXO22, FURIN, FZR1, GCLC, GGA1, GGA3, GJA1, GNB2L1, GPC3, GPLD1, GSK3A, GSK3B, HSPBP1, IER3, IFNG, IL1B, ITCH, KCNE2, LPCAT1, LRRK2, MAPK15, MDM2, MYLIP, NDFIP1, NEDD4, NEDD4L, NKD1, NKD2, N…	FALSE
GO:0045940	GO_BiologicalProcess_20.03.2014_19h52	positive regulation of steroid metabolic process	[4, 5, 6, 7]	[Group109, Group11, Group116, Group125, Group128, Group129, Group134, Group135, Group137, Group138, Group144, Group149, Group153, Group154, Group162, Group169, Group17, Group173, Group178, Group179, Group185, Group190, Group191, Group21, Group25, Group26, Group3, Group32, Group5, Group54, Group55, Group57, Group6, Group67, Group73, Group8, Group81, Group82, Group86, Group87, Group91, Group92, Gro…	4	14.8148	0.000293	0.000809	{Group109=3.70731357626618E-10, Group11=2.132543387188203E-7, Group116=8.241111735051451E-10, Group125=1.5683908804011555E-8, Group128=1.1911539267984603E-5, Group129=2.96088485189629E-7, Group134=2.0662399953410227E-10, Group135=1.5576823098765463E-11, Group137=1.8772175164949317E-9, Group138=3.3981331508462127E-10, Group144=6.511332283966891E-10, Group149=3.2806829382704195E-5, Group153=4.48004…	{Group109=2.751967385459126E-9, Group11=5.019278947894185E-7, Group116=4.41815156906925E-9, Group125=5.310516489779351E-8, Group128=1.8539734505814745E-5, Group129=6.568399728919356E-7, Group134=1.812655995912806E-9, Group135=5.010544763436224E-10, Group137=8.425650713570275E-9, Group138=2.6233587924532764E-9, Group144=3.80814282062306E-9, Group149=4.796756114289325E-5, Group153=3.088030414159824…	[AGT, AGXT, APOA4, APOC1]	[ABCG1, AGT, AGTR1, AGXT, APOA1, APOA2, APOA4, APOC1, APOE, BMP6, CTDSP2, CYP17A1, FGF1, IFNG, IGF1R, IGF2, LDLRAP1, LPAL2, NR1D1, POR, PRKAA1, SCP2, SREBF1, SYCP2, TNF, VDAC2, WNT4]	TRUE
GO:0046427	GO_BiologicalProcess_20.03.2014_19h52	positive regulation of JAK-STAT cascade	[5, 6, 7, 8]	[Group1, Group100, Group102, Group108, Group109, Group11, Group110, Group114, Group116, Group125, Group128, Group129, Group134, Group135, Group137, Group138, Group142, Group144, Group153, Group154, Group162, Group163, Group166, Group169, Group17, Group171, Group172, Group173, Group178, Group179, Group185, Group190, Group191, Group20, Group25, Group26, Group3, Group32, Group4, Group45, Group5, Gro…	4	6.45161	0.00670606	0.00889344	{Group1=6.140557792819212E-7, Group100=2.5429794844314664E-7, Group102=9.733226098577157E-11, Group108=6.908873597780928E-12, Group109=3.70731357626618E-10, Group11=2.132543387188203E-7, Group110=2.3018972490782938E-9, Group114=1.3048137318309992E-6, Group116=8.241111735051451E-10, Group125=1.5683908804011555E-8, Group128=1.1911539267984603E-5, Group129=2.96088485189629E-7, Group134=2.06623999534…	{Group1=1.2607741000150085E-6, Group100=5.913193258979193E-7, Group102=1.1050074335443478E-9, Group108=3.3335315109292977E-10, Group109=2.751967385459126E-9, Group11=5.019278947894185E-7, Group110=9.066656511675728E-9, Group114=2.4933569331028002E-6, Group116=4.41815156906925E-9, Group125=5.310516489779351E-8, Group128=1.8539734505814745E-5, Group129=6.568399728919356E-7, Group134=1.8126559959128…	[AGT, AGXT, IL12B, IL6]	[ADIPOR1, AGAP2, AGT, AGXT, ARL2BP, C21orf33, CCL5, CD300A, CD40, CLCF1, CNTF, CRLF1, CRLF3, CSF1R, CSF2, EPO, EPX, ERBB4, F2R, FGFR3, FLT3, GH1, GHR, HCLS1, HES1, HES5, HPX, IFNA2, IFNG, IFNL1, IGF1, IL12A, IL12B, IL13, IL15, IL2, IL20, IL21, IL23A, IL23R, IL24, IL26, IL3, IL31RA, IL4, IL5, IL6, IL6R, IL6ST, ISL1, JAK2, KIT, LCK, LEP, LIF, LYN, NOTCH1, PRL, PRLR, PTK2B, TIMP1, TNFRSF1A]	FALSE
GO:0046631	GO_BiologicalProcess_20.03.2014_19h52	alpha-beta T cell activation	[5, 7]	[Group103, Group104, Group105, Group109, Group112, Group114, Group121, Group124, Group171, Group176, Group189, Group46, Group47, Group48, Group60, Group61, Group70, Group72, Group75, Group81, Group84, Group85, Group96]	4	4.12371	0.0301153	0.0321994	{Group103=3.119427180587338E-8, Group104=2.3010707743750932E-6, Group105=3.2131809026089646E-5, Group109=3.70731357626618E-10, Group112=1.1564801354958646E-4, Group114=1.3048137318309992E-6, Group121=3.3473820150019425E-4, Group124=0.008907051294575875, Group171=1.693521488490144E-6, Group176=1.5105574990945257E-7, Group189=4.040129750658103E-4, Group46=7.796593929576171E-5, Group47=1.08273990123…	{Group103=9.556340410370734E-8, Group104=4.15052952761115E-6, Group105=4.733923009187253E-5, Group109=2.751967385459126E-9, Group112=1.497991047991288E-4, Group114=2.4933569331028002E-6, Group121=4.012700179474379E-4, Group124=0.009192839036647828, Group171=3.142785069986517E-6, Group176=3.7862025626654995E-7, Group189=4.783711913355913E-4, Group46=1.0671933534809937E-4, Group47=1.698933340960266…	[BATF, FOXP3, IL12B, IL6]	[ADA, ADORA2A, ANXA1, AP3B1, AP3D1, ATP7A, BATF, BCL11B, BCL2, BCL3, BCL6, BLM, BTLA, C19orf10, CBLB, CCL19, CCR2, CD28, CD300A, CD3E, CD55, CD80, CD83, CD86, DOCK2, EBI3, ELF4, EOMES, FOXP3, FUT7, GATA3, GIMAP5, GLI3, HLX, HSPH1, IFNG, IHH, IKZF1, IL12A, IL12B, IL12RB1, IL15, IL17D, IL18, IL18R1, IL23A, IL23R, IL27, IL4, IL4R, IL6, INS, IRF1, IRF4, ITCH, ITK, ITPKB, JAK3, LEF1, LILRB1, MYB, NCKA…	FALSE
GO:0046632	GO_BiologicalProcess_20.03.2014_19h52	alpha-beta T cell differentiation	[6, 8, 9, 10, 11]	[Group103, Group104, Group105, Group109, Group112, Group114, Group121, Group124, Group171, Group176, Group189, Group46, Group47, Group48, Group60, Group61, Group70, Group72, Group75, Group81, Group84, Group85, Group96]	4	5.40541	0.0123695	0.0148146	{Group103=3.119427180587338E-8, Group104=2.3010707743750932E-6, Group105=3.2131809026089646E-5, Group109=3.70731357626618E-10, Group112=1.1564801354958646E-4, Group114=1.3048137318309992E-6, Group121=3.3473820150019425E-4, Group124=0.008907051294575875, Group171=1.693521488490144E-6, Group176=1.5105574990945257E-7, Group189=4.040129750658103E-4, Group46=7.796593929576171E-5, Group47=1.08273990123…	{Group103=9.556340410370734E-8, Group104=4.15052952761115E-6, Group105=4.733923009187253E-5, Group109=2.751967385459126E-9, Group112=1.497991047991288E-4, Group114=2.4933569331028002E-6, Group121=4.012700179474379E-4, Group124=0.009192839036647828, Group171=3.142785069986517E-6, Group176=3.7862025626654995E-7, Group189=4.783711913355913E-4, Group46=1.0671933534809937E-4, Group47=1.698933340960266…	[BATF, FOXP3, IL12B, IL6]	[ADA, ANXA1, AP3B1, AP3D1, ATP7A, BATF, BCL11B, BCL2, BCL3, BCL6, BLM, C19orf10, CCL19, CD80, CD83, CD86, EOMES, FOXP3, FUT7, GATA3, GIMAP5, GLI3, HLX, IFNG, IHH, IKZF1, IL12B, IL12RB1, IL17D, IL18R1, IL23A, IL23R, IL27, IL4, IL4R, IL6, IRF1, IRF4, ITK, ITPKB, JAK3, LEF1, MYB, NCKAP1L, NCOR1, NKAP, NKX2-3, PAX1, PNP, PPY, PRKCZ, PTGER4, RARA, RC3H1, RELB, RIPK2, RORA, RORC, RPL22, RSAD2, SASH3, S…	FALSE
GO:0048146	GO_BiologicalProcess_20.03.2014_19h52	positive regulation of fibroblast proliferation	[4, 5, 6]	[Group109, Group11, Group116, Group125, Group128, Group129, Group134, Group135, Group137, Group138, Group144, Group152, Group153, Group154, Group162, Group169, Group17, Group173, Group178, Group179, Group185, Group188, Group190, Group191, Group25, Group26, Group3, Group32, Group34, Group49, Group5, Group54, Group57, Group59, Group6, Group67, Group73, Group81, Group86, Group91, Group92, Group93, G…	4	7.69231	0.00357368	0.00554909	{Group109=3.70731357626618E-10, Group11=2.132543387188203E-7, Group116=8.241111735051451E-10, Group125=1.5683908804011555E-8, Group128=1.1911539267984603E-5, Group129=2.96088485189629E-7, Group134=2.0662399953410227E-10, Group135=1.5576823098765463E-11, Group137=1.8772175164949317E-9, Group138=3.3981331508462127E-10, Group144=6.511332283966891E-10, Group152=5.808036237545318E-4, Group153=4.480044…	{Group109=2.751967385459126E-9, Group11=5.019278947894185E-7, Group116=4.41815156906925E-9, Group125=5.310516489779351E-8, Group128=1.8539734505814745E-5, Group129=6.568399728919356E-7, Group134=1.812655995912806E-9, Group135=5.010544763436224E-10, Group137=8.425650713570275E-9, Group138=2.6233587924532764E-9, Group144=3.80814282062306E-9, Group152=6.752716830399075E-4, Group153=3.088030414159824…	[AGT, AGXT, CDK6, WNT1]	[AGT, AGXT, AMH, ANXA2, AQP1, BMI1, BTC, CCNA2, CD74, CDK4, CDK6, CDKN1A, CTC1, DDR2, E2F1, EGFR, EREG, ESR1, FBRS, FGF10, FNTB, FOSL2, GAS6, IGF1, IL13, JUN, LIG4, MIF, MYC, NDUFS4, NGFR, PAK3, PDGFA, PDGFB, PDGFC, PDGFRA, PLA2G1B, RNASEH2B, S100A6, S100A8, S100A9, SPHK1, TDGF1, TDGF1P3, TGIF1, UTS2, UTS2R, WNT1, WNT2, WNT5A, XRCC4, ZMIZ1]	FALSE
GO:0048168	GO_BiologicalProcess_20.03.2014_19h52	regulation of neuronal synaptic plasticity	[4, 5, 6, 7, 8]	[Group109, Group11, Group116, Group125, Group128, Group129, Group134, Group135, Group137, Group138, Group144, Group153, Group154, Group162, Group163, Group169, Group17, Group173, Group178, Group179, Group185, Group188, Group190, Group191, Group25, Group26, Group3, Group32, Group49, Group5, Group54, Group57, Group6, Group67, Group68, Group73, Group81, Group86, Group91, Group92, Group93, Group94, G…	4	7.84314	0.00332986	0.00524963	{Group109=3.70731357626618E-10, Group11=2.132543387188203E-7, Group116=8.241111735051451E-10, Group125=1.5683908804011555E-8, Group128=1.1911539267984603E-5, Group129=2.96088485189629E-7, Group134=2.0662399953410227E-10, Group135=1.5576823098765463E-11, Group137=1.8772175164949317E-9, Group138=3.3981331508462127E-10, Group144=6.511332283966891E-10, Group153=4.480044124169693E-10, Group154=5.62933…	{Group109=2.751967385459126E-9, Group11=5.019278947894185E-7, Group116=4.41815156906925E-9, Group125=5.310516489779351E-8, Group128=1.8539734505814745E-5, Group129=6.568399728919356E-7, Group134=1.812655995912806E-9, Group135=5.010544763436224E-10, Group137=8.425650713570275E-9, Group138=2.6233587924532764E-9, Group144=3.80814282062306E-9, Group153=3.088030414159824E-9, Group154=1.597738584244860…	[AGT, AGXT, GRIK5, GSK3B]	[AGT, AGXT, APOE, ARC, BDNF, BDNF-AS, CAMK2A, CAMK2B, CNTN2, DBN1, DLG4, DRD2, EGR1, EGR2, EPHB2, FAM58A, GPRIN1, GRIK2, GRIK5, GRIN1, GRM5, GSK3B, GUCY2C, HRAS, JPH3, KCNJ10, KIT, KRAS, LLGL1, NCDN, NETO1, NEURL1, NF1, NOL3, NPTN, NRAS, NSMF, RAB11A, RAB8A, RASGRF1, RIMS1, S100B, SHANK3, SHISA9, SNCA, STAR, SYNGAP1, SYNGR1, SYP, UNC13A, UNC13B]	FALSE
GO:0048660	GO_BiologicalProcess_20.03.2014_19h52	regulation of smooth muscle cell proliferation	[4, 5]	[Group109, Group114, Group171, Group61, Group71, Group75, Group81, Group84, Group85, Group95, Group96]	4	5	0.0160818	0.0184732	{Group109=3.70731357626618E-10, Group114=1.3048137318309992E-6, Group171=1.693521488490144E-6, Group61=9.068248980244307E-5, Group71=7.751491208088988E-7, Group75=2.3391892099511904E-5, Group81=4.4035961247516206E-11, Group84=3.965770772425531E-6, Group85=0.001980248605996115, Group95=3.192169941197427E-10, Group96=8.315263344216614E-4}	{Group109=2.751967385459126E-9, Group114=2.4933569331028002E-6, Group171=3.142785069986517E-6, Group61=1.2153972591577438E-4, Group71=1.5747766349064996E-6, Group75=3.4997171900820134E-5, Group81=7.082450433975523E-10, Group84=6.895439270974122E-6, Group85=0.002183931319755715, Group95=2.5670366610462642E-9, Group96=9.440269561375333E-4}	[IL12B, IL6, SERPINF2, SKP2]	[ADIPOQ, AIF1, ALOX12, ANG, APOD, BMP4, CALCRL, CCL5, CDH13, COMT, CPAMD8, CTNNB1, CTNNBIP1, EDN1, EGFR, ELANE, EREG, FGFR2, HBEGF, HES5, HMGCR, HMOX1, ID2, IFNG, IGF1, IGFBP3, IGFBP5, IL12A, IL12B, IL13, IL15, IL6, IL6R, ILK, IRAK1, IRAK4, ITGA2, JUN, KLF4, MFN2, MNAT1, MYD88, NDRG2, NOTCH3, NOTCH4, NOX1, NPPC, NPR1, NPR3, NPRL3, NPY5R, NR5A1, OGN, PDE1A, PDGFB, PDGFRB, PPARD, PPARG, PPARGC1A, P…	FALSE
GO:0048708	GO_BiologicalProcess_20.03.2014_19h52	astrocyte differentiation	[5, 6, 7, 8, 9]	[Group1, Group109, Group11, Group116, Group125, Group128, Group129, Group134, Group135, Group137, Group138, Group144, Group149, Group153, Group154, Group16, Group162, Group165, Group168, Group169, Group17, Group173, Group178, Group179, Group185, Group188, Group190, Group191, Group20, Group25, Group26, Group3, Group32, Group34, Group49, Group5, Group54, Group57, Group59, Group6, Group67, Group73, …	4	7.54717	0.00382935	0.00585777	{Group1=6.140557792819212E-7, Group109=3.70731357626618E-10, Group11=2.132543387188203E-7, Group116=8.241111735051451E-10, Group125=1.5683908804011555E-8, Group128=1.1911539267984603E-5, Group129=2.96088485189629E-7, Group134=2.0662399953410227E-10, Group135=1.5576823098765463E-11, Group137=1.8772175164949317E-9, Group138=3.3981331508462127E-10, Group144=6.511332283966891E-10, Group149=3.28068293…	{Group1=1.2607741000150085E-6, Group109=2.751967385459126E-9, Group11=5.019278947894185E-7, Group116=4.41815156906925E-9, Group125=5.310516489779351E-8, Group128=1.8539734505814745E-5, Group129=6.568399728919356E-7, Group134=1.812655995912806E-9, Group135=5.010544763436224E-10, Group137=8.425650713570275E-9, Group138=2.6233587924532764E-9, Group144=3.80814282062306E-9, Group149=4.796756114289325E…	[AGT, AGXT, CDK6, F2]	[ADORA2A, AGT, AGXT, ATF5, BIN1, BMP2, C21orf33, CDK6, CLCF1, CNTN2, DAB1, DNAAF3, DRD1, EGFR, EIF2B5, EPHA4, F2, FGFR3, GCM1, GFAP, HES1, HES5, HMGA2, ID2, ID4, IL6ST, LAMB2, LAMC1, LAMC3, LIF, LMNB2, MT3, MYCN, NF1, NFIX, NKX2-2, NOG, NOTCH1, NR2E1, NTRK3, OMA1, PAX6, POU3F2, PRPF19, S100B, SERPINE2, SHH, SOX6, SOX8, SOX9, STAT3, TAL1, VIM]	FALSE
GO:0048813	GO_BiologicalProcess_20.03.2014_19h52	dendrite morphogenesis	[4, 6, 7, 8, 9, 10, 11, 12]	[Group101, Group150, Group156, Group66, Group85]	4	4.12371	0.0301153	0.0321994	{Group101=0.014607591145299803, Group150=0.01236356448290346, Group156=5.113181024116085E-4, Group66=2.3009124487516927E-4, Group85=0.001980248605996115}	{Group101=0.01483823732127822, Group150=0.012692382687236001, Group156=6.017341083258562E-4, Group66=2.846641683391517E-4, Group85=0.002183931319755715}	[DACT1, FYN, GSK3B, NEDD4]	[ACHE, ACTR3, ANAPC2, ARHGEF7, ATP7A, BHLHB9, BTBD3, CACNA1A, CACNA1F, CAMK2B, CAPRIN1, CAPRIN2, CDK5, CDK5R1, CDKL5, CELSR2, CHRNA3, CHRNB2, CIT, CTNNA2, CUL7, CUX1, CUX2, DACT1, DCDC2, DCLK1, DCX, DHDDS, DLG4, DSCAM, DVL1, DVL1P1, EFNA1, EPHA4, EPHB1, EPHB2, EPHB3, FARP1, FBXW8, FYN, GARS, GORASP1, GPRIN1, GRIN1, GSK3B, HPRT1, IL1RAPL1, ILK, ITPKA, KIDINS220, KLF7, KNDC1, LLGL1, LRP4, LRP8, LRR…	FALSE
GO:0050432	GO_BiologicalProcess_20.03.2014_19h52	catecholamine secretion	[4, 5, 6, 7]	[Group102, Group109, Group11, Group116, Group125, Group128, Group129, Group134, Group135, Group137, Group138, Group144, Group153, Group154, Group16, Group162, Group165, Group169, Group17, Group173, Group177, Group178, Group179, Group185, Group190, Group191, Group21, Group25, Group26, Group3, Group32, Group4, Group45, Group5, Group54, Group57, Group59, Group6, Group67, Group73, Group78, Group81, G…	4	9.30232	0.00177277	0.00329991	{Group102=9.733226098577157E-11, Group109=3.70731357626618E-10, Group11=2.132543387188203E-7, Group116=8.241111735051451E-10, Group125=1.5683908804011555E-8, Group128=1.1911539267984603E-5, Group129=2.96088485189629E-7, Group134=2.0662399953410227E-10, Group135=1.5576823098765463E-11, Group137=1.8772175164949317E-9, Group138=3.3981331508462127E-10, Group144=6.511332283966891E-10, Group153=4.48004…	{Group102=1.1050074335443478E-9, Group109=2.751967385459126E-9, Group11=5.019278947894185E-7, Group116=4.41815156906925E-9, Group125=5.310516489779351E-8, Group128=1.8539734505814745E-5, Group129=6.568399728919356E-7, Group134=1.812655995912806E-9, Group135=5.010544763436224E-10, Group137=8.425650713570275E-9, Group138=2.6233587924532764E-9, Group144=3.80814282062306E-9, Group153=3.08803041415982…	[AGT, AGXT, C5, DRD3]	[ADORA2A, ADRA2A, ADRA2B, ADRA2C, ADRBK1, AGT, AGTR2, AGXT, C5, CADPS, CARTPT, CHRFAM7A, CHRNA4, CHRNA6, CHRNA7, CHRNB2, CNR1, CRH, CRHR1, CXCL12, DRD2, DRD3, DTNBP1, GCK, GDNF, HRH3, HTR1B, HTR2A, HTR6, LY6E, MAP4K2, MECP2, NISCH, NPY2R, OXT, OXTR, P2RY1, P2RY12, PCDHA4, PCDHA@, PINK1, SNCA, SNCG]	FALSE
GO:0050433	GO_BiologicalProcess_20.03.2014_19h52	regulation of catecholamine secretion	[4, 5, 6, 7, 8]	[Group102, Group109, Group11, Group116, Group125, Group128, Group129, Group134, Group135, Group137, Group138, Group144, Group153, Group154, Group16, Group162, Group165, Group169, Group17, Group173, Group177, Group178, Group179, Group185, Group190, Group191, Group21, Group25, Group26, Group3, Group32, Group4, Group45, Group5, Group54, Group57, Group59, Group6, Group67, Group73, Group78, Group81, G…	4	10.2564	0.00122688	0.00252737	{Group102=9.733226098577157E-11, Group109=3.70731357626618E-10, Group11=2.132543387188203E-7, Group116=8.241111735051451E-10, Group125=1.5683908804011555E-8, Group128=1.1911539267984603E-5, Group129=2.96088485189629E-7, Group134=2.0662399953410227E-10, Group135=1.5576823098765463E-11, Group137=1.8772175164949317E-9, Group138=3.3981331508462127E-10, Group144=6.511332283966891E-10, Group153=4.48004…	{Group102=1.1050074335443478E-9, Group109=2.751967385459126E-9, Group11=5.019278947894185E-7, Group116=4.41815156906925E-9, Group125=5.310516489779351E-8, Group128=1.8539734505814745E-5, Group129=6.568399728919356E-7, Group134=1.812655995912806E-9, Group135=5.010544763436224E-10, Group137=8.425650713570275E-9, Group138=2.6233587924532764E-9, Group144=3.80814282062306E-9, Group153=3.08803041415982…	[AGT, AGXT, C5, DRD3]	[ADORA2A, ADRA2A, ADRA2B, ADRA2C, ADRBK1, AGT, AGTR2, AGXT, C5, CARTPT, CHRFAM7A, CHRNA4, CHRNA6, CHRNA7, CHRNB2, CNR1, CRH, CRHR1, CXCL12, DRD2, DRD3, DTNBP1, GCK, GDNF, HRH3, HTR1B, HTR2A, HTR6, MAP4K2, NPY2R, OXT, OXTR, P2RY1, P2RY12, PCDHA4, PCDHA@, PINK1, SNCA, SNCG]	FALSE
GO:0050710	GO_BiologicalProcess_20.03.2014_19h52	negative regulation of cytokine secretion	[4, 5, 6, 7, 8, 9, 10]	[Group0, Group102, Group103, Group104, Group105, Group106, Group107, Group114, Group118, Group120, Group121, Group122, Group124, Group132, Group164, Group170, Group171, Group176, Group189, Group3, Group4, Group46, Group47, Group70, Group75, Group84]	4	13.3333	0.000445	0.00114596	{Group0=1.5217401244594015E-9, Group102=9.733226098577157E-11, Group103=3.119427180587338E-8, Group104=2.3010707743750932E-6, Group105=3.2131809026089646E-5, Group106=1.578368378954176E-5, Group107=7.077853085608033E-6, Group114=1.3048137318309992E-6, Group118=3.176530271530492E-9, Group120=1.4194293858411877E-6, Group121=3.3473820150019425E-4, Group122=1.9604282972944688E-8, Group124=0.008907051…	{Group0=7.163313268796695E-9, Group102=1.1050074335443478E-9, Group103=9.556340410370734E-8, Group104=4.15052952761115E-6, Group105=4.733923009187253E-5, Group106=2.3986228121114643E-5, Group107=1.1383547046019585E-5, Group114=2.4933569331028002E-6, Group118=1.1567364951045E-8, Group120=2.6857830536014633E-6, Group121=4.012700179474379E-4, Group122=6.41292646403106E-8, Group124=0.0091928390366478…	[CD34, F2RL1, FOXP3, IL6]	[APOA1, APOA2, BTN2A2, C1QTNF3, C5AR2, CD34, CIDEA, F2RL1, FFAR4, FOXP3, GAS6, IFNA2, IL10, IL6, LGR4, LILRB1, LPAL2, LRRC32, NLRP12, NLRP3, PTGER4, RGCC, SRGN, SSC5D, TNF, TNFRSF21, TNFRSF4, TNFRSF9, TNFSF4, TRIM27]	TRUE
GO:0050714	GO_BiologicalProcess_20.03.2014_19h52	positive regulation of protein secretion	[3, 4, 5, 6, 7, 8, 9]	[Group102, Group103, Group104, Group105, Group106, Group107, Group113, Group114, Group118, Group119, Group120, Group122, Group132, Group164, Group170, Group3, Group4, Group45, Group47, Group75, Group78, Group88, Group9]	4	4	0.0331555	0.0348471	{Group102=9.733226098577157E-11, Group103=3.119427180587338E-8, Group104=2.3010707743750932E-6, Group105=3.2131809026089646E-5, Group106=1.578368378954176E-5, Group107=7.077853085608033E-6, Group113=9.802132344951922E-5, Group114=1.3048137318309992E-6, Group118=3.176530271530492E-9, Group119=2.2841197826720155E-9, Group120=1.4194293858411877E-6, Group122=1.9604282972944688E-8, Group132=6.11668263…	{Group102=1.1050074335443478E-9, Group103=9.556340410370734E-8, Group104=4.15052952761115E-6, Group105=4.733923009187253E-5, Group106=2.3986228121114643E-5, Group107=1.1383547046019585E-5, Group113=1.3046976155694628E-4, Group114=2.4933569331028002E-6, Group118=1.1567364951045E-8, Group119=9.184064959493729E-9, Group120=2.6857830536014633E-6, Group122=6.41292646403106E-8, Group132=8.7445907307596…	[C5, CD34, F2RL1, IL6]	[ACHE, ADAM8, ADAM9, ADORA2A, ADRB1, AGTR2, AIM2, ALOX15B, AMH, ANG, ANKRD1, BMP6, C1QTNF3, C5, CADM1, CARD8, CASP1, CCL19, CCL3, CD14, CD2, CD274, CD34, CD58, CHIA, CLEC4E, CLEC5A, CLEC6A, CLEC9A, CRTAM, CSF1R, DNM1L, EP300, EXPH5, F2R, F2RL1, FGR, GATA3, GLMN, GOLPH3, GOLPH3L, HTR2B, HYAL2, IFNG, IL10, IL13, IL1A, IL1RL1, IL2, IL26, IL33, IL4R, IL5, IL6, INS, IRF3, KCNN4, MIF, MYO18A, NDUFA2, N…	FALSE
GO:0050820	GO_BiologicalProcess_20.03.2014_19h52	positive regulation of coagulation	[3, 4, 5]	[Group15, Group158, Group159, Group160, Group181, Group24, Group30, Group63, Group71]	4	16	0.000215	0.000634	{Group15=2.692637645837873E-7, Group158=4.432697314755446E-10, Group159=5.197260620757299E-11, Group160=1.3115796384487E-7, Group181=1.2033573165187181E-4, Group24=8.641684258164836E-10, Group30=1.7617397977058767E-7, Group63=8.546468261268179E-8, Group71=7.751491208088988E-7}	{Group15=6.113871360549523E-7, Group158=3.168557710177041E-9, Group159=7.71593307543199E-10, Group160=3.3307219765868303E-7, Group181=1.548319747254084E-4, Group24=4.389065952173193E-9, Group30=4.2501972619654276E-7, Group63=2.2290113167902144E-7, Group71=1.5747766349064996E-6}	[F2, F7, PLG, SERPINF2]	[ANO6, APOH, CD36, CNTN1, CPB2, DMTN, ENPP4, F12, F2, F2R, F3, F7, HPSE, HRG, NFE2L2, NRG1, PLG, PSEN1, PSEN2, SERPINE1, SERPINF2, THBD, THBS1, TNDM, USF1]	FALSE
GO:0051208	GO_BiologicalProcess_20.03.2014_19h52	sequestering of calcium ion	[4, 5, 9, 10]	[Group16, Group165]	4	4.81928	0.0181735	0.0204949	{Group16=2.202704234628742E-4, Group165=8.475803120474608E-7}	{Group16=2.742722046989337E-4, Group165=1.7039895856787494E-6}	[BAX, CASQ1, F2, XCR1]	[AKAP6, ANK2, ASPH, ATP7B, BAX, BBC3, BDKRB1, CACNA1C, CALM1, CALM2, CALM3, CALR, CAMK2D, CAPN3, CASQ1, CASQ2, CCL19, CCL21, CCL3, CCR5, CCR7, CEMIP, CHERP, CLIC2, CXCL10, CXCL11, CXCL9, CXCR3, DDIT3, DHRS7C, DIAPH1, DMD, DRD1, DRD2, EDNRA, ERO1L, F2, F2R, F2RL3, FGF13, FGF2, FKBP1A, FKBP1B, GPER1, GSTM2, GSTO1, HRC, HSP90B1, HTR2A, HTR2B, HTR2C, IBTK, IL13, ITPR1, LACRT, LCK, LYN, MCOLN1, MS4A1,…	FALSE
GO:0051209	GO_BiologicalProcess_20.03.2014_19h52	release of sequestered calcium ion into cytosol	[3, 4, 5, 6, 7, 8, 9, 10, 11, 12, 13]	[Group16, Group165]	4	5	0.0160818	0.0184732	{Group16=2.202704234628742E-4, Group165=8.475803120474608E-7}	{Group16=2.742722046989337E-4, Group165=1.7039895856787494E-6}	[BAX, CASQ1, F2, XCR1]	[AKAP6, ANK2, ASPH, BAX, BBC3, BDKRB1, CACNA1C, CALM1, CALM2, CALM3, CAMK2D, CAPN3, CASQ1, CASQ2, CCL19, CCL21, CCL3, CCR5, CCR7, CEMIP, CHERP, CLIC2, CXCL10, CXCL11, CXCL9, CXCR3, DDIT3, DHRS7C, DIAPH1, DMD, DRD1, DRD2, EDNRA, ERO1L, F2, F2R, F2RL3, FGF13, FGF2, FKBP1A, FKBP1B, GPER1, GSTM2, GSTO1, HRC, HTR2A, HTR2B, HTR2C, IBTK, IL13, ITPR1, LACRT, LCK, LYN, MCOLN1, MS4A1, MS4A2, PDE4D, PKD2, P…	FALSE
GO:0051238	GO_BiologicalProcess_20.03.2014_19h52	sequestering of metal ion	[3, 4]	[Group16, Group165]	4	4.30108	0.0263289	0.0284463	{Group16=2.202704234628742E-4, Group165=8.475803120474608E-7}	{Group16=2.742722046989337E-4, Group165=1.7039895856787494E-6}	[BAX, CASQ1, F2, XCR1]	[AKAP6, ANK2, AP3D1, ASPH, ATP7B, BAX, BBC3, BDKRB1, CACNA1C, CALM1, CALM2, CALM3, CALR, CAMK2D, CAPN3, CASQ1, CASQ2, CCL19, CCL21, CCL3, CCR5, CCR7, CEMIP, CHERP, CLIC2, CXCL10, CXCL11, CXCL9, CXCR3, DDIT3, DHRS7C, DIAPH1, DMD, DRD1, DRD2, EDNRA, ERO1L, F2, F2R, F2RL3, FGF13, FGF2, FKBP1A, FKBP1B, FTH1, GPER1, GSTM2, GSTO1, HRC, HSP90B1, HTR2A, HTR2B, HTR2C, IBTK, IL13, ITPR1, LACRT, LCK, LYN, M…	FALSE
GO:0051282	GO_BiologicalProcess_20.03.2014_19h52	regulation of sequestering of calcium ion	[3, 4, 5, 6, 7, 10, 11]	[Group16, Group165]	4	5	0.0160818	0.0184732	{Group16=2.202704234628742E-4, Group165=8.475803120474608E-7}	{Group16=2.742722046989337E-4, Group165=1.7039895856787494E-6}	[BAX, CASQ1, F2, XCR1]	[AKAP6, ANK2, ASPH, BAX, BBC3, BDKRB1, CACNA1C, CALM1, CALM2, CALM3, CAMK2D, CAPN3, CASQ1, CASQ2, CCL19, CCL21, CCL3, CCR5, CCR7, CEMIP, CHERP, CLIC2, CXCL10, CXCL11, CXCL9, CXCR3, DDIT3, DHRS7C, DIAPH1, DMD, DRD1, DRD2, EDNRA, ERO1L, F2, F2R, F2RL3, FGF13, FGF2, FKBP1A, FKBP1B, GPER1, GSTM2, GSTO1, HRC, HTR2A, HTR2B, HTR2C, IBTK, IL13, ITPR1, LACRT, LCK, LYN, MCOLN1, MS4A1, MS4A2, PDE4D, PKD2, P…	FALSE
GO:0051283	GO_BiologicalProcess_20.03.2014_19h52	negative regulation of sequestering of calcium ion	[2, 3, 4, 5, 6, 7, 8, 10, 11, 12]	[Group16, Group165]	4	5	0.0160818	0.0184732	{Group16=2.202704234628742E-4, Group165=8.475803120474608E-7}	{Group16=2.742722046989337E-4, Group165=1.7039895856787494E-6}	[BAX, CASQ1, F2, XCR1]	[AKAP6, ANK2, ASPH, BAX, BBC3, BDKRB1, CACNA1C, CALM1, CALM2, CALM3, CAMK2D, CAPN3, CASQ1, CASQ2, CCL19, CCL21, CCL3, CCR5, CCR7, CEMIP, CHERP, CLIC2, CXCL10, CXCL11, CXCL9, CXCR3, DDIT3, DHRS7C, DIAPH1, DMD, DRD1, DRD2, EDNRA, ERO1L, F2, F2R, F2RL3, FGF13, FGF2, FKBP1A, FKBP1B, GPER1, GSTM2, GSTO1, HRC, HTR2A, HTR2B, HTR2C, IBTK, IL13, ITPR1, LACRT, LCK, LYN, MCOLN1, MS4A1, MS4A2, PDE4D, PKD2, P…	FALSE
GO:0051937	GO_BiologicalProcess_20.03.2014_19h52	catecholamine transport	[4, 5, 6]	[Group102, Group109, Group11, Group116, Group125, Group128, Group129, Group134, Group135, Group137, Group138, Group144, Group153, Group154, Group16, Group162, Group165, Group169, Group17, Group173, Group177, Group178, Group179, Group185, Group190, Group191, Group21, Group25, Group26, Group3, Group32, Group4, Group45, Group5, Group54, Group57, Group59, Group6, Group67, Group73, Group78, Group81, G…	4	7.54717	0.00382935	0.00585777	{Group102=9.733226098577157E-11, Group109=3.70731357626618E-10, Group11=2.132543387188203E-7, Group116=8.241111735051451E-10, Group125=1.5683908804011555E-8, Group128=1.1911539267984603E-5, Group129=2.96088485189629E-7, Group134=2.0662399953410227E-10, Group135=1.5576823098765463E-11, Group137=1.8772175164949317E-9, Group138=3.3981331508462127E-10, Group144=6.511332283966891E-10, Group153=4.48004…	{Group102=1.1050074335443478E-9, Group109=2.751967385459126E-9, Group11=5.019278947894185E-7, Group116=4.41815156906925E-9, Group125=5.310516489779351E-8, Group128=1.8539734505814745E-5, Group129=6.568399728919356E-7, Group134=1.812655995912806E-9, Group135=5.010544763436224E-10, Group137=8.425650713570275E-9, Group138=2.6233587924532764E-9, Group144=3.80814282062306E-9, Group153=3.08803041415982…	[AGT, AGXT, C5, DRD3]	[ADORA2A, ADRA2A, ADRA2B, ADRA2C, ADRBK1, AGT, AGTR2, AGXT, C5, CADPS, CARTPT, CHRFAM7A, CHRM5, CHRNA4, CHRNA6, CHRNA7, CHRNB2, CNR1, CRH, CRHR1, CXCL12, DRD1, DRD2, DRD3, DRD4, DTNBP1, GCK, GDNF, HRH3, HTR1B, HTR2A, HTR6, LY6E, MAP4K2, MECP2, NAT8L, NISCH, NPY2R, OXT, OXTR, P2RY1, P2RY12, PARK7, PCDHA4, PCDHA@, PINK1, RAB3B, SLC22A1, SLC22A3, SLC6A2, SLC6A3, SNCA, SNCG]	FALSE
GO:0051952	GO_BiologicalProcess_20.03.2014_19h52	regulation of amine transport	[4, 5, 6]	[Group102, Group109, Group11, Group116, Group125, Group128, Group129, Group134, Group135, Group137, Group138, Group144, Group153, Group154, Group16, Group162, Group165, Group169, Group17, Group173, Group177, Group178, Group179, Group185, Group190, Group191, Group21, Group25, Group26, Group3, Group32, Group4, Group45, Group5, Group54, Group57, Group59, Group6, Group67, Group73, Group78, Group81, G…	4	6.25	0.00749684	0.00965218	{Group102=9.733226098577157E-11, Group109=3.70731357626618E-10, Group11=2.132543387188203E-7, Group116=8.241111735051451E-10, Group125=1.5683908804011555E-8, Group128=1.1911539267984603E-5, Group129=2.96088485189629E-7, Group134=2.0662399953410227E-10, Group135=1.5576823098765463E-11, Group137=1.8772175164949317E-9, Group138=3.3981331508462127E-10, Group144=6.511332283966891E-10, Group153=4.48004…	{Group102=1.1050074335443478E-9, Group109=2.751967385459126E-9, Group11=5.019278947894185E-7, Group116=4.41815156906925E-9, Group125=5.310516489779351E-8, Group128=1.8539734505814745E-5, Group129=6.568399728919356E-7, Group134=1.812655995912806E-9, Group135=5.010544763436224E-10, Group137=8.425650713570275E-9, Group138=2.6233587924532764E-9, Group144=3.80814282062306E-9, Group153=3.08803041415982…	[AGT, AGXT, C5, DRD3]	[ADORA1, ADORA2A, ADRA2A, ADRA2B, ADRA2C, ADRBK1, AGT, AGTR2, AGXT, ARG1, AVP, AVPR1A, C5, CACNA1A, CARTPT, CHRFAM7A, CHRNA3, CHRNA4, CHRNA6, CHRNA7, CHRNB2, CNR1, CRH, CRHR1, CXCL12, DPYSL2, DRD1, DRD2, DRD3, DRD4, DTNBP1, GCK, GDNF, GRIK1, GRM7, HRH3, HTR1B, HTR2A, HTR6, IFNAR1, IL1RN, LEP, MAP4K2, NAT8L, NLRP3, NPY2R, NPY5R, OXT, OXTR, P2RY1, P2RY12, PCDHA4, PCDHA@, PINK1, RAB3B, SEPT2, SEPT6,…	FALSE
GO:0055006	GO_BiologicalProcess_20.03.2014_19h52	cardiac cell development	[4, 5, 6, 7, 8, 9]	[Group109, Group11, Group116, Group125, Group127, Group128, Group129, Group134, Group135, Group137, Group138, Group144, Group153, Group154, Group162, Group169, Group17, Group173, Group178, Group179, Group185, Group190, Group191, Group25, Group26, Group3, Group32, Group5, Group54, Group57, Group6, Group67, Group73, Group81, Group86, Group91, Group92, Group93, Group94, Group98]	4	7.84314	0.00332986	0.00524963	{Group109=3.70731357626618E-10, Group11=2.132543387188203E-7, Group116=8.241111735051451E-10, Group125=1.5683908804011555E-8, Group127=3.614051716160852E-7, Group128=1.1911539267984603E-5, Group129=2.96088485189629E-7, Group134=2.0662399953410227E-10, Group135=1.5576823098765463E-11, Group137=1.8772175164949317E-9, Group138=3.3981331508462127E-10, Group144=6.511332283966891E-10, Group153=4.480044…	{Group109=2.751967385459126E-9, Group11=5.019278947894185E-7, Group116=4.41815156906925E-9, Group125=5.310516489779351E-8, Group127=7.750133124656049E-7, Group128=1.8539734505814745E-5, Group129=6.568399728919356E-7, Group134=1.812655995912806E-9, Group135=5.010544763436224E-10, Group137=8.425650713570275E-9, Group138=2.6233587924532764E-9, Group144=3.80814282062306E-9, Group153=3.088030414159824…	[AGT, AGXT, FHL2, TTN]	[ACTC1, ADRB1, AGT, AGTR2, AGXT, AKAP6, ATG5, ATG7, BMP10, BMP4, CAV3, CCNB1, CDK1, COL14A1, CSRP3, CXADR, DICER1, FHL2, GATA4, GSK3A, HDAC2, HEY2, JAG1, LMNA, LRRC10, MAML1, MEF2A, MEF2C, MYH10, MYH11, MYH6, MYL2, MYLK3, NEBL, NEXN, NKX2-5, NKX2-6, NOTCH1, OBSL1, PDGFRA, PDGFRB, PITX2, PROX1, SLC8A1, SPEG, SRF, TBX3, TCAP, TTN, VEGFA, XIRP1]	FALSE
GO:0055013	GO_BiologicalProcess_20.03.2014_19h52	cardiac muscle cell development	[5, 6, 7, 8, 9, 10]	[Group109, Group11, Group116, Group125, Group127, Group128, Group129, Group134, Group135, Group137, Group138, Group144, Group153, Group154, Group162, Group169, Group17, Group173, Group178, Group179, Group185, Group190, Group191, Group25, Group26, Group3, Group32, Group5, Group54, Group57, Group6, Group67, Group73, Group81, Group86, Group91, Group92, Group93, Group94, Group98]	4	8.16327	0.00287669	0.00475345	{Group109=3.70731357626618E-10, Group11=2.132543387188203E-7, Group116=8.241111735051451E-10, Group125=1.5683908804011555E-8, Group127=3.614051716160852E-7, Group128=1.1911539267984603E-5, Group129=2.96088485189629E-7, Group134=2.0662399953410227E-10, Group135=1.5576823098765463E-11, Group137=1.8772175164949317E-9, Group138=3.3981331508462127E-10, Group144=6.511332283966891E-10, Group153=4.480044…	{Group109=2.751967385459126E-9, Group11=5.019278947894185E-7, Group116=4.41815156906925E-9, Group125=5.310516489779351E-8, Group127=7.750133124656049E-7, Group128=1.8539734505814745E-5, Group129=6.568399728919356E-7, Group134=1.812655995912806E-9, Group135=5.010544763436224E-10, Group137=8.425650713570275E-9, Group138=2.6233587924532764E-9, Group144=3.80814282062306E-9, Group153=3.088030414159824…	[AGT, AGXT, FHL2, TTN]	[ACTC1, ADRB1, AGT, AGTR2, AGXT, AKAP6, ATG5, ATG7, BMP10, BMP4, CAV3, CCNB1, CDK1, COL14A1, CSRP3, CXADR, DICER1, FHL2, GATA4, GSK3A, HDAC2, HEY2, LMNA, LRRC10, MAML1, MEF2A, MEF2C, MYH10, MYH11, MYH6, MYL2, MYLK3, NEBL, NEXN, NKX2-5, NKX2-6, OBSL1, PDGFRA, PDGFRB, PITX2, PROX1, SLC8A1, SPEG, SRF, TBX3, TCAP, TTN, VEGFA, XIRP1]	FALSE
GO:0055078	GO_BiologicalProcess_20.03.2014_19h52	sodium ion homeostasis	[8]	[Group109, Group11, Group116, Group125, Group128, Group129, Group134, Group135, Group137, Group138, Group144, Group153, Group154, Group16, Group162, Group165, Group169, Group17, Group173, Group177, Group178, Group179, Group185, Group190, Group191, Group21, Group25, Group26, Group3, Group32, Group4, Group5, Group54, Group57, Group59, Group6, Group67, Group73, Group81, Group86, Group91, Group92, Gr…	4	9.52381	0.00162306	0.00309584	{Group109=3.70731357626618E-10, Group11=2.132543387188203E-7, Group116=8.241111735051451E-10, Group125=1.5683908804011555E-8, Group128=1.1911539267984603E-5, Group129=2.96088485189629E-7, Group134=2.0662399953410227E-10, Group135=1.5576823098765463E-11, Group137=1.8772175164949317E-9, Group138=3.3981331508462127E-10, Group144=6.511332283966891E-10, Group153=4.480044124169693E-10, Group154=5.62933…	{Group109=2.751967385459126E-9, Group11=5.019278947894185E-7, Group116=4.41815156906925E-9, Group125=5.310516489779351E-8, Group128=1.8539734505814745E-5, Group129=6.568399728919356E-7, Group134=1.812655995912806E-9, Group135=5.010544763436224E-10, Group137=8.425650713570275E-9, Group138=2.6233587924532764E-9, Group144=3.80814282062306E-9, Group153=3.088030414159824E-9, Group154=1.597738584244860…	[AGT, AGXT, DRD3, KNG1]	[ADORA1, ADORA2A, AGT, AGTR1, AGTR2, AGXT, AVP, AVPR1A, AVPR2, C7, CORIN, CXCL10, CYP11B2, CYP4A11, CYP4F12, CYP4F2, DRD2, DRD3, EDN1, EDNRB, IFNAR1, IGLC7, KNG1, MC3R, NEDD4L, NLRP3, NPPB, NPR1, NR3C2, OXT, SCN7A, SCNN1A, SCNN1B, SCNN1G, TAC1, TACR1, TFAP2B, TMPRSS3, TMPRSS4, UPK3A, UTS2, UTS2R]	FALSE
GO:0060491	GO_BiologicalProcess_20.03.2014_19h52	regulation of cell projection assembly	[3, 4, 5]	[Group133, Group66]	4	4.70588	0.0196575	0.0220078	{Group133=0.017205934726405872, Group66=2.3009124487516927E-4}	{Group133=0.017386101582179753, Group66=2.846641683391517E-4}	[F2RL1, PRF1, PROC, WNT1]	[ACTR3, AGRN, APC, ARAP1, ARF6, ARHGAP24, ARPC2, ATG3, ATG5, BBS4, BRK1, CCL19, CCL21, CCR7, CDC42, CDC42EP1, CDC42EP2, CDC42EP4, CDC42EP5, CLRN1, DMTN, DPYSL3, EPHA2, EPS8L1, EPS8L2, ESPN, EVL, F2RL1, FAM110C, FAM188B2, FER, FNBP1L, GAP43, GPM6A, HRAS, HRG, IFT140, IFT20, IFT88, KANK1, KIT, KLHL41, MIEN1, MTOR, MYO10, MYO3A, MYO3B, NCKAP1, NEURL1, NLGN1, NRG1, NRXN1, PALM, PFN1, PFN2, PLXNB3, PO…	FALSE
GO:0060688	GO_BiologicalProcess_20.03.2014_19h52	regulation of morphogenesis of a branching structure	[3, 4, 5]	[Group1, Group100, Group102, Group109, Group11, Group110, Group116, Group118, Group125, Group126, Group128, Group129, Group13, Group134, Group135, Group136, Group137, Group138, Group14, Group140, Group142, Group144, Group151, Group153, Group154, Group155, Group161, Group162, Group163, Group166, Group167, Group169, Group17, Group172, Group173, Group178, Group179, Group185, Group190, Group191, Grou…	4	6.77966	0.00562675	0.00762573	{Group1=6.140557792819212E-7, Group100=2.5429794844314664E-7, Group102=9.733226098577157E-11, Group109=3.70731357626618E-10, Group11=2.132543387188203E-7, Group110=2.3018972490782938E-9, Group116=8.241111735051451E-10, Group118=3.176530271530492E-9, Group125=1.5683908804011555E-8, Group126=2.2271638790797867E-9, Group128=1.1911539267984603E-5, Group129=2.96088485189629E-7, Group13=5.0921777815470…	{Group1=1.2607741000150085E-6, Group100=5.913193258979193E-7, Group102=1.1050074335443478E-9, Group109=2.751967385459126E-9, Group11=5.019278947894185E-7, Group110=9.066656511675728E-9, Group116=4.41815156906925E-9, Group118=1.1567364951045E-8, Group125=5.310516489779351E-8, Group126=9.344404970921714E-9, Group128=1.8539734505814745E-5, Group129=6.568399728919356E-7, Group13=3.170291328511553E-9,…	[AGT, AGXT, HGF, IL6]	[AGT, AGTR2, AGXT, BMP4, BMP7, BTBD7, CAV3, CDH1, CTNNB1, ESR1, ETV4, ETV5, FGF10, FGF7, FGFR1, FGFR2, FZR1, GDNF, GREM1, HGF, HNF1B, HOXB7, HOXD13, IL6, LGR4, LHX1, LRRK2, MAGED1, MET, MLF2, NOG, NTN4, PAX2, PAX8, PDGFA, PGF, PHB2, RNMT, RTN4, RXRA, SFRP1, SHH, SHOX2, SIX1, SIX4, SMO, SMOX, SNAI2, SOS1, SOX8, SOX9, SULF1, TACSTD2, TGFB1, TNF, VEGFA, WNT2, WNT2B, WNT5A]	FALSE
GO:0061098	GO_BiologicalProcess_20.03.2014_19h52	positive regulation of protein tyrosine kinase activity	[8, 9, 10, 11, 12]	[Group109, Group11, Group110, Group116, Group125, Group128, Group129, Group134, Group135, Group137, Group138, Group144, Group153, Group154, Group155, Group162, Group163, Group169, Group17, Group172, Group173, Group178, Group179, Group185, Group190, Group191, Group20, Group25, Group26, Group3, Group32, Group5, Group54, Group57, Group59, Group6, Group67, Group68, Group73, Group81, Group86, Group91,…	4	12.9032	0.000506	0.00127156	{Group109=3.70731357626618E-10, Group11=2.132543387188203E-7, Group110=2.3018972490782938E-9, Group116=8.241111735051451E-10, Group125=1.5683908804011555E-8, Group128=1.1911539267984603E-5, Group129=2.96088485189629E-7, Group134=2.0662399953410227E-10, Group135=1.5576823098765463E-11, Group137=1.8772175164949317E-9, Group138=3.3981331508462127E-10, Group144=6.511332283966891E-10, Group153=4.48004…	{Group109=2.751967385459126E-9, Group11=5.019278947894185E-7, Group110=9.066656511675728E-9, Group116=4.41815156906925E-9, Group125=5.310516489779351E-8, Group128=1.8539734505814745E-5, Group129=6.568399728919356E-7, Group134=1.812655995912806E-9, Group135=5.010544763436224E-10, Group137=8.425650713570275E-9, Group138=2.6233587924532764E-9, Group144=3.80814282062306E-9, Group153=3.088030414159824…	[AGT, AGXT, ERBB3, PAK2]	[ADAM17, ADORA1, ADRA2A, ADRA2B, ADRA2C, AFAP1L2, AGT, AGXT, CCL5, CD24, CSF1R, DOK7, DVL2, EGF, EPGN, ERBB3, EREG, FBXW7, GAS6, GHRL, GPRC5B, LRP8, NEURL1, NRG1, PAK2, PDGFB, PKN2, RELN, SRCIN1, TGFA, WNT3A]	TRUE
GO:0070098	GO_BiologicalProcess_20.03.2014_19h52	chemokine-mediated signaling pathway	[6, 7]	[Group139, Group2, Group27]	4	10.5263	0.00111147	0.00233636	{Group139=0.003294926843576528, Group2=1.719008893960108E-4, Group27=0.003449495595296681}	{Group139=0.0035526306190517875, Group2=2.1684229838843193E-4, Group27=0.003698625832734775}	[CCR4, CXCR1, CXCR4, XCR1]	[ACKR2, ACKR3, ACKR4, CCL2, CCL5, CCR1, CCR2, CCR3, CCR4, CCR5, CCR6, CCR7, CCR8, CCR9, CCRL2, CIB1, CMKLR1, CNOT6, CX3CR1, CXCL10, CXCL11, CXCL12, CXCR1, CXCR2, CXCR4, DARC, EDN1, GPR17, HIF1A, PADI2, PTK2B, ROBO1, SLIT1, SLIT2, SLIT3, TFF2, THPO, XCR1]	FALSE
GO:0070301	GO_BiologicalProcess_20.03.2014_19h52	cellular response to hydrogen peroxide	[5, 6]	[Group118, Group13, Group135, Group136, Group140, Group151, Group161, Group181, Group35, Group43, Group55, Group65]	4	5.55556	0.0112672	0.0135999	{Group118=3.176530271530492E-9, Group13=5.092177781547054E-10, Group135=1.5576823098765463E-11, Group136=9.343381445329545E-6, Group140=9.372937328234629E-7, Group151=2.9848190165558145E-7, Group161=3.2860299911490213E-7, Group181=1.2033573165187181E-4, Group35=1.8480177085817665E-5, Group43=6.285080746570204E-6, Group55=4.39046646743178E-5, Group65=2.8550390328065556E-7}	{Group118=1.1567364951045E-8, Group13=3.170291328511553E-9, Group135=5.010544763436224E-10, Group136=1.4780923106136083E-5, Group140=1.864924643659055E-6, Group151=6.546250797673548E-7, Group161=7.125885261705182E-7, Group181=1.548319747254084E-4, Group35=2.7864642012209447E-5, Group43=1.02798354583733E-5, Group55=6.323582300106967E-5, Group65=6.407238759670526E-7}	[APOA4, HGF, HPR, IL6]	[ANXA1, APEX1, APOA4, AQP1, ARG1, AXL, BNIP3, CAT, CDK1, DLC1, DUOX1, DUOX2, ECT2, EP300, EPX, ETS1, FABP1, FXN, GLYAT, GPX1, GPX3, GPX4, HBA1, HBB, HDAC6, HGF, HP, HPR, IL18BP, IL6, KLF2, KLF4, KRT89P, LCN2, LPO, MAP3K5, MAPK7, MDM2, MET, MPO, NET1, NFE2L2, OSER1, PARK7, PAX2, PLEKHA1, PPIF, PRDX1, PRDX2, PRDX3, PRDX5, PRDX6, PRKAA1, PRPF38B, PXDN, PXDNL, RELA, RHOB, RNMT, SIRT1, SLC6A2, SLC6A5,…	FALSE
[truncated: 182 more rows]

## Sheet: KEGG terms of target genes
GOID	Ontology Source	GOTerm	GOLevels	GOGroups	Nr. Genes	% Associated Genes	Term PValue	Term PValue Corrected with Benjamini-Hochberg	Group PValue	Group PValue Corrected with Benjamini-Hochberg	Associated Genes Found	All Associated Genes	OverViewTerm
[truncated: 15 more rows]
